# Supplementary material for: Draft genome assemblies of the avian louse Brueelia nebulosa and its associates using long-read sequencing from an individual specimen
Source: G3 (Bethesda). 2023 Feb 3;13(4):jkad030. doi: 10.1093/g3journal/jkad030 (PMC10085802; doi:10.1093/g3journal/jkad030)
Supplement: jkad030_Supplementary_Data [file jkad030_supplementary_data.zip]

Archive with 4 entries (4 files):
- Figure_S1_G3-2022-403842.pdf
- Table_S1_G3-2022-403842.xlsx
- Table_S2_G3-2022-403842.csv
- Table_S3_G3-2022-403842.txt
