# Supplementary material for: Draft genome assemblies of the avian louse Brueelia nebulosa and its associates using long-read sequencing from an individual specimen
Source: G3 (Bethesda). 2023 Feb 3;13(4):jkad030. doi: 10.1093/g3journal/jkad030 (PMC10085802; doi:10.1093/g3journal/jkad030)
Supplement: jkad030_Supplementary_Data [file jkad030_supplementary_data.zip › Table_S1_G3-2022-403842.xlsx]

## Sheet: stuvu_pacbio_contamination_stat
Program	Database/Reference	Reads	Percentage
pbmm2	Sodalis praecaptivus	12344	0.59
pbmm2	NCBI Human reference genome + RefSeq bacterial genomes	17441	0.84
pbmm2	E. coli NCBI reference genome	11030	0.52
pbmm2	Sturnus vulgaris NCBI reference genome	10242	0.49
Kraken2	GreenGenes	5917	0.28
Kraken2	Kraken Fungal database	17831	0.86
