# Supplementary material for: Draft genome assemblies of the avian louse Brueelia nebulosa and its associates using long-read sequencing from an individual specimen
Source: G3 (Bethesda). 2023 Feb 3;13(4):jkad030. doi: 10.1093/g3journal/jkad030 (PMC10085802; doi:10.1093/g3journal/jkad030)
Supplement: jkad030_Supplementary_Data [file jkad030_supplementary_data.zip › Table_S2_G3-2022-403842.csv]

	taxId	accession	subspecies	superkingdom	clade	kingdom	phylum	subphylum	class	subclass	infraclass	cohort	superorder	order	suborder	family	genus	species	infraorder	superfamily	subfamily	tribe	parvorder	superclass	strain	subgenus	species group	species subgroup	subcohort	superphylum	subtribe	subkingdom	biotype	isolate	varietas
1	10020	XM_013025049.1	NA	Eukaryota	Opisthokonta	Metazoa	Chordata	Craniata	Mammalia	NA	NA	NA	Euarchontoglires	Rodentia	Castorimorpha	Heteromyidae	Dipodomys	Dipodomys ordii	NA	NA	Dipodomyinae	NA	NA	Sarcopterygii	NA	NA	NA	NA	NA	NA	NA	NA	NA	NA	NA
2	10047	XM_021631756.1	NA	Eukaryota	Opisthokonta	Metazoa	Chordata	Craniata	Mammalia	NA	NA	NA	Euarchontoglires	Rodentia	Myomorpha	Muridae	Meriones	Meriones unguiculatus	NA	NA	Gerbillinae	NA	NA	Sarcopterygii	NA	NA	NA	NA	NA	NA	NA	NA	NA	NA	NA
3	10047	XM_021631757.1	NA	Eukaryota	Opisthokonta	Metazoa	Chordata	Craniata	Mammalia	NA	NA	NA	Euarchontoglires	Rodentia	Myomorpha	Muridae	Meriones	Meriones unguiculatus	NA	NA	Gerbillinae	NA	NA	Sarcopterygii	NA	NA	NA	NA	NA	NA	NA	NA	NA	NA	NA
4	10047	XM_021652387.1	NA	Eukaryota	Opisthokonta	Metazoa	Chordata	Craniata	Mammalia	NA	NA	NA	Euarchontoglires	Rodentia	Myomorpha	Muridae	Meriones	Meriones unguiculatus	NA	NA	Gerbillinae	NA	NA	Sarcopterygii	NA	NA	NA	NA	NA	NA	NA	NA	NA	NA	NA
5	10047	XM_021664255.1	NA	Eukaryota	Opisthokonta	Metazoa	Chordata	Craniata	Mammalia	NA	NA	NA	Euarchontoglires	Rodentia	Myomorpha	Muridae	Meriones	Meriones unguiculatus	NA	NA	Gerbillinae	NA	NA	Sarcopterygii	NA	NA	NA	NA	NA	NA	NA	NA	NA	NA	NA
6	10047	XM_021631755.1	NA	Eukaryota	Opisthokonta	Metazoa	Chordata	Craniata	Mammalia	NA	NA	NA	Euarchontoglires	Rodentia	Myomorpha	Muridae	Meriones	Meriones unguiculatus	NA	NA	Gerbillinae	NA	NA	Sarcopterygii	NA	NA	NA	NA	NA	NA	NA	NA	NA	NA	NA
7	10047	XM_021631754.1	NA	Eukaryota	Opisthokonta	Metazoa	Chordata	Craniata	Mammalia	NA	NA	NA	Euarchontoglires	Rodentia	Myomorpha	Muridae	Meriones	Meriones unguiculatus	NA	NA	Gerbillinae	NA	NA	Sarcopterygii	NA	NA	NA	NA	NA	NA	NA	NA	NA	NA	NA
8	100784	XM_010307394.1	Balearica regulorum gibbericeps	Eukaryota	Opisthokonta	Metazoa	Chordata	Craniata	Aves	NA	Neognathae	NA	NA	Gruiformes	NA	Gruidae	Balearica	Balearica regulorum	NA	NA	NA	NA	NA	Sarcopterygii	NA	NA	NA	NA	NA	NA	NA	NA	NA	NA	NA
9	1008807	KJ679272.1	NA	Eukaryota	Discoba	NA	Heterolobosea	NA	NA	NA	NA	NA	NA	NA	NA	Acrasidae	Acrasis	Acrasis kona	NA	NA	NA	NA	NA	NA	NA	NA	NA	NA	NA	NA	NA	NA	NA	NA	NA
10	10089	XM_021173586.1	NA	Eukaryota	Opisthokonta	Metazoa	Chordata	Craniata	Mammalia	NA	NA	NA	Euarchontoglires	Rodentia	Myomorpha	Muridae	Mus	Mus caroli	NA	NA	Murinae	NA	NA	Sarcopterygii	NA	Mus	NA	NA	NA	NA	NA	NA	NA	NA	NA
11	10090	AC034285.6	NA	Eukaryota	Opisthokonta	Metazoa	Chordata	Craniata	Mammalia	NA	NA	NA	Euarchontoglires	Rodentia	Myomorpha	Muridae	Mus	Mus musculus	NA	NA	Murinae	NA	NA	Sarcopterygii	NA	Mus	NA	NA	NA	NA	NA	NA	NA	NA	NA
12	10090	AC122037.2	NA	Eukaryota	Opisthokonta	Metazoa	Chordata	Craniata	Mammalia	NA	NA	NA	Euarchontoglires	Rodentia	Myomorpha	Muridae	Mus	Mus musculus	NA	NA	Murinae	NA	NA	Sarcopterygii	NA	Mus	NA	NA	NA	NA	NA	NA	NA	NA	NA
13	10090	Y00460.1	NA	Eukaryota	Opisthokonta	Metazoa	Chordata	Craniata	Mammalia	NA	NA	NA	Euarchontoglires	Rodentia	Myomorpha	Muridae	Mus	Mus musculus	NA	NA	Murinae	NA	NA	Sarcopterygii	NA	Mus	NA	NA	NA	NA	NA	NA	NA	NA	NA
14	10090	AL714025.12	NA	Eukaryota	Opisthokonta	Metazoa	Chordata	Craniata	Mammalia	NA	NA	NA	Euarchontoglires	Rodentia	Myomorpha	Muridae	Mus	Mus musculus	NA	NA	Murinae	NA	NA	Sarcopterygii	NA	Mus	NA	NA	NA	NA	NA	NA	NA	NA	NA
15	1026970	XM_008829154.1	NA	Eukaryota	Opisthokonta	Metazoa	Chordata	Craniata	Mammalia	NA	NA	NA	Euarchontoglires	Rodentia	Myomorpha	Spalacidae	Nannospalax	Nannospalax galili	NA	NA	Spalacinae	NA	NA	Sarcopterygii	NA	NA	NA	NA	NA	NA	NA	NA	NA	NA	NA
16	1031709	CP002815.1	NA	Bacteria	Terrabacteria group	NA	Actinobacteria	NA	Actinomycetia	NA	NA	NA	NA	Propionibacteriales	NA	Propionibacteriaceae	Cutibacterium	Cutibacterium acnes	NA	NA	NA	NA	NA	NA	Cutibacterium acnes 6609	NA	NA	NA	NA	NA	NA	NA	NA	NA	NA
17	103372	XM_011058436.1	NA	Eukaryota	Opisthokonta	Metazoa	Arthropoda	Hexapoda	Insecta	Pterygota	Neoptera	Endopterygota	NA	Hymenoptera	Apocrita	Formicidae	Acromyrmex	Acromyrmex echinatior	Aculeata	Formicoidea	Myrmicinae	Attini	NA	NA	NA	NA	NA	NA	NA	NA	NA	NA	NA	NA	NA
18	103372	XM_011059772.1	NA	Eukaryota	Opisthokonta	Metazoa	Arthropoda	Hexapoda	Insecta	Pterygota	Neoptera	Endopterygota	NA	Hymenoptera	Apocrita	Formicidae	Acromyrmex	Acromyrmex echinatior	Aculeata	Formicoidea	Myrmicinae	Attini	NA	NA	NA	NA	NA	NA	NA	NA	NA	NA	NA	NA	NA
19	103372	XM_011063992.1	NA	Eukaryota	Opisthokonta	Metazoa	Arthropoda	Hexapoda	Insecta	Pterygota	Neoptera	Endopterygota	NA	Hymenoptera	Apocrita	Formicidae	Acromyrmex	Acromyrmex echinatior	Aculeata	Formicoidea	Myrmicinae	Attini	NA	NA	NA	NA	NA	NA	NA	NA	NA	NA	NA	NA	NA
20	103372	XM_011070519.1	NA	Eukaryota	Opisthokonta	Metazoa	Arthropoda	Hexapoda	Insecta	Pterygota	Neoptera	Endopterygota	NA	Hymenoptera	Apocrita	Formicidae	Acromyrmex	Acromyrmex echinatior	Aculeata	Formicoidea	Myrmicinae	Attini	NA	NA	NA	NA	NA	NA	NA	NA	NA	NA	NA	NA	NA
21	103372	XM_011056658.1	NA	Eukaryota	Opisthokonta	Metazoa	Arthropoda	Hexapoda	Insecta	Pterygota	Neoptera	Endopterygota	NA	Hymenoptera	Apocrita	Formicidae	Acromyrmex	Acromyrmex echinatior	Aculeata	Formicoidea	Myrmicinae	Attini	NA	NA	NA	NA	NA	NA	NA	NA	NA	NA	NA	NA	NA
22	103372	XM_011056659.1	NA	Eukaryota	Opisthokonta	Metazoa	Arthropoda	Hexapoda	Insecta	Pterygota	Neoptera	Endopterygota	NA	Hymenoptera	Apocrita	Formicidae	Acromyrmex	Acromyrmex echinatior	Aculeata	Formicoidea	Myrmicinae	Attini	NA	NA	NA	NA	NA	NA	NA	NA	NA	NA	NA	NA	NA
23	103372	XM_011070520.1	NA	Eukaryota	Opisthokonta	Metazoa	Arthropoda	Hexapoda	Insecta	Pterygota	Neoptera	Endopterygota	NA	Hymenoptera	Apocrita	Formicidae	Acromyrmex	Acromyrmex echinatior	Aculeata	Formicoidea	Myrmicinae	Attini	NA	NA	NA	NA	NA	NA	NA	NA	NA	NA	NA	NA	NA
24	103372	XM_011058438.1	NA	Eukaryota	Opisthokonta	Metazoa	Arthropoda	Hexapoda	Insecta	Pterygota	Neoptera	Endopterygota	NA	Hymenoptera	Apocrita	Formicidae	Acromyrmex	Acromyrmex echinatior	Aculeata	Formicoidea	Myrmicinae	Attini	NA	NA	NA	NA	NA	NA	NA	NA	NA	NA	NA	NA	NA
25	103372	XM_011067791.1	NA	Eukaryota	Opisthokonta	Metazoa	Arthropoda	Hexapoda	Insecta	Pterygota	Neoptera	Endopterygota	NA	Hymenoptera	Apocrita	Formicidae	Acromyrmex	Acromyrmex echinatior	Aculeata	Formicoidea	Myrmicinae	Attini	NA	NA	NA	NA	NA	NA	NA	NA	NA	NA	NA	NA	NA
26	103372	XR_846119.1	NA	Eukaryota	Opisthokonta	Metazoa	Arthropoda	Hexapoda	Insecta	Pterygota	Neoptera	Endopterygota	NA	Hymenoptera	Apocrita	Formicidae	Acromyrmex	Acromyrmex echinatior	Aculeata	Formicoidea	Myrmicinae	Attini	NA	NA	NA	NA	NA	NA	NA	NA	NA	NA	NA	NA	NA
27	103372	XM_011059774.1	NA	Eukaryota	Opisthokonta	Metazoa	Arthropoda	Hexapoda	Insecta	Pterygota	Neoptera	Endopterygota	NA	Hymenoptera	Apocrita	Formicidae	Acromyrmex	Acromyrmex echinatior	Aculeata	Formicoidea	Myrmicinae	Attini	NA	NA	NA	NA	NA	NA	NA	NA	NA	NA	NA	NA	NA
28	103372	XM_011058437.1	NA	Eukaryota	Opisthokonta	Metazoa	Arthropoda	Hexapoda	Insecta	Pterygota	Neoptera	Endopterygota	NA	Hymenoptera	Apocrita	Formicidae	Acromyrmex	Acromyrmex echinatior	Aculeata	Formicoidea	Myrmicinae	Attini	NA	NA	NA	NA	NA	NA	NA	NA	NA	NA	NA	NA	NA
29	103372	XM_011059773.1	NA	Eukaryota	Opisthokonta	Metazoa	Arthropoda	Hexapoda	Insecta	Pterygota	Neoptera	Endopterygota	NA	Hymenoptera	Apocrita	Formicidae	Acromyrmex	Acromyrmex echinatior	Aculeata	Formicoidea	Myrmicinae	Attini	NA	NA	NA	NA	NA	NA	NA	NA	NA	NA	NA	NA	NA
30	103695	XM_020807654.1	NA	Eukaryota	Opisthokonta	Metazoa	Chordata	Craniata	Lepidosauria	NA	NA	NA	NA	Squamata	Iguania	Agamidae	Pogona	Pogona vitticeps	NA	NA	Amphibolurinae	NA	NA	Sarcopterygii	NA	NA	NA	NA	NA	NA	NA	NA	NA	NA	NA
31	103695	XM_020803458.1	NA	Eukaryota	Opisthokonta	Metazoa	Chordata	Craniata	Lepidosauria	NA	NA	NA	NA	Squamata	Iguania	Agamidae	Pogona	Pogona vitticeps	NA	NA	Amphibolurinae	NA	NA	Sarcopterygii	NA	NA	NA	NA	NA	NA	NA	NA	NA	NA	NA
32	103695	XM_020816011.1	NA	Eukaryota	Opisthokonta	Metazoa	Chordata	Craniata	Lepidosauria	NA	NA	NA	NA	Squamata	Iguania	Agamidae	Pogona	Pogona vitticeps	NA	NA	Amphibolurinae	NA	NA	Sarcopterygii	NA	NA	NA	NA	NA	NA	NA	NA	NA	NA	NA
33	103695	XM_020807662.1	NA	Eukaryota	Opisthokonta	Metazoa	Chordata	Craniata	Lepidosauria	NA	NA	NA	NA	Squamata	Iguania	Agamidae	Pogona	Pogona vitticeps	NA	NA	Amphibolurinae	NA	NA	Sarcopterygii	NA	NA	NA	NA	NA	NA	NA	NA	NA	NA	NA
34	103695	XM_020807678.1	NA	Eukaryota	Opisthokonta	Metazoa	Chordata	Craniata	Lepidosauria	NA	NA	NA	NA	Squamata	Iguania	Agamidae	Pogona	Pogona vitticeps	NA	NA	Amphibolurinae	NA	NA	Sarcopterygii	NA	NA	NA	NA	NA	NA	NA	NA	NA	NA	NA
35	103695	XM_020807671.1	NA	Eukaryota	Opisthokonta	Metazoa	Chordata	Craniata	Lepidosauria	NA	NA	NA	NA	Squamata	Iguania	Agamidae	Pogona	Pogona vitticeps	NA	NA	Amphibolurinae	NA	NA	Sarcopterygii	NA	NA	NA	NA	NA	NA	NA	NA	NA	NA	NA
36	103944	XM_015810660.1	NA	Eukaryota	Opisthokonta	Metazoa	Chordata	Craniata	Lepidosauria	NA	NA	NA	NA	Squamata	NA	Viperidae	Protobothrops	Protobothrops mucrosquamatus	Serpentes	Colubroidea	Crotalinae	NA	NA	Sarcopterygii	NA	NA	NA	NA	NA	NA	NA	NA	NA	NA	NA
37	103944	XM_015827949.1	NA	Eukaryota	Opisthokonta	Metazoa	Chordata	Craniata	Lepidosauria	NA	NA	NA	NA	Squamata	NA	Viperidae	Protobothrops	Protobothrops mucrosquamatus	Serpentes	Colubroidea	Crotalinae	NA	NA	Sarcopterygii	NA	NA	NA	NA	NA	NA	NA	NA	NA	NA	NA
38	103944	XM_015818348.1	NA	Eukaryota	Opisthokonta	Metazoa	Chordata	Craniata	Lepidosauria	NA	NA	NA	NA	Squamata	NA	Viperidae	Protobothrops	Protobothrops mucrosquamatus	Serpentes	Colubroidea	Crotalinae	NA	NA	Sarcopterygii	NA	NA	NA	NA	NA	NA	NA	NA	NA	NA	NA
39	103944	XM_015813098.1	NA	Eukaryota	Opisthokonta	Metazoa	Chordata	Craniata	Lepidosauria	NA	NA	NA	NA	Squamata	NA	Viperidae	Protobothrops	Protobothrops mucrosquamatus	Serpentes	Colubroidea	Crotalinae	NA	NA	Sarcopterygii	NA	NA	NA	NA	NA	NA	NA	NA	NA	NA	NA
40	103944	XM_015821358.1	NA	Eukaryota	Opisthokonta	Metazoa	Chordata	Craniata	Lepidosauria	NA	NA	NA	NA	Squamata	NA	Viperidae	Protobothrops	Protobothrops mucrosquamatus	Serpentes	Colubroidea	Crotalinae	NA	NA	Sarcopterygii	NA	NA	NA	NA	NA	NA	NA	NA	NA	NA	NA
41	103944	XM_015823919.1	NA	Eukaryota	Opisthokonta	Metazoa	Chordata	Craniata	Lepidosauria	NA	NA	NA	NA	Squamata	NA	Viperidae	Protobothrops	Protobothrops mucrosquamatus	Serpentes	Colubroidea	Crotalinae	NA	NA	Sarcopterygii	NA	NA	NA	NA	NA	NA	NA	NA	NA	NA	NA
42	1041015	XM_017121878.1	NA	Eukaryota	Opisthokonta	Metazoa	Arthropoda	Hexapoda	Insecta	Pterygota	Neoptera	Endopterygota	NA	Diptera	Brachycera	Drosophilidae	Drosophila	Drosophila rhopaloa	Muscomorpha	Ephydroidea	Drosophilinae	Drosophilini	NA	NA	NA	Sophophora	melanogaster group	rhopaloa subgroup	NA	NA	NA	NA	NA	NA	NA
43	105209	HQ883839.1	NA	Eukaryota	Opisthokonta	Metazoa	Arthropoda	Hexapoda	Insecta	Pterygota	Neoptera	Endopterygota	NA	Coleoptera	Polyphaga	Curculionidae	Premnobius	Premnobius cavipennis	Cucujiformia	Curculionoidea	Scolytinae	NA	NA	NA	NA	NA	NA	NA	NA	NA	NA	NA	NA	NA	NA
44	1073592	JF819111.1	NA	Eukaryota	Opisthokonta	Metazoa	Arthropoda	Hexapoda	Insecta	Pterygota	Neoptera	Endopterygota	Amphiesmenoptera	Lepidoptera	Glossata	Oecophoridae	Pleurota	Pleurota bicostella	Neolepidoptera	Gelechioidea	Oecophorinae	NA	Heteroneura	NA	NA	NA	NA	NA	NA	NA	NA	NA	NA	NA	NA
45	1086197	JQ785708.1	NA	Eukaryota	Opisthokonta	Metazoa	Arthropoda	Hexapoda	Insecta	Pterygota	Neoptera	Endopterygota	Amphiesmenoptera	Lepidoptera	Glossata	Sphingidae	Batocnema	Batocnema africana	Neolepidoptera	Bombycoidea	Smerinthinae	Ambulycini	Heteroneura	NA	NA	NA	NA	NA	NA	NA	NA	NA	NA	NA	NA
46	108931	EU179846.1	NA	Eukaryota	Opisthokonta	Metazoa	Arthropoda	Hexapoda	Insecta	Pterygota	Neoptera	Paraneoptera	NA	Hemiptera	Auchenorrhyncha	Delphacidae	Nilaparvata	Nilaparvata lugens	Fulgoromorpha	Fulgoroidea	Delphacinae	NA	NA	NA	NA	NA	NA	NA	NA	NA	NA	NA	NA	NA	NA
47	108931	EU179848.1	NA	Eukaryota	Opisthokonta	Metazoa	Arthropoda	Hexapoda	Insecta	Pterygota	Neoptera	Paraneoptera	NA	Hemiptera	Auchenorrhyncha	Delphacidae	Nilaparvata	Nilaparvata lugens	Fulgoromorpha	Fulgoroidea	Delphacinae	NA	NA	NA	NA	NA	NA	NA	NA	NA	NA	NA	NA	NA	NA
48	108931	KU196668.1	NA	Eukaryota	Opisthokonta	Metazoa	Arthropoda	Hexapoda	Insecta	Pterygota	Neoptera	Paraneoptera	NA	Hemiptera	Auchenorrhyncha	Delphacidae	Nilaparvata	Nilaparvata lugens	Fulgoromorpha	Fulgoroidea	Delphacinae	NA	NA	NA	NA	NA	NA	NA	NA	NA	NA	NA	NA	NA	NA
49	108931	KU932346.1	NA	Eukaryota	Opisthokonta	Metazoa	Arthropoda	Hexapoda	Insecta	Pterygota	Neoptera	Paraneoptera	NA	Hemiptera	Auchenorrhyncha	Delphacidae	Nilaparvata	Nilaparvata lugens	Fulgoromorpha	Fulgoroidea	Delphacinae	NA	NA	NA	NA	NA	NA	NA	NA	NA	NA	NA	NA	NA	NA
50	108931	EU179847.1	NA	Eukaryota	Opisthokonta	Metazoa	Arthropoda	Hexapoda	Insecta	Pterygota	Neoptera	Paraneoptera	NA	Hemiptera	Auchenorrhyncha	Delphacidae	Nilaparvata	Nilaparvata lugens	Fulgoromorpha	Fulgoroidea	Delphacinae	NA	NA	NA	NA	NA	NA	NA	NA	NA	NA	NA	NA	NA	NA
51	108931	KU194643.1	NA	Eukaryota	Opisthokonta	Metazoa	Arthropoda	Hexapoda	Insecta	Pterygota	Neoptera	Paraneoptera	NA	Hemiptera	Auchenorrhyncha	Delphacidae	Nilaparvata	Nilaparvata lugens	Fulgoromorpha	Fulgoroidea	Delphacinae	NA	NA	NA	NA	NA	NA	NA	NA	NA	NA	NA	NA	NA	NA
52	108931	KJ825889.1	NA	Eukaryota	Opisthokonta	Metazoa	Arthropoda	Hexapoda	Insecta	Pterygota	Neoptera	Paraneoptera	NA	Hemiptera	Auchenorrhyncha	Delphacidae	Nilaparvata	Nilaparvata lugens	Fulgoromorpha	Fulgoroidea	Delphacinae	NA	NA	NA	NA	NA	NA	NA	NA	NA	NA	NA	NA	NA	NA
53	108931	KU932383.1	NA	Eukaryota	Opisthokonta	Metazoa	Arthropoda	Hexapoda	Insecta	Pterygota	Neoptera	Paraneoptera	NA	Hemiptera	Auchenorrhyncha	Delphacidae	Nilaparvata	Nilaparvata lugens	Fulgoromorpha	Fulgoroidea	Delphacinae	NA	NA	NA	NA	NA	NA	NA	NA	NA	NA	NA	NA	NA	NA
54	108931	KJ825888.1	NA	Eukaryota	Opisthokonta	Metazoa	Arthropoda	Hexapoda	Insecta	Pterygota	Neoptera	Paraneoptera	NA	Hemiptera	Auchenorrhyncha	Delphacidae	Nilaparvata	Nilaparvata lugens	Fulgoromorpha	Fulgoroidea	Delphacinae	NA	NA	NA	NA	NA	NA	NA	NA	NA	NA	NA	NA	NA	NA
55	109280	XM_019877651.1	NA	Eukaryota	Opisthokonta	Metazoa	Chordata	Craniata	Actinopteri	Neopterygii	Teleostei	Euteleosteomorpha	NA	Syngnathiformes	Syngnathoidei	Syngnathidae	Hippocampus	Hippocampus comes	NA	NA	Hippocampinae	NA	NA	Actinopterygii	NA	NA	NA	NA	NA	NA	NA	NA	NA	NA	NA
56	109280	XM_019857699.1	NA	Eukaryota	Opisthokonta	Metazoa	Chordata	Craniata	Actinopteri	Neopterygii	Teleostei	Euteleosteomorpha	NA	Syngnathiformes	Syngnathoidei	Syngnathidae	Hippocampus	Hippocampus comes	NA	NA	Hippocampinae	NA	NA	Actinopterygii	NA	NA	NA	NA	NA	NA	NA	NA	NA	NA	NA
57	109280	XM_019867216.1	NA	Eukaryota	Opisthokonta	Metazoa	Chordata	Craniata	Actinopteri	Neopterygii	Teleostei	Euteleosteomorpha	NA	Syngnathiformes	Syngnathoidei	Syngnathidae	Hippocampus	Hippocampus comes	NA	NA	Hippocampinae	NA	NA	Actinopterygii	NA	NA	NA	NA	NA	NA	NA	NA	NA	NA	NA
58	109280	XM_019867218.1	NA	Eukaryota	Opisthokonta	Metazoa	Chordata	Craniata	Actinopteri	Neopterygii	Teleostei	Euteleosteomorpha	NA	Syngnathiformes	Syngnathoidei	Syngnathidae	Hippocampus	Hippocampus comes	NA	NA	Hippocampinae	NA	NA	Actinopterygii	NA	NA	NA	NA	NA	NA	NA	NA	NA	NA	NA
59	109280	XM_019867217.1	NA	Eukaryota	Opisthokonta	Metazoa	Chordata	Craniata	Actinopteri	Neopterygii	Teleostei	Euteleosteomorpha	NA	Syngnathiformes	Syngnathoidei	Syngnathidae	Hippocampus	Hippocampus comes	NA	NA	Hippocampinae	NA	NA	Actinopterygii	NA	NA	NA	NA	NA	NA	NA	NA	NA	NA	NA
60	109478	XR_001362403.1	NA	Eukaryota	Opisthokonta	Metazoa	Chordata	Craniata	Mammalia	NA	NA	NA	Laurasiatheria	Chiroptera	Microchiroptera	Vespertilionidae	Myotis	Myotis brandtii	NA	NA	NA	NA	NA	Sarcopterygii	NA	NA	NA	NA	NA	NA	NA	NA	NA	NA	NA
61	109478	XM_014530148.1	NA	Eukaryota	Opisthokonta	Metazoa	Chordata	Craniata	Mammalia	NA	NA	NA	Laurasiatheria	Chiroptera	Microchiroptera	Vespertilionidae	Myotis	Myotis brandtii	NA	NA	NA	NA	NA	Sarcopterygii	NA	NA	NA	NA	NA	NA	NA	NA	NA	NA	NA
62	1095774	CP003085.1	NA	Bacteria	NA	NA	Proteobacteria	NA	Gammaproteobacteria	NA	NA	NA	NA	Enterobacterales	NA	Erwiniaceae	Pantoea	Pantoea ananatis	NA	NA	NA	NA	NA	NA	Pantoea ananatis PA13	NA	NA	NA	NA	NA	NA	NA	NA	NA	NA
63	110193	XM_017919182.1	NA	Eukaryota	Opisthokonta	Metazoa	Arthropoda	Hexapoda	Insecta	Pterygota	Neoptera	Endopterygota	NA	Coleoptera	Polyphaga	Silphidae	Nicrophorus	Nicrophorus vespilloides	Staphyliniformia	Staphylinoidea	Nicrophorinae	NA	NA	NA	NA	NA	NA	NA	NA	NA	NA	NA	NA	NA	NA
64	110193	XM_017917454.1	NA	Eukaryota	Opisthokonta	Metazoa	Arthropoda	Hexapoda	Insecta	Pterygota	Neoptera	Endopterygota	NA	Coleoptera	Polyphaga	Silphidae	Nicrophorus	Nicrophorus vespilloides	Staphyliniformia	Staphylinoidea	Nicrophorinae	NA	NA	NA	NA	NA	NA	NA	NA	NA	NA	NA	NA	NA	NA
65	110193	XM_017929198.1	NA	Eukaryota	Opisthokonta	Metazoa	Arthropoda	Hexapoda	Insecta	Pterygota	Neoptera	Endopterygota	NA	Coleoptera	Polyphaga	Silphidae	Nicrophorus	Nicrophorus vespilloides	Staphyliniformia	Staphylinoidea	Nicrophorinae	NA	NA	NA	NA	NA	NA	NA	NA	NA	NA	NA	NA	NA	NA
66	110193	XM_017930170.1	NA	Eukaryota	Opisthokonta	Metazoa	Arthropoda	Hexapoda	Insecta	Pterygota	Neoptera	Endopterygota	NA	Coleoptera	Polyphaga	Silphidae	Nicrophorus	Nicrophorus vespilloides	Staphyliniformia	Staphylinoidea	Nicrophorinae	NA	NA	NA	NA	NA	NA	NA	NA	NA	NA	NA	NA	NA	NA
67	110193	XM_017917457.1	NA	Eukaryota	Opisthokonta	Metazoa	Arthropoda	Hexapoda	Insecta	Pterygota	Neoptera	Endopterygota	NA	Coleoptera	Polyphaga	Silphidae	Nicrophorus	Nicrophorus vespilloides	Staphyliniformia	Staphylinoidea	Nicrophorinae	NA	NA	NA	NA	NA	NA	NA	NA	NA	NA	NA	NA	NA	NA
68	110193	XM_017917401.1	NA	Eukaryota	Opisthokonta	Metazoa	Arthropoda	Hexapoda	Insecta	Pterygota	Neoptera	Endopterygota	NA	Coleoptera	Polyphaga	Silphidae	Nicrophorus	Nicrophorus vespilloides	Staphyliniformia	Staphylinoidea	Nicrophorinae	NA	NA	NA	NA	NA	NA	NA	NA	NA	NA	NA	NA	NA	NA
69	110193	XM_017921938.1	NA	Eukaryota	Opisthokonta	Metazoa	Arthropoda	Hexapoda	Insecta	Pterygota	Neoptera	Endopterygota	NA	Coleoptera	Polyphaga	Silphidae	Nicrophorus	Nicrophorus vespilloides	Staphyliniformia	Staphylinoidea	Nicrophorinae	NA	NA	NA	NA	NA	NA	NA	NA	NA	NA	NA	NA	NA	NA
70	110193	XM_017917450.1	NA	Eukaryota	Opisthokonta	Metazoa	Arthropoda	Hexapoda	Insecta	Pterygota	Neoptera	Endopterygota	NA	Coleoptera	Polyphaga	Silphidae	Nicrophorus	Nicrophorus vespilloides	Staphyliniformia	Staphylinoidea	Nicrophorinae	NA	NA	NA	NA	NA	NA	NA	NA	NA	NA	NA	NA	NA	NA
71	110193	XM_017912780.1	NA	Eukaryota	Opisthokonta	Metazoa	Arthropoda	Hexapoda	Insecta	Pterygota	Neoptera	Endopterygota	NA	Coleoptera	Polyphaga	Silphidae	Nicrophorus	Nicrophorus vespilloides	Staphyliniformia	Staphylinoidea	Nicrophorinae	NA	NA	NA	NA	NA	NA	NA	NA	NA	NA	NA	NA	NA	NA
72	110193	XM_017917458.1	NA	Eukaryota	Opisthokonta	Metazoa	Arthropoda	Hexapoda	Insecta	Pterygota	Neoptera	Endopterygota	NA	Coleoptera	Polyphaga	Silphidae	Nicrophorus	Nicrophorus vespilloides	Staphyliniformia	Staphylinoidea	Nicrophorinae	NA	NA	NA	NA	NA	NA	NA	NA	NA	NA	NA	NA	NA	NA
73	110193	XM_017917452.1	NA	Eukaryota	Opisthokonta	Metazoa	Arthropoda	Hexapoda	Insecta	Pterygota	Neoptera	Endopterygota	NA	Coleoptera	Polyphaga	Silphidae	Nicrophorus	Nicrophorus vespilloides	Staphyliniformia	Staphylinoidea	Nicrophorinae	NA	NA	NA	NA	NA	NA	NA	NA	NA	NA	NA	NA	NA	NA
74	110193	XM_017917455.1	NA	Eukaryota	Opisthokonta	Metazoa	Arthropoda	Hexapoda	Insecta	Pterygota	Neoptera	Endopterygota	NA	Coleoptera	Polyphaga	Silphidae	Nicrophorus	Nicrophorus vespilloides	Staphyliniformia	Staphylinoidea	Nicrophorinae	NA	NA	NA	NA	NA	NA	NA	NA	NA	NA	NA	NA	NA	NA
75	110193	XM_017917451.1	NA	Eukaryota	Opisthokonta	Metazoa	Arthropoda	Hexapoda	Insecta	Pterygota	Neoptera	Endopterygota	NA	Coleoptera	Polyphaga	Silphidae	Nicrophorus	Nicrophorus vespilloides	Staphyliniformia	Staphylinoidea	Nicrophorinae	NA	NA	NA	NA	NA	NA	NA	NA	NA	NA	NA	NA	NA	NA
76	110193	XM_017917453.1	NA	Eukaryota	Opisthokonta	Metazoa	Arthropoda	Hexapoda	Insecta	Pterygota	Neoptera	Endopterygota	NA	Coleoptera	Polyphaga	Silphidae	Nicrophorus	Nicrophorus vespilloides	Staphyliniformia	Staphylinoidea	Nicrophorinae	NA	NA	NA	NA	NA	NA	NA	NA	NA	NA	NA	NA	NA	NA
77	110193	XM_017918462.1	NA	Eukaryota	Opisthokonta	Metazoa	Arthropoda	Hexapoda	Insecta	Pterygota	Neoptera	Endopterygota	NA	Coleoptera	Polyphaga	Silphidae	Nicrophorus	Nicrophorus vespilloides	Staphyliniformia	Staphylinoidea	Nicrophorinae	NA	NA	NA	NA	NA	NA	NA	NA	NA	NA	NA	NA	NA	NA
78	110193	XM_017921012.1	NA	Eukaryota	Opisthokonta	Metazoa	Arthropoda	Hexapoda	Insecta	Pterygota	Neoptera	Endopterygota	NA	Coleoptera	Polyphaga	Silphidae	Nicrophorus	Nicrophorus vespilloides	Staphyliniformia	Staphylinoidea	Nicrophorinae	NA	NA	NA	NA	NA	NA	NA	NA	NA	NA	NA	NA	NA	NA
79	110193	XM_017917459.1	NA	Eukaryota	Opisthokonta	Metazoa	Arthropoda	Hexapoda	Insecta	Pterygota	Neoptera	Endopterygota	NA	Coleoptera	Polyphaga	Silphidae	Nicrophorus	Nicrophorus vespilloides	Staphyliniformia	Staphylinoidea	Nicrophorinae	NA	NA	NA	NA	NA	NA	NA	NA	NA	NA	NA	NA	NA	NA
80	110193	XM_017915762.1	NA	Eukaryota	Opisthokonta	Metazoa	Arthropoda	Hexapoda	Insecta	Pterygota	Neoptera	Endopterygota	NA	Coleoptera	Polyphaga	Silphidae	Nicrophorus	Nicrophorus vespilloides	Staphyliniformia	Staphylinoidea	Nicrophorinae	NA	NA	NA	NA	NA	NA	NA	NA	NA	NA	NA	NA	NA	NA
81	110193	XM_017924584.1	NA	Eukaryota	Opisthokonta	Metazoa	Arthropoda	Hexapoda	Insecta	Pterygota	Neoptera	Endopterygota	NA	Coleoptera	Polyphaga	Silphidae	Nicrophorus	Nicrophorus vespilloides	Staphyliniformia	Staphylinoidea	Nicrophorinae	NA	NA	NA	NA	NA	NA	NA	NA	NA	NA	NA	NA	NA	NA
82	110193	XM_017912781.1	NA	Eukaryota	Opisthokonta	Metazoa	Arthropoda	Hexapoda	Insecta	Pterygota	Neoptera	Endopterygota	NA	Coleoptera	Polyphaga	Silphidae	Nicrophorus	Nicrophorus vespilloides	Staphyliniformia	Staphylinoidea	Nicrophorinae	NA	NA	NA	NA	NA	NA	NA	NA	NA	NA	NA	NA	NA	NA
83	110193	XM_017915069.1	NA	Eukaryota	Opisthokonta	Metazoa	Arthropoda	Hexapoda	Insecta	Pterygota	Neoptera	Endopterygota	NA	Coleoptera	Polyphaga	Silphidae	Nicrophorus	Nicrophorus vespilloides	Staphyliniformia	Staphylinoidea	Nicrophorinae	NA	NA	NA	NA	NA	NA	NA	NA	NA	NA	NA	NA	NA	NA
84	110193	XM_017915070.1	NA	Eukaryota	Opisthokonta	Metazoa	Arthropoda	Hexapoda	Insecta	Pterygota	Neoptera	Endopterygota	NA	Coleoptera	Polyphaga	Silphidae	Nicrophorus	Nicrophorus vespilloides	Staphyliniformia	Staphylinoidea	Nicrophorinae	NA	NA	NA	NA	NA	NA	NA	NA	NA	NA	NA	NA	NA	NA
85	110193	XM_017917456.1	NA	Eukaryota	Opisthokonta	Metazoa	Arthropoda	Hexapoda	Insecta	Pterygota	Neoptera	Endopterygota	NA	Coleoptera	Polyphaga	Silphidae	Nicrophorus	Nicrophorus vespilloides	Staphyliniformia	Staphylinoidea	Nicrophorinae	NA	NA	NA	NA	NA	NA	NA	NA	NA	NA	NA	NA	NA	NA
86	110368	KX778610.1	NA	Eukaryota	Opisthokonta	Metazoa	Arthropoda	Hexapoda	Insecta	Pterygota	Neoptera	Endopterygota	Amphiesmenoptera	Lepidoptera	Glossata	Nymphalidae	Bicyclus	Bicyclus anynana	Neolepidoptera	Papilionoidea	Satyrinae	Satyrini	Heteroneura	NA	NA	NA	NA	NA	NA	NA	Mycalesina	NA	NA	NA	NA
87	1114966	CP003195.1	Cutibacterium acnes subsp. acnes	Bacteria	Terrabacteria group	NA	Actinobacteria	NA	Actinomycetia	NA	NA	NA	NA	Propionibacteriales	NA	Propionibacteriaceae	Cutibacterium	Cutibacterium acnes	NA	NA	NA	NA	NA	NA	Cutibacterium acnes TypeIA2 P.acn33	NA	NA	NA	NA	NA	NA	NA	NA	NA	NA
88	1123338	JN401916.1	NA	Eukaryota	Opisthokonta	Metazoa	Arthropoda	Hexapoda	Insecta	Pterygota	Neoptera	Endopterygota	Amphiesmenoptera	Lepidoptera	Glossata	Erebidae	Hypocala	Hypocala deflorata	Neolepidoptera	Noctuoidea	Erebinae	NA	Heteroneura	NA	NA	NA	NA	NA	NA	NA	NA	NA	NA	NA	NA
89	1126713	JN401917.1	NA	Eukaryota	Opisthokonta	Metazoa	Arthropoda	Hexapoda	Insecta	Pterygota	Neoptera	Endopterygota	Amphiesmenoptera	Lepidoptera	Glossata	Erebidae	Hypocala	Hypocala andremona	Neolepidoptera	Noctuoidea	Erebinae	NA	Heteroneura	NA	NA	NA	NA	NA	NA	NA	NA	NA	NA	NA	NA
90	1130832	XM_016419931.1	NA	Eukaryota	Opisthokonta	Fungi	Basidiomycota	Pucciniomycotina	Microbotryomycetes	NA	NA	NA	NA	Sporidiobolales	NA	Sporidiobolaceae	Rhodotorula	Rhodotorula toruloides	NA	NA	NA	NA	NA	NA	Rhodotorula toruloides NP11	NA	NA	NA	NA	NA	NA	Dikarya	NA	NA	NA
91	113103	KP735520.1	NA	Eukaryota	Opisthokonta	Metazoa	Arthropoda	Hexapoda	Insecta	Pterygota	Neoptera	Paraneoptera	NA	Hemiptera	Auchenorrhyncha	Delphacidae	Sogatella	Sogatella furcifera	Fulgoromorpha	Fulgoroidea	Delphacinae	NA	NA	NA	NA	NA	NA	NA	NA	NA	NA	NA	NA	NA	NA
92	1133088	KX668534.1	NA	Eukaryota	Opisthokonta	Metazoa	Arthropoda	Hexapoda	Insecta	Pterygota	Neoptera	Endopterygota	Amphiesmenoptera	Lepidoptera	Glossata	Crambidae	Conogethes	Conogethes punctiferalis	Neolepidoptera	Pyraloidea	Spilomelinae	NA	Heteroneura	NA	NA	NA	NA	NA	NA	NA	NA	NA	NA	NA	NA
93	1138818	JN671470.1	NA	Eukaryota	Opisthokonta	Metazoa	Mollusca	NA	Gastropoda	Caenogastropoda	NA	NA	NA	Neogastropoda	NA	Buccinidae	Neptunea	Neptunea sp. JV-2012	NA	Buccinoidea	NA	NA	NA	NA	NA	NA	NA	NA	NA	NA	NA	NA	NA	NA	NA
94	114398	BR001342.1	NA	Eukaryota	Opisthokonta	Metazoa	Arthropoda	Chelicerata	Arachnida	NA	NA	NA	NA	Araneae	Araneomorphae	Theridiidae	Parasteatoda	Parasteatoda tepidariorum	NA	Araneoidea	NA	NA	NA	NA	NA	NA	NA	NA	NA	NA	NA	NA	NA	NA	NA
95	116153	XM_020011063.1	NA	Eukaryota	Opisthokonta	Metazoa	Arthropoda	Hexapoda	Insecta	Pterygota	Neoptera	Endopterygota	NA	Coleoptera	Polyphaga	Nitidulidae	Aethina	Aethina tumida	Cucujiformia	Cucujoidea	Nitidulinae	NA	NA	NA	NA	NA	NA	NA	NA	NA	NA	NA	NA	NA	NA
96	116153	XM_020019630.1	NA	Eukaryota	Opisthokonta	Metazoa	Arthropoda	Hexapoda	Insecta	Pterygota	Neoptera	Endopterygota	NA	Coleoptera	Polyphaga	Nitidulidae	Aethina	Aethina tumida	Cucujiformia	Cucujoidea	Nitidulinae	NA	NA	NA	NA	NA	NA	NA	NA	NA	NA	NA	NA	NA	NA
97	116153	XM_020026037.1	NA	Eukaryota	Opisthokonta	Metazoa	Arthropoda	Hexapoda	Insecta	Pterygota	Neoptera	Endopterygota	NA	Coleoptera	Polyphaga	Nitidulidae	Aethina	Aethina tumida	Cucujiformia	Cucujoidea	Nitidulinae	NA	NA	NA	NA	NA	NA	NA	NA	NA	NA	NA	NA	NA	NA
98	116153	XM_020010527.1	NA	Eukaryota	Opisthokonta	Metazoa	Arthropoda	Hexapoda	Insecta	Pterygota	Neoptera	Endopterygota	NA	Coleoptera	Polyphaga	Nitidulidae	Aethina	Aethina tumida	Cucujiformia	Cucujoidea	Nitidulinae	NA	NA	NA	NA	NA	NA	NA	NA	NA	NA	NA	NA	NA	NA
99	116153	XM_020019487.1	NA	Eukaryota	Opisthokonta	Metazoa	Arthropoda	Hexapoda	Insecta	Pterygota	Neoptera	Endopterygota	NA	Coleoptera	Polyphaga	Nitidulidae	Aethina	Aethina tumida	Cucujiformia	Cucujoidea	Nitidulinae	NA	NA	NA	NA	NA	NA	NA	NA	NA	NA	NA	NA	NA	NA
100	116153	XM_020025860.1	NA	Eukaryota	Opisthokonta	Metazoa	Arthropoda	Hexapoda	Insecta	Pterygota	Neoptera	Endopterygota	NA	Coleoptera	Polyphaga	Nitidulidae	Aethina	Aethina tumida	Cucujiformia	Cucujoidea	Nitidulinae	NA	NA	NA	NA	NA	NA	NA	NA	NA	NA	NA	NA	NA	NA
101	116153	XM_020016534.1	NA	Eukaryota	Opisthokonta	Metazoa	Arthropoda	Hexapoda	Insecta	Pterygota	Neoptera	Endopterygota	NA	Coleoptera	Polyphaga	Nitidulidae	Aethina	Aethina tumida	Cucujiformia	Cucujoidea	Nitidulinae	NA	NA	NA	NA	NA	NA	NA	NA	NA	NA	NA	NA	NA	NA
102	116153	XM_020012325.1	NA	Eukaryota	Opisthokonta	Metazoa	Arthropoda	Hexapoda	Insecta	Pterygota	Neoptera	Endopterygota	NA	Coleoptera	Polyphaga	Nitidulidae	Aethina	Aethina tumida	Cucujiformia	Cucujoidea	Nitidulinae	NA	NA	NA	NA	NA	NA	NA	NA	NA	NA	NA	NA	NA	NA
103	116153	XM_020015269.1	NA	Eukaryota	Opisthokonta	Metazoa	Arthropoda	Hexapoda	Insecta	Pterygota	Neoptera	Endopterygota	NA	Coleoptera	Polyphaga	Nitidulidae	Aethina	Aethina tumida	Cucujiformia	Cucujoidea	Nitidulinae	NA	NA	NA	NA	NA	NA	NA	NA	NA	NA	NA	NA	NA	NA
104	116153	XM_020010236.1	NA	Eukaryota	Opisthokonta	Metazoa	Arthropoda	Hexapoda	Insecta	Pterygota	Neoptera	Endopterygota	NA	Coleoptera	Polyphaga	Nitidulidae	Aethina	Aethina tumida	Cucujiformia	Cucujoidea	Nitidulinae	NA	NA	NA	NA	NA	NA	NA	NA	NA	NA	NA	NA	NA	NA
105	116153	XM_020025694.1	NA	Eukaryota	Opisthokonta	Metazoa	Arthropoda	Hexapoda	Insecta	Pterygota	Neoptera	Endopterygota	NA	Coleoptera	Polyphaga	Nitidulidae	Aethina	Aethina tumida	Cucujiformia	Cucujoidea	Nitidulinae	NA	NA	NA	NA	NA	NA	NA	NA	NA	NA	NA	NA	NA	NA
106	116153	XM_020012133.1	NA	Eukaryota	Opisthokonta	Metazoa	Arthropoda	Hexapoda	Insecta	Pterygota	Neoptera	Endopterygota	NA	Coleoptera	Polyphaga	Nitidulidae	Aethina	Aethina tumida	Cucujiformia	Cucujoidea	Nitidulinae	NA	NA	NA	NA	NA	NA	NA	NA	NA	NA	NA	NA	NA	NA
107	116153	XM_020009510.1	NA	Eukaryota	Opisthokonta	Metazoa	Arthropoda	Hexapoda	Insecta	Pterygota	Neoptera	Endopterygota	NA	Coleoptera	Polyphaga	Nitidulidae	Aethina	Aethina tumida	Cucujiformia	Cucujoidea	Nitidulinae	NA	NA	NA	NA	NA	NA	NA	NA	NA	NA	NA	NA	NA	NA
108	116153	XM_020019629.1	NA	Eukaryota	Opisthokonta	Metazoa	Arthropoda	Hexapoda	Insecta	Pterygota	Neoptera	Endopterygota	NA	Coleoptera	Polyphaga	Nitidulidae	Aethina	Aethina tumida	Cucujiformia	Cucujoidea	Nitidulinae	NA	NA	NA	NA	NA	NA	NA	NA	NA	NA	NA	NA	NA	NA
109	116153	XM_020022030.1	NA	Eukaryota	Opisthokonta	Metazoa	Arthropoda	Hexapoda	Insecta	Pterygota	Neoptera	Endopterygota	NA	Coleoptera	Polyphaga	Nitidulidae	Aethina	Aethina tumida	Cucujiformia	Cucujoidea	Nitidulinae	NA	NA	NA	NA	NA	NA	NA	NA	NA	NA	NA	NA	NA	NA
110	1178102	JQ785860.1	NA	Eukaryota	Opisthokonta	Metazoa	Arthropoda	Hexapoda	Insecta	Pterygota	Neoptera	Endopterygota	Amphiesmenoptera	Lepidoptera	Glossata	Tortricidae	Eugnosta	Eugnosta busckana	Neolepidoptera	Tortricoidea	Tortricinae	Cochylini	Heteroneura	NA	NA	NA	NA	NA	NA	NA	NA	NA	NA	NA	NA
111	1178165	JQ789270.1	Telchin licus pauperata	Eukaryota	Opisthokonta	Metazoa	Arthropoda	Hexapoda	Insecta	Pterygota	Neoptera	Endopterygota	Amphiesmenoptera	Lepidoptera	Glossata	Castniidae	Telchin	Telchin licus	Neolepidoptera	Castnioidea	Castniinae	NA	Heteroneura	NA	NA	NA	NA	NA	NA	NA	NA	NA	NA	NA	NA
112	1181357	JQ788803.1	NA	Eukaryota	Opisthokonta	Metazoa	Arthropoda	Hexapoda	Insecta	Pterygota	Neoptera	Endopterygota	Amphiesmenoptera	Lepidoptera	Glossata	Epipyropidae	Heteropsyche	Heteropsyche sp. Heter	Neolepidoptera	Zygaenoidea	NA	NA	Heteroneura	NA	NA	NA	NA	NA	NA	NA	NA	NA	NA	NA	NA
113	118200	XM_009906449.1	NA	Eukaryota	Opisthokonta	Metazoa	Chordata	Craniata	Aves	NA	Neognathae	NA	NA	Piciformes	NA	Picidae	Dryobates	Dryobates pubescens	NA	NA	NA	NA	NA	Sarcopterygii	NA	NA	NA	NA	NA	NA	NA	NA	NA	NA	NA
114	118200	XM_009896067.1	NA	Eukaryota	Opisthokonta	Metazoa	Chordata	Craniata	Aves	NA	Neognathae	NA	NA	Piciformes	NA	Picidae	Dryobates	Dryobates pubescens	NA	NA	NA	NA	NA	Sarcopterygii	NA	NA	NA	NA	NA	NA	NA	NA	NA	NA	NA
115	118488	GQ887044.1	NA	Eukaryota	Opisthokonta	Metazoa	Arthropoda	Myriapoda	Diplopoda	Helminthomorpha	NA	NA	NA	Polyzoniida	NA	Polyzoniidae	Polyzonium	Polyzonium germanicum	NA	NA	NA	NA	NA	NA	NA	NA	NA	NA	NA	NA	NA	NA	NA	NA	NA
116	121224	XM_002431789.1	Pediculus humanus corporis	Eukaryota	Opisthokonta	Metazoa	Arthropoda	Hexapoda	Insecta	Pterygota	Neoptera	Paraneoptera	Psocodea	Phthiraptera	Anoplura	Pediculidae	Pediculus	Pediculus humanus	NA	NA	NA	NA	NA	NA	NA	NA	NA	NA	NA	NA	NA	NA	NA	NA	NA
117	121224	XM_002424625.1	Pediculus humanus corporis	Eukaryota	Opisthokonta	Metazoa	Arthropoda	Hexapoda	Insecta	Pterygota	Neoptera	Paraneoptera	Psocodea	Phthiraptera	Anoplura	Pediculidae	Pediculus	Pediculus humanus	NA	NA	NA	NA	NA	NA	NA	NA	NA	NA	NA	NA	NA	NA	NA	NA	NA
118	121224	XM_002432805.1	Pediculus humanus corporis	Eukaryota	Opisthokonta	Metazoa	Arthropoda	Hexapoda	Insecta	Pterygota	Neoptera	Paraneoptera	Psocodea	Phthiraptera	Anoplura	Pediculidae	Pediculus	Pediculus humanus	NA	NA	NA	NA	NA	NA	NA	NA	NA	NA	NA	NA	NA	NA	NA	NA	NA
119	121224	XM_002428462.1	Pediculus humanus corporis	Eukaryota	Opisthokonta	Metazoa	Arthropoda	Hexapoda	Insecta	Pterygota	Neoptera	Paraneoptera	Psocodea	Phthiraptera	Anoplura	Pediculidae	Pediculus	Pediculus humanus	NA	NA	NA	NA	NA	NA	NA	NA	NA	NA	NA	NA	NA	NA	NA	NA	NA
120	121224	XM_002433077.1	Pediculus humanus corporis	Eukaryota	Opisthokonta	Metazoa	Arthropoda	Hexapoda	Insecta	Pterygota	Neoptera	Paraneoptera	Psocodea	Phthiraptera	Anoplura	Pediculidae	Pediculus	Pediculus humanus	NA	NA	NA	NA	NA	NA	NA	NA	NA	NA	NA	NA	NA	NA	NA	NA	NA
121	121224	XM_002428828.1	Pediculus humanus corporis	Eukaryota	Opisthokonta	Metazoa	Arthropoda	Hexapoda	Insecta	Pterygota	Neoptera	Paraneoptera	Psocodea	Phthiraptera	Anoplura	Pediculidae	Pediculus	Pediculus humanus	NA	NA	NA	NA	NA	NA	NA	NA	NA	NA	NA	NA	NA	NA	NA	NA	NA
122	121224	XM_002432429.1	Pediculus humanus corporis	Eukaryota	Opisthokonta	Metazoa	Arthropoda	Hexapoda	Insecta	Pterygota	Neoptera	Paraneoptera	Psocodea	Phthiraptera	Anoplura	Pediculidae	Pediculus	Pediculus humanus	NA	NA	NA	NA	NA	NA	NA	NA	NA	NA	NA	NA	NA	NA	NA	NA	NA
123	121224	XM_002430096.1	Pediculus humanus corporis	Eukaryota	Opisthokonta	Metazoa	Arthropoda	Hexapoda	Insecta	Pterygota	Neoptera	Paraneoptera	Psocodea	Phthiraptera	Anoplura	Pediculidae	Pediculus	Pediculus humanus	NA	NA	NA	NA	NA	NA	NA	NA	NA	NA	NA	NA	NA	NA	NA	NA	NA
124	121224	XM_002426166.1	Pediculus humanus corporis	Eukaryota	Opisthokonta	Metazoa	Arthropoda	Hexapoda	Insecta	Pterygota	Neoptera	Paraneoptera	Psocodea	Phthiraptera	Anoplura	Pediculidae	Pediculus	Pediculus humanus	NA	NA	NA	NA	NA	NA	NA	NA	NA	NA	NA	NA	NA	NA	NA	NA	NA
125	121224	XM_002432808.1	Pediculus humanus corporis	Eukaryota	Opisthokonta	Metazoa	Arthropoda	Hexapoda	Insecta	Pterygota	Neoptera	Paraneoptera	Psocodea	Phthiraptera	Anoplura	Pediculidae	Pediculus	Pediculus humanus	NA	NA	NA	NA	NA	NA	NA	NA	NA	NA	NA	NA	NA	NA	NA	NA	NA
126	121224	XM_002423838.1	Pediculus humanus corporis	Eukaryota	Opisthokonta	Metazoa	Arthropoda	Hexapoda	Insecta	Pterygota	Neoptera	Paraneoptera	Psocodea	Phthiraptera	Anoplura	Pediculidae	Pediculus	Pediculus humanus	NA	NA	NA	NA	NA	NA	NA	NA	NA	NA	NA	NA	NA	NA	NA	NA	NA
127	121224	XM_002431971.1	Pediculus humanus corporis	Eukaryota	Opisthokonta	Metazoa	Arthropoda	Hexapoda	Insecta	Pterygota	Neoptera	Paraneoptera	Psocodea	Phthiraptera	Anoplura	Pediculidae	Pediculus	Pediculus humanus	NA	NA	NA	NA	NA	NA	NA	NA	NA	NA	NA	NA	NA	NA	NA	NA	NA
128	121224	XM_002430911.1	Pediculus humanus corporis	Eukaryota	Opisthokonta	Metazoa	Arthropoda	Hexapoda	Insecta	Pterygota	Neoptera	Paraneoptera	Psocodea	Phthiraptera	Anoplura	Pediculidae	Pediculus	Pediculus humanus	NA	NA	NA	NA	NA	NA	NA	NA	NA	NA	NA	NA	NA	NA	NA	NA	NA
129	121224	XM_002430084.1	Pediculus humanus corporis	Eukaryota	Opisthokonta	Metazoa	Arthropoda	Hexapoda	Insecta	Pterygota	Neoptera	Paraneoptera	Psocodea	Phthiraptera	Anoplura	Pediculidae	Pediculus	Pediculus humanus	NA	NA	NA	NA	NA	NA	NA	NA	NA	NA	NA	NA	NA	NA	NA	NA	NA
130	121224	XM_002430996.1	Pediculus humanus corporis	Eukaryota	Opisthokonta	Metazoa	Arthropoda	Hexapoda	Insecta	Pterygota	Neoptera	Paraneoptera	Psocodea	Phthiraptera	Anoplura	Pediculidae	Pediculus	Pediculus humanus	NA	NA	NA	NA	NA	NA	NA	NA	NA	NA	NA	NA	NA	NA	NA	NA	NA
131	121224	XM_002425138.1	Pediculus humanus corporis	Eukaryota	Opisthokonta	Metazoa	Arthropoda	Hexapoda	Insecta	Pterygota	Neoptera	Paraneoptera	Psocodea	Phthiraptera	Anoplura	Pediculidae	Pediculus	Pediculus humanus	NA	NA	NA	NA	NA	NA	NA	NA	NA	NA	NA	NA	NA	NA	NA	NA	NA
132	121224	XM_002426253.1	Pediculus humanus corporis	Eukaryota	Opisthokonta	Metazoa	Arthropoda	Hexapoda	Insecta	Pterygota	Neoptera	Paraneoptera	Psocodea	Phthiraptera	Anoplura	Pediculidae	Pediculus	Pediculus humanus	NA	NA	NA	NA	NA	NA	NA	NA	NA	NA	NA	NA	NA	NA	NA	NA	NA
133	121224	XM_002429387.1	Pediculus humanus corporis	Eukaryota	Opisthokonta	Metazoa	Arthropoda	Hexapoda	Insecta	Pterygota	Neoptera	Paraneoptera	Psocodea	Phthiraptera	Anoplura	Pediculidae	Pediculus	Pediculus humanus	NA	NA	NA	NA	NA	NA	NA	NA	NA	NA	NA	NA	NA	NA	NA	NA	NA
134	121224	XM_002432205.1	Pediculus humanus corporis	Eukaryota	Opisthokonta	Metazoa	Arthropoda	Hexapoda	Insecta	Pterygota	Neoptera	Paraneoptera	Psocodea	Phthiraptera	Anoplura	Pediculidae	Pediculus	Pediculus humanus	NA	NA	NA	NA	NA	NA	NA	NA	NA	NA	NA	NA	NA	NA	NA	NA	NA
135	121224	XM_002430042.1	Pediculus humanus corporis	Eukaryota	Opisthokonta	Metazoa	Arthropoda	Hexapoda	Insecta	Pterygota	Neoptera	Paraneoptera	Psocodea	Phthiraptera	Anoplura	Pediculidae	Pediculus	Pediculus humanus	NA	NA	NA	NA	NA	NA	NA	NA	NA	NA	NA	NA	NA	NA	NA	NA	NA
136	121224	XM_002422959.1	Pediculus humanus corporis	Eukaryota	Opisthokonta	Metazoa	Arthropoda	Hexapoda	Insecta	Pterygota	Neoptera	Paraneoptera	Psocodea	Phthiraptera	Anoplura	Pediculidae	Pediculus	Pediculus humanus	NA	NA	NA	NA	NA	NA	NA	NA	NA	NA	NA	NA	NA	NA	NA	NA	NA
137	121224	XM_002425644.1	Pediculus humanus corporis	Eukaryota	Opisthokonta	Metazoa	Arthropoda	Hexapoda	Insecta	Pterygota	Neoptera	Paraneoptera	Psocodea	Phthiraptera	Anoplura	Pediculidae	Pediculus	Pediculus humanus	NA	NA	NA	NA	NA	NA	NA	NA	NA	NA	NA	NA	NA	NA	NA	NA	NA
138	121224	XM_002429388.1	Pediculus humanus corporis	Eukaryota	Opisthokonta	Metazoa	Arthropoda	Hexapoda	Insecta	Pterygota	Neoptera	Paraneoptera	Psocodea	Phthiraptera	Anoplura	Pediculidae	Pediculus	Pediculus humanus	NA	NA	NA	NA	NA	NA	NA	NA	NA	NA	NA	NA	NA	NA	NA	NA	NA
139	121224	XM_002431937.1	Pediculus humanus corporis	Eukaryota	Opisthokonta	Metazoa	Arthropoda	Hexapoda	Insecta	Pterygota	Neoptera	Paraneoptera	Psocodea	Phthiraptera	Anoplura	Pediculidae	Pediculus	Pediculus humanus	NA	NA	NA	NA	NA	NA	NA	NA	NA	NA	NA	NA	NA	NA	NA	NA	NA
140	121224	XM_002431325.1	Pediculus humanus corporis	Eukaryota	Opisthokonta	Metazoa	Arthropoda	Hexapoda	Insecta	Pterygota	Neoptera	Paraneoptera	Psocodea	Phthiraptera	Anoplura	Pediculidae	Pediculus	Pediculus humanus	NA	NA	NA	NA	NA	NA	NA	NA	NA	NA	NA	NA	NA	NA	NA	NA	NA
141	121224	XM_002422568.1	Pediculus humanus corporis	Eukaryota	Opisthokonta	Metazoa	Arthropoda	Hexapoda	Insecta	Pterygota	Neoptera	Paraneoptera	Psocodea	Phthiraptera	Anoplura	Pediculidae	Pediculus	Pediculus humanus	NA	NA	NA	NA	NA	NA	NA	NA	NA	NA	NA	NA	NA	NA	NA	NA	NA
142	121224	XM_002427709.1	Pediculus humanus corporis	Eukaryota	Opisthokonta	Metazoa	Arthropoda	Hexapoda	Insecta	Pterygota	Neoptera	Paraneoptera	Psocodea	Phthiraptera	Anoplura	Pediculidae	Pediculus	Pediculus humanus	NA	NA	NA	NA	NA	NA	NA	NA	NA	NA	NA	NA	NA	NA	NA	NA	NA
143	121224	XM_002431455.1	Pediculus humanus corporis	Eukaryota	Opisthokonta	Metazoa	Arthropoda	Hexapoda	Insecta	Pterygota	Neoptera	Paraneoptera	Psocodea	Phthiraptera	Anoplura	Pediculidae	Pediculus	Pediculus humanus	NA	NA	NA	NA	NA	NA	NA	NA	NA	NA	NA	NA	NA	NA	NA	NA	NA
144	121224	XM_002429171.1	Pediculus humanus corporis	Eukaryota	Opisthokonta	Metazoa	Arthropoda	Hexapoda	Insecta	Pterygota	Neoptera	Paraneoptera	Psocodea	Phthiraptera	Anoplura	Pediculidae	Pediculus	Pediculus humanus	NA	NA	NA	NA	NA	NA	NA	NA	NA	NA	NA	NA	NA	NA	NA	NA	NA
145	121224	XM_002425979.1	Pediculus humanus corporis	Eukaryota	Opisthokonta	Metazoa	Arthropoda	Hexapoda	Insecta	Pterygota	Neoptera	Paraneoptera	Psocodea	Phthiraptera	Anoplura	Pediculidae	Pediculus	Pediculus humanus	NA	NA	NA	NA	NA	NA	NA	NA	NA	NA	NA	NA	NA	NA	NA	NA	NA
146	121224	XM_002427456.1	Pediculus humanus corporis	Eukaryota	Opisthokonta	Metazoa	Arthropoda	Hexapoda	Insecta	Pterygota	Neoptera	Paraneoptera	Psocodea	Phthiraptera	Anoplura	Pediculidae	Pediculus	Pediculus humanus	NA	NA	NA	NA	NA	NA	NA	NA	NA	NA	NA	NA	NA	NA	NA	NA	NA
147	121224	XM_002429803.1	Pediculus humanus corporis	Eukaryota	Opisthokonta	Metazoa	Arthropoda	Hexapoda	Insecta	Pterygota	Neoptera	Paraneoptera	Psocodea	Phthiraptera	Anoplura	Pediculidae	Pediculus	Pediculus humanus	NA	NA	NA	NA	NA	NA	NA	NA	NA	NA	NA	NA	NA	NA	NA	NA	NA
148	121224	XM_002422978.1	Pediculus humanus corporis	Eukaryota	Opisthokonta	Metazoa	Arthropoda	Hexapoda	Insecta	Pterygota	Neoptera	Paraneoptera	Psocodea	Phthiraptera	Anoplura	Pediculidae	Pediculus	Pediculus humanus	NA	NA	NA	NA	NA	NA	NA	NA	NA	NA	NA	NA	NA	NA	NA	NA	NA
149	121224	XM_002431604.1	Pediculus humanus corporis	Eukaryota	Opisthokonta	Metazoa	Arthropoda	Hexapoda	Insecta	Pterygota	Neoptera	Paraneoptera	Psocodea	Phthiraptera	Anoplura	Pediculidae	Pediculus	Pediculus humanus	NA	NA	NA	NA	NA	NA	NA	NA	NA	NA	NA	NA	NA	NA	NA	NA	NA
150	121224	XM_002424801.1	Pediculus humanus corporis	Eukaryota	Opisthokonta	Metazoa	Arthropoda	Hexapoda	Insecta	Pterygota	Neoptera	Paraneoptera	Psocodea	Phthiraptera	Anoplura	Pediculidae	Pediculus	Pediculus humanus	NA	NA	NA	NA	NA	NA	NA	NA	NA	NA	NA	NA	NA	NA	NA	NA	NA
151	121224	XM_002427450.1	Pediculus humanus corporis	Eukaryota	Opisthokonta	Metazoa	Arthropoda	Hexapoda	Insecta	Pterygota	Neoptera	Paraneoptera	Psocodea	Phthiraptera	Anoplura	Pediculidae	Pediculus	Pediculus humanus	NA	NA	NA	NA	NA	NA	NA	NA	NA	NA	NA	NA	NA	NA	NA	NA	NA
152	121224	XM_002429672.1	Pediculus humanus corporis	Eukaryota	Opisthokonta	Metazoa	Arthropoda	Hexapoda	Insecta	Pterygota	Neoptera	Paraneoptera	Psocodea	Phthiraptera	Anoplura	Pediculidae	Pediculus	Pediculus humanus	NA	NA	NA	NA	NA	NA	NA	NA	NA	NA	NA	NA	NA	NA	NA	NA	NA
153	121224	XM_002426016.1	Pediculus humanus corporis	Eukaryota	Opisthokonta	Metazoa	Arthropoda	Hexapoda	Insecta	Pterygota	Neoptera	Paraneoptera	Psocodea	Phthiraptera	Anoplura	Pediculidae	Pediculus	Pediculus humanus	NA	NA	NA	NA	NA	NA	NA	NA	NA	NA	NA	NA	NA	NA	NA	NA	NA
154	121224	XM_002426858.1	Pediculus humanus corporis	Eukaryota	Opisthokonta	Metazoa	Arthropoda	Hexapoda	Insecta	Pterygota	Neoptera	Paraneoptera	Psocodea	Phthiraptera	Anoplura	Pediculidae	Pediculus	Pediculus humanus	NA	NA	NA	NA	NA	NA	NA	NA	NA	NA	NA	NA	NA	NA	NA	NA	NA
155	121224	XM_002424259.1	Pediculus humanus corporis	Eukaryota	Opisthokonta	Metazoa	Arthropoda	Hexapoda	Insecta	Pterygota	Neoptera	Paraneoptera	Psocodea	Phthiraptera	Anoplura	Pediculidae	Pediculus	Pediculus humanus	NA	NA	NA	NA	NA	NA	NA	NA	NA	NA	NA	NA	NA	NA	NA	NA	NA
156	121224	XM_002432148.1	Pediculus humanus corporis	Eukaryota	Opisthokonta	Metazoa	Arthropoda	Hexapoda	Insecta	Pterygota	Neoptera	Paraneoptera	Psocodea	Phthiraptera	Anoplura	Pediculidae	Pediculus	Pediculus humanus	NA	NA	NA	NA	NA	NA	NA	NA	NA	NA	NA	NA	NA	NA	NA	NA	NA
157	121224	XM_002432438.1	Pediculus humanus corporis	Eukaryota	Opisthokonta	Metazoa	Arthropoda	Hexapoda	Insecta	Pterygota	Neoptera	Paraneoptera	Psocodea	Phthiraptera	Anoplura	Pediculidae	Pediculus	Pediculus humanus	NA	NA	NA	NA	NA	NA	NA	NA	NA	NA	NA	NA	NA	NA	NA	NA	NA
158	121224	XM_002426974.1	Pediculus humanus corporis	Eukaryota	Opisthokonta	Metazoa	Arthropoda	Hexapoda	Insecta	Pterygota	Neoptera	Paraneoptera	Psocodea	Phthiraptera	Anoplura	Pediculidae	Pediculus	Pediculus humanus	NA	NA	NA	NA	NA	NA	NA	NA	NA	NA	NA	NA	NA	NA	NA	NA	NA
159	121224	XM_002432662.1	Pediculus humanus corporis	Eukaryota	Opisthokonta	Metazoa	Arthropoda	Hexapoda	Insecta	Pterygota	Neoptera	Paraneoptera	Psocodea	Phthiraptera	Anoplura	Pediculidae	Pediculus	Pediculus humanus	NA	NA	NA	NA	NA	NA	NA	NA	NA	NA	NA	NA	NA	NA	NA	NA	NA
160	121224	XM_002424507.1	Pediculus humanus corporis	Eukaryota	Opisthokonta	Metazoa	Arthropoda	Hexapoda	Insecta	Pterygota	Neoptera	Paraneoptera	Psocodea	Phthiraptera	Anoplura	Pediculidae	Pediculus	Pediculus humanus	NA	NA	NA	NA	NA	NA	NA	NA	NA	NA	NA	NA	NA	NA	NA	NA	NA
161	121224	XM_002426424.1	Pediculus humanus corporis	Eukaryota	Opisthokonta	Metazoa	Arthropoda	Hexapoda	Insecta	Pterygota	Neoptera	Paraneoptera	Psocodea	Phthiraptera	Anoplura	Pediculidae	Pediculus	Pediculus humanus	NA	NA	NA	NA	NA	NA	NA	NA	NA	NA	NA	NA	NA	NA	NA	NA	NA
162	121224	XM_002431154.1	Pediculus humanus corporis	Eukaryota	Opisthokonta	Metazoa	Arthropoda	Hexapoda	Insecta	Pterygota	Neoptera	Paraneoptera	Psocodea	Phthiraptera	Anoplura	Pediculidae	Pediculus	Pediculus humanus	NA	NA	NA	NA	NA	NA	NA	NA	NA	NA	NA	NA	NA	NA	NA	NA	NA
163	121224	XM_002423400.1	Pediculus humanus corporis	Eukaryota	Opisthokonta	Metazoa	Arthropoda	Hexapoda	Insecta	Pterygota	Neoptera	Paraneoptera	Psocodea	Phthiraptera	Anoplura	Pediculidae	Pediculus	Pediculus humanus	NA	NA	NA	NA	NA	NA	NA	NA	NA	NA	NA	NA	NA	NA	NA	NA	NA
164	121224	XM_002429717.1	Pediculus humanus corporis	Eukaryota	Opisthokonta	Metazoa	Arthropoda	Hexapoda	Insecta	Pterygota	Neoptera	Paraneoptera	Psocodea	Phthiraptera	Anoplura	Pediculidae	Pediculus	Pediculus humanus	NA	NA	NA	NA	NA	NA	NA	NA	NA	NA	NA	NA	NA	NA	NA	NA	NA
165	121224	XM_002427923.1	Pediculus humanus corporis	Eukaryota	Opisthokonta	Metazoa	Arthropoda	Hexapoda	Insecta	Pterygota	Neoptera	Paraneoptera	Psocodea	Phthiraptera	Anoplura	Pediculidae	Pediculus	Pediculus humanus	NA	NA	NA	NA	NA	NA	NA	NA	NA	NA	NA	NA	NA	NA	NA	NA	NA
166	121224	XM_002425069.1	Pediculus humanus corporis	Eukaryota	Opisthokonta	Metazoa	Arthropoda	Hexapoda	Insecta	Pterygota	Neoptera	Paraneoptera	Psocodea	Phthiraptera	Anoplura	Pediculidae	Pediculus	Pediculus humanus	NA	NA	NA	NA	NA	NA	NA	NA	NA	NA	NA	NA	NA	NA	NA	NA	NA
167	121224	XM_002423520.1	Pediculus humanus corporis	Eukaryota	Opisthokonta	Metazoa	Arthropoda	Hexapoda	Insecta	Pterygota	Neoptera	Paraneoptera	Psocodea	Phthiraptera	Anoplura	Pediculidae	Pediculus	Pediculus humanus	NA	NA	NA	NA	NA	NA	NA	NA	NA	NA	NA	NA	NA	NA	NA	NA	NA
168	121224	XM_002432644.1	Pediculus humanus corporis	Eukaryota	Opisthokonta	Metazoa	Arthropoda	Hexapoda	Insecta	Pterygota	Neoptera	Paraneoptera	Psocodea	Phthiraptera	Anoplura	Pediculidae	Pediculus	Pediculus humanus	NA	NA	NA	NA	NA	NA	NA	NA	NA	NA	NA	NA	NA	NA	NA	NA	NA
169	121224	XM_002431923.1	Pediculus humanus corporis	Eukaryota	Opisthokonta	Metazoa	Arthropoda	Hexapoda	Insecta	Pterygota	Neoptera	Paraneoptera	Psocodea	Phthiraptera	Anoplura	Pediculidae	Pediculus	Pediculus humanus	NA	NA	NA	NA	NA	NA	NA	NA	NA	NA	NA	NA	NA	NA	NA	NA	NA
170	121224	XM_002424029.1	Pediculus humanus corporis	Eukaryota	Opisthokonta	Metazoa	Arthropoda	Hexapoda	Insecta	Pterygota	Neoptera	Paraneoptera	Psocodea	Phthiraptera	Anoplura	Pediculidae	Pediculus	Pediculus humanus	NA	NA	NA	NA	NA	NA	NA	NA	NA	NA	NA	NA	NA	NA	NA	NA	NA
171	121224	XM_002432986.1	Pediculus humanus corporis	Eukaryota	Opisthokonta	Metazoa	Arthropoda	Hexapoda	Insecta	Pterygota	Neoptera	Paraneoptera	Psocodea	Phthiraptera	Anoplura	Pediculidae	Pediculus	Pediculus humanus	NA	NA	NA	NA	NA	NA	NA	NA	NA	NA	NA	NA	NA	NA	NA	NA	NA
172	121224	XM_002422986.1	Pediculus humanus corporis	Eukaryota	Opisthokonta	Metazoa	Arthropoda	Hexapoda	Insecta	Pterygota	Neoptera	Paraneoptera	Psocodea	Phthiraptera	Anoplura	Pediculidae	Pediculus	Pediculus humanus	NA	NA	NA	NA	NA	NA	NA	NA	NA	NA	NA	NA	NA	NA	NA	NA	NA
173	121224	XM_002425717.1	Pediculus humanus corporis	Eukaryota	Opisthokonta	Metazoa	Arthropoda	Hexapoda	Insecta	Pterygota	Neoptera	Paraneoptera	Psocodea	Phthiraptera	Anoplura	Pediculidae	Pediculus	Pediculus humanus	NA	NA	NA	NA	NA	NA	NA	NA	NA	NA	NA	NA	NA	NA	NA	NA	NA
174	121224	XM_002431791.1	Pediculus humanus corporis	Eukaryota	Opisthokonta	Metazoa	Arthropoda	Hexapoda	Insecta	Pterygota	Neoptera	Paraneoptera	Psocodea	Phthiraptera	Anoplura	Pediculidae	Pediculus	Pediculus humanus	NA	NA	NA	NA	NA	NA	NA	NA	NA	NA	NA	NA	NA	NA	NA	NA	NA
175	121224	XM_002423867.1	Pediculus humanus corporis	Eukaryota	Opisthokonta	Metazoa	Arthropoda	Hexapoda	Insecta	Pterygota	Neoptera	Paraneoptera	Psocodea	Phthiraptera	Anoplura	Pediculidae	Pediculus	Pediculus humanus	NA	NA	NA	NA	NA	NA	NA	NA	NA	NA	NA	NA	NA	NA	NA	NA	NA
176	121224	XM_002432989.1	Pediculus humanus corporis	Eukaryota	Opisthokonta	Metazoa	Arthropoda	Hexapoda	Insecta	Pterygota	Neoptera	Paraneoptera	Psocodea	Phthiraptera	Anoplura	Pediculidae	Pediculus	Pediculus humanus	NA	NA	NA	NA	NA	NA	NA	NA	NA	NA	NA	NA	NA	NA	NA	NA	NA
177	121224	XM_002431954.1	Pediculus humanus corporis	Eukaryota	Opisthokonta	Metazoa	Arthropoda	Hexapoda	Insecta	Pterygota	Neoptera	Paraneoptera	Psocodea	Phthiraptera	Anoplura	Pediculidae	Pediculus	Pediculus humanus	NA	NA	NA	NA	NA	NA	NA	NA	NA	NA	NA	NA	NA	NA	NA	NA	NA
178	121224	XM_002429097.1	Pediculus humanus corporis	Eukaryota	Opisthokonta	Metazoa	Arthropoda	Hexapoda	Insecta	Pterygota	Neoptera	Paraneoptera	Psocodea	Phthiraptera	Anoplura	Pediculidae	Pediculus	Pediculus humanus	NA	NA	NA	NA	NA	NA	NA	NA	NA	NA	NA	NA	NA	NA	NA	NA	NA
179	121224	XM_002424724.1	Pediculus humanus corporis	Eukaryota	Opisthokonta	Metazoa	Arthropoda	Hexapoda	Insecta	Pterygota	Neoptera	Paraneoptera	Psocodea	Phthiraptera	Anoplura	Pediculidae	Pediculus	Pediculus humanus	NA	NA	NA	NA	NA	NA	NA	NA	NA	NA	NA	NA	NA	NA	NA	NA	NA
180	121224	XM_002432354.1	Pediculus humanus corporis	Eukaryota	Opisthokonta	Metazoa	Arthropoda	Hexapoda	Insecta	Pterygota	Neoptera	Paraneoptera	Psocodea	Phthiraptera	Anoplura	Pediculidae	Pediculus	Pediculus humanus	NA	NA	NA	NA	NA	NA	NA	NA	NA	NA	NA	NA	NA	NA	NA	NA	NA
181	121224	XM_002431127.1	Pediculus humanus corporis	Eukaryota	Opisthokonta	Metazoa	Arthropoda	Hexapoda	Insecta	Pterygota	Neoptera	Paraneoptera	Psocodea	Phthiraptera	Anoplura	Pediculidae	Pediculus	Pediculus humanus	NA	NA	NA	NA	NA	NA	NA	NA	NA	NA	NA	NA	NA	NA	NA	NA	NA
182	121224	XM_002425332.1	Pediculus humanus corporis	Eukaryota	Opisthokonta	Metazoa	Arthropoda	Hexapoda	Insecta	Pterygota	Neoptera	Paraneoptera	Psocodea	Phthiraptera	Anoplura	Pediculidae	Pediculus	Pediculus humanus	NA	NA	NA	NA	NA	NA	NA	NA	NA	NA	NA	NA	NA	NA	NA	NA	NA
183	121224	XM_002430141.1	Pediculus humanus corporis	Eukaryota	Opisthokonta	Metazoa	Arthropoda	Hexapoda	Insecta	Pterygota	Neoptera	Paraneoptera	Psocodea	Phthiraptera	Anoplura	Pediculidae	Pediculus	Pediculus humanus	NA	NA	NA	NA	NA	NA	NA	NA	NA	NA	NA	NA	NA	NA	NA	NA	NA
184	121224	XM_002427633.1	Pediculus humanus corporis	Eukaryota	Opisthokonta	Metazoa	Arthropoda	Hexapoda	Insecta	Pterygota	Neoptera	Paraneoptera	Psocodea	Phthiraptera	Anoplura	Pediculidae	Pediculus	Pediculus humanus	NA	NA	NA	NA	NA	NA	NA	NA	NA	NA	NA	NA	NA	NA	NA	NA	NA
185	121224	XM_002429263.1	Pediculus humanus corporis	Eukaryota	Opisthokonta	Metazoa	Arthropoda	Hexapoda	Insecta	Pterygota	Neoptera	Paraneoptera	Psocodea	Phthiraptera	Anoplura	Pediculidae	Pediculus	Pediculus humanus	NA	NA	NA	NA	NA	NA	NA	NA	NA	NA	NA	NA	NA	NA	NA	NA	NA
186	121224	XM_002427464.1	Pediculus humanus corporis	Eukaryota	Opisthokonta	Metazoa	Arthropoda	Hexapoda	Insecta	Pterygota	Neoptera	Paraneoptera	Psocodea	Phthiraptera	Anoplura	Pediculidae	Pediculus	Pediculus humanus	NA	NA	NA	NA	NA	NA	NA	NA	NA	NA	NA	NA	NA	NA	NA	NA	NA
187	121224	XM_002426975.1	Pediculus humanus corporis	Eukaryota	Opisthokonta	Metazoa	Arthropoda	Hexapoda	Insecta	Pterygota	Neoptera	Paraneoptera	Psocodea	Phthiraptera	Anoplura	Pediculidae	Pediculus	Pediculus humanus	NA	NA	NA	NA	NA	NA	NA	NA	NA	NA	NA	NA	NA	NA	NA	NA	NA
188	121224	XM_002423968.1	Pediculus humanus corporis	Eukaryota	Opisthokonta	Metazoa	Arthropoda	Hexapoda	Insecta	Pterygota	Neoptera	Paraneoptera	Psocodea	Phthiraptera	Anoplura	Pediculidae	Pediculus	Pediculus humanus	NA	NA	NA	NA	NA	NA	NA	NA	NA	NA	NA	NA	NA	NA	NA	NA	NA
189	121224	XM_002426597.1	Pediculus humanus corporis	Eukaryota	Opisthokonta	Metazoa	Arthropoda	Hexapoda	Insecta	Pterygota	Neoptera	Paraneoptera	Psocodea	Phthiraptera	Anoplura	Pediculidae	Pediculus	Pediculus humanus	NA	NA	NA	NA	NA	NA	NA	NA	NA	NA	NA	NA	NA	NA	NA	NA	NA
190	121224	XM_002430155.1	Pediculus humanus corporis	Eukaryota	Opisthokonta	Metazoa	Arthropoda	Hexapoda	Insecta	Pterygota	Neoptera	Paraneoptera	Psocodea	Phthiraptera	Anoplura	Pediculidae	Pediculus	Pediculus humanus	NA	NA	NA	NA	NA	NA	NA	NA	NA	NA	NA	NA	NA	NA	NA	NA	NA
191	121224	XM_002423645.1	Pediculus humanus corporis	Eukaryota	Opisthokonta	Metazoa	Arthropoda	Hexapoda	Insecta	Pterygota	Neoptera	Paraneoptera	Psocodea	Phthiraptera	Anoplura	Pediculidae	Pediculus	Pediculus humanus	NA	NA	NA	NA	NA	NA	NA	NA	NA	NA	NA	NA	NA	NA	NA	NA	NA
192	121224	XM_002423222.1	Pediculus humanus corporis	Eukaryota	Opisthokonta	Metazoa	Arthropoda	Hexapoda	Insecta	Pterygota	Neoptera	Paraneoptera	Psocodea	Phthiraptera	Anoplura	Pediculidae	Pediculus	Pediculus humanus	NA	NA	NA	NA	NA	NA	NA	NA	NA	NA	NA	NA	NA	NA	NA	NA	NA
193	121224	XM_002428634.1	Pediculus humanus corporis	Eukaryota	Opisthokonta	Metazoa	Arthropoda	Hexapoda	Insecta	Pterygota	Neoptera	Paraneoptera	Psocodea	Phthiraptera	Anoplura	Pediculidae	Pediculus	Pediculus humanus	NA	NA	NA	NA	NA	NA	NA	NA	NA	NA	NA	NA	NA	NA	NA	NA	NA
194	121224	XM_002431451.1	Pediculus humanus corporis	Eukaryota	Opisthokonta	Metazoa	Arthropoda	Hexapoda	Insecta	Pterygota	Neoptera	Paraneoptera	Psocodea	Phthiraptera	Anoplura	Pediculidae	Pediculus	Pediculus humanus	NA	NA	NA	NA	NA	NA	NA	NA	NA	NA	NA	NA	NA	NA	NA	NA	NA
195	121224	XM_002433060.1	Pediculus humanus corporis	Eukaryota	Opisthokonta	Metazoa	Arthropoda	Hexapoda	Insecta	Pterygota	Neoptera	Paraneoptera	Psocodea	Phthiraptera	Anoplura	Pediculidae	Pediculus	Pediculus humanus	NA	NA	NA	NA	NA	NA	NA	NA	NA	NA	NA	NA	NA	NA	NA	NA	NA
196	121224	XM_002429491.1	Pediculus humanus corporis	Eukaryota	Opisthokonta	Metazoa	Arthropoda	Hexapoda	Insecta	Pterygota	Neoptera	Paraneoptera	Psocodea	Phthiraptera	Anoplura	Pediculidae	Pediculus	Pediculus humanus	NA	NA	NA	NA	NA	NA	NA	NA	NA	NA	NA	NA	NA	NA	NA	NA	NA
197	121224	XM_002428418.1	Pediculus humanus corporis	Eukaryota	Opisthokonta	Metazoa	Arthropoda	Hexapoda	Insecta	Pterygota	Neoptera	Paraneoptera	Psocodea	Phthiraptera	Anoplura	Pediculidae	Pediculus	Pediculus humanus	NA	NA	NA	NA	NA	NA	NA	NA	NA	NA	NA	NA	NA	NA	NA	NA	NA
198	121224	XM_002428040.1	Pediculus humanus corporis	Eukaryota	Opisthokonta	Metazoa	Arthropoda	Hexapoda	Insecta	Pterygota	Neoptera	Paraneoptera	Psocodea	Phthiraptera	Anoplura	Pediculidae	Pediculus	Pediculus humanus	NA	NA	NA	NA	NA	NA	NA	NA	NA	NA	NA	NA	NA	NA	NA	NA	NA
199	121224	XM_002432437.1	Pediculus humanus corporis	Eukaryota	Opisthokonta	Metazoa	Arthropoda	Hexapoda	Insecta	Pterygota	Neoptera	Paraneoptera	Psocodea	Phthiraptera	Anoplura	Pediculidae	Pediculus	Pediculus humanus	NA	NA	NA	NA	NA	NA	NA	NA	NA	NA	NA	NA	NA	NA	NA	NA	NA
200	121224	XM_002426412.1	Pediculus humanus corporis	Eukaryota	Opisthokonta	Metazoa	Arthropoda	Hexapoda	Insecta	Pterygota	Neoptera	Paraneoptera	Psocodea	Phthiraptera	Anoplura	Pediculidae	Pediculus	Pediculus humanus	NA	NA	NA	NA	NA	NA	NA	NA	NA	NA	NA	NA	NA	NA	NA	NA	NA
201	121224	XM_002429727.1	Pediculus humanus corporis	Eukaryota	Opisthokonta	Metazoa	Arthropoda	Hexapoda	Insecta	Pterygota	Neoptera	Paraneoptera	Psocodea	Phthiraptera	Anoplura	Pediculidae	Pediculus	Pediculus humanus	NA	NA	NA	NA	NA	NA	NA	NA	NA	NA	NA	NA	NA	NA	NA	NA	NA
202	121224	XM_002424165.1	Pediculus humanus corporis	Eukaryota	Opisthokonta	Metazoa	Arthropoda	Hexapoda	Insecta	Pterygota	Neoptera	Paraneoptera	Psocodea	Phthiraptera	Anoplura	Pediculidae	Pediculus	Pediculus humanus	NA	NA	NA	NA	NA	NA	NA	NA	NA	NA	NA	NA	NA	NA	NA	NA	NA
203	121224	XM_002427324.1	Pediculus humanus corporis	Eukaryota	Opisthokonta	Metazoa	Arthropoda	Hexapoda	Insecta	Pterygota	Neoptera	Paraneoptera	Psocodea	Phthiraptera	Anoplura	Pediculidae	Pediculus	Pediculus humanus	NA	NA	NA	NA	NA	NA	NA	NA	NA	NA	NA	NA	NA	NA	NA	NA	NA
204	121224	XM_002432177.1	Pediculus humanus corporis	Eukaryota	Opisthokonta	Metazoa	Arthropoda	Hexapoda	Insecta	Pterygota	Neoptera	Paraneoptera	Psocodea	Phthiraptera	Anoplura	Pediculidae	Pediculus	Pediculus humanus	NA	NA	NA	NA	NA	NA	NA	NA	NA	NA	NA	NA	NA	NA	NA	NA	NA
205	121224	XM_002432854.1	Pediculus humanus corporis	Eukaryota	Opisthokonta	Metazoa	Arthropoda	Hexapoda	Insecta	Pterygota	Neoptera	Paraneoptera	Psocodea	Phthiraptera	Anoplura	Pediculidae	Pediculus	Pediculus humanus	NA	NA	NA	NA	NA	NA	NA	NA	NA	NA	NA	NA	NA	NA	NA	NA	NA
206	121224	XM_002425491.1	Pediculus humanus corporis	Eukaryota	Opisthokonta	Metazoa	Arthropoda	Hexapoda	Insecta	Pterygota	Neoptera	Paraneoptera	Psocodea	Phthiraptera	Anoplura	Pediculidae	Pediculus	Pediculus humanus	NA	NA	NA	NA	NA	NA	NA	NA	NA	NA	NA	NA	NA	NA	NA	NA	NA
207	121224	XM_002428740.1	Pediculus humanus corporis	Eukaryota	Opisthokonta	Metazoa	Arthropoda	Hexapoda	Insecta	Pterygota	Neoptera	Paraneoptera	Psocodea	Phthiraptera	Anoplura	Pediculidae	Pediculus	Pediculus humanus	NA	NA	NA	NA	NA	NA	NA	NA	NA	NA	NA	NA	NA	NA	NA	NA	NA
208	121224	XM_002430127.1	Pediculus humanus corporis	Eukaryota	Opisthokonta	Metazoa	Arthropoda	Hexapoda	Insecta	Pterygota	Neoptera	Paraneoptera	Psocodea	Phthiraptera	Anoplura	Pediculidae	Pediculus	Pediculus humanus	NA	NA	NA	NA	NA	NA	NA	NA	NA	NA	NA	NA	NA	NA	NA	NA	NA
209	121224	XM_002431647.1	Pediculus humanus corporis	Eukaryota	Opisthokonta	Metazoa	Arthropoda	Hexapoda	Insecta	Pterygota	Neoptera	Paraneoptera	Psocodea	Phthiraptera	Anoplura	Pediculidae	Pediculus	Pediculus humanus	NA	NA	NA	NA	NA	NA	NA	NA	NA	NA	NA	NA	NA	NA	NA	NA	NA
210	121224	XM_002424116.1	Pediculus humanus corporis	Eukaryota	Opisthokonta	Metazoa	Arthropoda	Hexapoda	Insecta	Pterygota	Neoptera	Paraneoptera	Psocodea	Phthiraptera	Anoplura	Pediculidae	Pediculus	Pediculus humanus	NA	NA	NA	NA	NA	NA	NA	NA	NA	NA	NA	NA	NA	NA	NA	NA	NA
211	121224	XM_002431891.1	Pediculus humanus corporis	Eukaryota	Opisthokonta	Metazoa	Arthropoda	Hexapoda	Insecta	Pterygota	Neoptera	Paraneoptera	Psocodea	Phthiraptera	Anoplura	Pediculidae	Pediculus	Pediculus humanus	NA	NA	NA	NA	NA	NA	NA	NA	NA	NA	NA	NA	NA	NA	NA	NA	NA
212	121224	XM_002424502.1	Pediculus humanus corporis	Eukaryota	Opisthokonta	Metazoa	Arthropoda	Hexapoda	Insecta	Pterygota	Neoptera	Paraneoptera	Psocodea	Phthiraptera	Anoplura	Pediculidae	Pediculus	Pediculus humanus	NA	NA	NA	NA	NA	NA	NA	NA	NA	NA	NA	NA	NA	NA	NA	NA	NA
213	121224	XM_002429381.1	Pediculus humanus corporis	Eukaryota	Opisthokonta	Metazoa	Arthropoda	Hexapoda	Insecta	Pterygota	Neoptera	Paraneoptera	Psocodea	Phthiraptera	Anoplura	Pediculidae	Pediculus	Pediculus humanus	NA	NA	NA	NA	NA	NA	NA	NA	NA	NA	NA	NA	NA	NA	NA	NA	NA
214	121224	XM_002432413.1	Pediculus humanus corporis	Eukaryota	Opisthokonta	Metazoa	Arthropoda	Hexapoda	Insecta	Pterygota	Neoptera	Paraneoptera	Psocodea	Phthiraptera	Anoplura	Pediculidae	Pediculus	Pediculus humanus	NA	NA	NA	NA	NA	NA	NA	NA	NA	NA	NA	NA	NA	NA	NA	NA	NA
215	121224	XM_002423238.1	Pediculus humanus corporis	Eukaryota	Opisthokonta	Metazoa	Arthropoda	Hexapoda	Insecta	Pterygota	Neoptera	Paraneoptera	Psocodea	Phthiraptera	Anoplura	Pediculidae	Pediculus	Pediculus humanus	NA	NA	NA	NA	NA	NA	NA	NA	NA	NA	NA	NA	NA	NA	NA	NA	NA
216	121224	XM_002425677.1	Pediculus humanus corporis	Eukaryota	Opisthokonta	Metazoa	Arthropoda	Hexapoda	Insecta	Pterygota	Neoptera	Paraneoptera	Psocodea	Phthiraptera	Anoplura	Pediculidae	Pediculus	Pediculus humanus	NA	NA	NA	NA	NA	NA	NA	NA	NA	NA	NA	NA	NA	NA	NA	NA	NA
217	121224	XM_002425105.1	Pediculus humanus corporis	Eukaryota	Opisthokonta	Metazoa	Arthropoda	Hexapoda	Insecta	Pterygota	Neoptera	Paraneoptera	Psocodea	Phthiraptera	Anoplura	Pediculidae	Pediculus	Pediculus humanus	NA	NA	NA	NA	NA	NA	NA	NA	NA	NA	NA	NA	NA	NA	NA	NA	NA
218	121224	XM_002422987.1	Pediculus humanus corporis	Eukaryota	Opisthokonta	Metazoa	Arthropoda	Hexapoda	Insecta	Pterygota	Neoptera	Paraneoptera	Psocodea	Phthiraptera	Anoplura	Pediculidae	Pediculus	Pediculus humanus	NA	NA	NA	NA	NA	NA	NA	NA	NA	NA	NA	NA	NA	NA	NA	NA	NA
219	121224	XM_002425936.1	Pediculus humanus corporis	Eukaryota	Opisthokonta	Metazoa	Arthropoda	Hexapoda	Insecta	Pterygota	Neoptera	Paraneoptera	Psocodea	Phthiraptera	Anoplura	Pediculidae	Pediculus	Pediculus humanus	NA	NA	NA	NA	NA	NA	NA	NA	NA	NA	NA	NA	NA	NA	NA	NA	NA
220	121224	XM_002430400.1	Pediculus humanus corporis	Eukaryota	Opisthokonta	Metazoa	Arthropoda	Hexapoda	Insecta	Pterygota	Neoptera	Paraneoptera	Psocodea	Phthiraptera	Anoplura	Pediculidae	Pediculus	Pediculus humanus	NA	NA	NA	NA	NA	NA	NA	NA	NA	NA	NA	NA	NA	NA	NA	NA	NA
221	121224	XM_002423274.1	Pediculus humanus corporis	Eukaryota	Opisthokonta	Metazoa	Arthropoda	Hexapoda	Insecta	Pterygota	Neoptera	Paraneoptera	Psocodea	Phthiraptera	Anoplura	Pediculidae	Pediculus	Pediculus humanus	NA	NA	NA	NA	NA	NA	NA	NA	NA	NA	NA	NA	NA	NA	NA	NA	NA
222	121224	XM_002424893.1	Pediculus humanus corporis	Eukaryota	Opisthokonta	Metazoa	Arthropoda	Hexapoda	Insecta	Pterygota	Neoptera	Paraneoptera	Psocodea	Phthiraptera	Anoplura	Pediculidae	Pediculus	Pediculus humanus	NA	NA	NA	NA	NA	NA	NA	NA	NA	NA	NA	NA	NA	NA	NA	NA	NA
223	121224	XM_002425261.1	Pediculus humanus corporis	Eukaryota	Opisthokonta	Metazoa	Arthropoda	Hexapoda	Insecta	Pterygota	Neoptera	Paraneoptera	Psocodea	Phthiraptera	Anoplura	Pediculidae	Pediculus	Pediculus humanus	NA	NA	NA	NA	NA	NA	NA	NA	NA	NA	NA	NA	NA	NA	NA	NA	NA
224	121224	XM_002430109.1	Pediculus humanus corporis	Eukaryota	Opisthokonta	Metazoa	Arthropoda	Hexapoda	Insecta	Pterygota	Neoptera	Paraneoptera	Psocodea	Phthiraptera	Anoplura	Pediculidae	Pediculus	Pediculus humanus	NA	NA	NA	NA	NA	NA	NA	NA	NA	NA	NA	NA	NA	NA	NA	NA	NA
225	121224	XM_002430397.1	Pediculus humanus corporis	Eukaryota	Opisthokonta	Metazoa	Arthropoda	Hexapoda	Insecta	Pterygota	Neoptera	Paraneoptera	Psocodea	Phthiraptera	Anoplura	Pediculidae	Pediculus	Pediculus humanus	NA	NA	NA	NA	NA	NA	NA	NA	NA	NA	NA	NA	NA	NA	NA	NA	NA
226	121224	XM_002427081.1	Pediculus humanus corporis	Eukaryota	Opisthokonta	Metazoa	Arthropoda	Hexapoda	Insecta	Pterygota	Neoptera	Paraneoptera	Psocodea	Phthiraptera	Anoplura	Pediculidae	Pediculus	Pediculus humanus	NA	NA	NA	NA	NA	NA	NA	NA	NA	NA	NA	NA	NA	NA	NA	NA	NA
227	121224	XM_002426976.1	Pediculus humanus corporis	Eukaryota	Opisthokonta	Metazoa	Arthropoda	Hexapoda	Insecta	Pterygota	Neoptera	Paraneoptera	Psocodea	Phthiraptera	Anoplura	Pediculidae	Pediculus	Pediculus humanus	NA	NA	NA	NA	NA	NA	NA	NA	NA	NA	NA	NA	NA	NA	NA	NA	NA
228	121224	XM_002423132.1	Pediculus humanus corporis	Eukaryota	Opisthokonta	Metazoa	Arthropoda	Hexapoda	Insecta	Pterygota	Neoptera	Paraneoptera	Psocodea	Phthiraptera	Anoplura	Pediculidae	Pediculus	Pediculus humanus	NA	NA	NA	NA	NA	NA	NA	NA	NA	NA	NA	NA	NA	NA	NA	NA	NA
229	121224	XM_002427424.1	Pediculus humanus corporis	Eukaryota	Opisthokonta	Metazoa	Arthropoda	Hexapoda	Insecta	Pterygota	Neoptera	Paraneoptera	Psocodea	Phthiraptera	Anoplura	Pediculidae	Pediculus	Pediculus humanus	NA	NA	NA	NA	NA	NA	NA	NA	NA	NA	NA	NA	NA	NA	NA	NA	NA
230	121224	XM_002430448.1	Pediculus humanus corporis	Eukaryota	Opisthokonta	Metazoa	Arthropoda	Hexapoda	Insecta	Pterygota	Neoptera	Paraneoptera	Psocodea	Phthiraptera	Anoplura	Pediculidae	Pediculus	Pediculus humanus	NA	NA	NA	NA	NA	NA	NA	NA	NA	NA	NA	NA	NA	NA	NA	NA	NA
231	121224	XM_002427080.1	Pediculus humanus corporis	Eukaryota	Opisthokonta	Metazoa	Arthropoda	Hexapoda	Insecta	Pterygota	Neoptera	Paraneoptera	Psocodea	Phthiraptera	Anoplura	Pediculidae	Pediculus	Pediculus humanus	NA	NA	NA	NA	NA	NA	NA	NA	NA	NA	NA	NA	NA	NA	NA	NA	NA
232	121224	XM_002430108.1	Pediculus humanus corporis	Eukaryota	Opisthokonta	Metazoa	Arthropoda	Hexapoda	Insecta	Pterygota	Neoptera	Paraneoptera	Psocodea	Phthiraptera	Anoplura	Pediculidae	Pediculus	Pediculus humanus	NA	NA	NA	NA	NA	NA	NA	NA	NA	NA	NA	NA	NA	NA	NA	NA	NA
233	121224	XM_002432889.1	Pediculus humanus corporis	Eukaryota	Opisthokonta	Metazoa	Arthropoda	Hexapoda	Insecta	Pterygota	Neoptera	Paraneoptera	Psocodea	Phthiraptera	Anoplura	Pediculidae	Pediculus	Pediculus humanus	NA	NA	NA	NA	NA	NA	NA	NA	NA	NA	NA	NA	NA	NA	NA	NA	NA
234	121224	XM_002426380.1	Pediculus humanus corporis	Eukaryota	Opisthokonta	Metazoa	Arthropoda	Hexapoda	Insecta	Pterygota	Neoptera	Paraneoptera	Psocodea	Phthiraptera	Anoplura	Pediculidae	Pediculus	Pediculus humanus	NA	NA	NA	NA	NA	NA	NA	NA	NA	NA	NA	NA	NA	NA	NA	NA	NA
235	121224	XM_002433079.1	Pediculus humanus corporis	Eukaryota	Opisthokonta	Metazoa	Arthropoda	Hexapoda	Insecta	Pterygota	Neoptera	Paraneoptera	Psocodea	Phthiraptera	Anoplura	Pediculidae	Pediculus	Pediculus humanus	NA	NA	NA	NA	NA	NA	NA	NA	NA	NA	NA	NA	NA	NA	NA	NA	NA
236	121224	XM_002424988.1	Pediculus humanus corporis	Eukaryota	Opisthokonta	Metazoa	Arthropoda	Hexapoda	Insecta	Pterygota	Neoptera	Paraneoptera	Psocodea	Phthiraptera	Anoplura	Pediculidae	Pediculus	Pediculus humanus	NA	NA	NA	NA	NA	NA	NA	NA	NA	NA	NA	NA	NA	NA	NA	NA	NA
237	121224	XM_002430336.1	Pediculus humanus corporis	Eukaryota	Opisthokonta	Metazoa	Arthropoda	Hexapoda	Insecta	Pterygota	Neoptera	Paraneoptera	Psocodea	Phthiraptera	Anoplura	Pediculidae	Pediculus	Pediculus humanus	NA	NA	NA	NA	NA	NA	NA	NA	NA	NA	NA	NA	NA	NA	NA	NA	NA
238	121224	XM_002428687.1	Pediculus humanus corporis	Eukaryota	Opisthokonta	Metazoa	Arthropoda	Hexapoda	Insecta	Pterygota	Neoptera	Paraneoptera	Psocodea	Phthiraptera	Anoplura	Pediculidae	Pediculus	Pediculus humanus	NA	NA	NA	NA	NA	NA	NA	NA	NA	NA	NA	NA	NA	NA	NA	NA	NA
239	121224	XM_002425372.1	Pediculus humanus corporis	Eukaryota	Opisthokonta	Metazoa	Arthropoda	Hexapoda	Insecta	Pterygota	Neoptera	Paraneoptera	Psocodea	Phthiraptera	Anoplura	Pediculidae	Pediculus	Pediculus humanus	NA	NA	NA	NA	NA	NA	NA	NA	NA	NA	NA	NA	NA	NA	NA	NA	NA
240	121224	XM_002432087.1	Pediculus humanus corporis	Eukaryota	Opisthokonta	Metazoa	Arthropoda	Hexapoda	Insecta	Pterygota	Neoptera	Paraneoptera	Psocodea	Phthiraptera	Anoplura	Pediculidae	Pediculus	Pediculus humanus	NA	NA	NA	NA	NA	NA	NA	NA	NA	NA	NA	NA	NA	NA	NA	NA	NA
241	121224	XM_002432085.1	Pediculus humanus corporis	Eukaryota	Opisthokonta	Metazoa	Arthropoda	Hexapoda	Insecta	Pterygota	Neoptera	Paraneoptera	Psocodea	Phthiraptera	Anoplura	Pediculidae	Pediculus	Pediculus humanus	NA	NA	NA	NA	NA	NA	NA	NA	NA	NA	NA	NA	NA	NA	NA	NA	NA
242	121224	XM_002424681.1	Pediculus humanus corporis	Eukaryota	Opisthokonta	Metazoa	Arthropoda	Hexapoda	Insecta	Pterygota	Neoptera	Paraneoptera	Psocodea	Phthiraptera	Anoplura	Pediculidae	Pediculus	Pediculus humanus	NA	NA	NA	NA	NA	NA	NA	NA	NA	NA	NA	NA	NA	NA	NA	NA	NA
243	121224	XM_002422844.1	Pediculus humanus corporis	Eukaryota	Opisthokonta	Metazoa	Arthropoda	Hexapoda	Insecta	Pterygota	Neoptera	Paraneoptera	Psocodea	Phthiraptera	Anoplura	Pediculidae	Pediculus	Pediculus humanus	NA	NA	NA	NA	NA	NA	NA	NA	NA	NA	NA	NA	NA	NA	NA	NA	NA
244	121224	XM_002426270.1	Pediculus humanus corporis	Eukaryota	Opisthokonta	Metazoa	Arthropoda	Hexapoda	Insecta	Pterygota	Neoptera	Paraneoptera	Psocodea	Phthiraptera	Anoplura	Pediculidae	Pediculus	Pediculus humanus	NA	NA	NA	NA	NA	NA	NA	NA	NA	NA	NA	NA	NA	NA	NA	NA	NA
245	121224	XM_002425791.1	Pediculus humanus corporis	Eukaryota	Opisthokonta	Metazoa	Arthropoda	Hexapoda	Insecta	Pterygota	Neoptera	Paraneoptera	Psocodea	Phthiraptera	Anoplura	Pediculidae	Pediculus	Pediculus humanus	NA	NA	NA	NA	NA	NA	NA	NA	NA	NA	NA	NA	NA	NA	NA	NA	NA
246	121224	XM_002431648.1	Pediculus humanus corporis	Eukaryota	Opisthokonta	Metazoa	Arthropoda	Hexapoda	Insecta	Pterygota	Neoptera	Paraneoptera	Psocodea	Phthiraptera	Anoplura	Pediculidae	Pediculus	Pediculus humanus	NA	NA	NA	NA	NA	NA	NA	NA	NA	NA	NA	NA	NA	NA	NA	NA	NA
247	121224	FJ267409.1	Pediculus humanus corporis	Eukaryota	Opisthokonta	Metazoa	Arthropoda	Hexapoda	Insecta	Pterygota	Neoptera	Paraneoptera	Psocodea	Phthiraptera	Anoplura	Pediculidae	Pediculus	Pediculus humanus	NA	NA	NA	NA	NA	NA	NA	NA	NA	NA	NA	NA	NA	NA	NA	NA	NA
248	121224	XM_002431900.1	Pediculus humanus corporis	Eukaryota	Opisthokonta	Metazoa	Arthropoda	Hexapoda	Insecta	Pterygota	Neoptera	Paraneoptera	Psocodea	Phthiraptera	Anoplura	Pediculidae	Pediculus	Pediculus humanus	NA	NA	NA	NA	NA	NA	NA	NA	NA	NA	NA	NA	NA	NA	NA	NA	NA
249	121224	XM_002431051.1	Pediculus humanus corporis	Eukaryota	Opisthokonta	Metazoa	Arthropoda	Hexapoda	Insecta	Pterygota	Neoptera	Paraneoptera	Psocodea	Phthiraptera	Anoplura	Pediculidae	Pediculus	Pediculus humanus	NA	NA	NA	NA	NA	NA	NA	NA	NA	NA	NA	NA	NA	NA	NA	NA	NA
250	121224	XM_002430105.1	Pediculus humanus corporis	Eukaryota	Opisthokonta	Metazoa	Arthropoda	Hexapoda	Insecta	Pterygota	Neoptera	Paraneoptera	Psocodea	Phthiraptera	Anoplura	Pediculidae	Pediculus	Pediculus humanus	NA	NA	NA	NA	NA	NA	NA	NA	NA	NA	NA	NA	NA	NA	NA	NA	NA
251	121224	XM_002431566.1	Pediculus humanus corporis	Eukaryota	Opisthokonta	Metazoa	Arthropoda	Hexapoda	Insecta	Pterygota	Neoptera	Paraneoptera	Psocodea	Phthiraptera	Anoplura	Pediculidae	Pediculus	Pediculus humanus	NA	NA	NA	NA	NA	NA	NA	NA	NA	NA	NA	NA	NA	NA	NA	NA	NA
252	121224	XM_002432411.1	Pediculus humanus corporis	Eukaryota	Opisthokonta	Metazoa	Arthropoda	Hexapoda	Insecta	Pterygota	Neoptera	Paraneoptera	Psocodea	Phthiraptera	Anoplura	Pediculidae	Pediculus	Pediculus humanus	NA	NA	NA	NA	NA	NA	NA	NA	NA	NA	NA	NA	NA	NA	NA	NA	NA
253	121224	XM_002422979.1	Pediculus humanus corporis	Eukaryota	Opisthokonta	Metazoa	Arthropoda	Hexapoda	Insecta	Pterygota	Neoptera	Paraneoptera	Psocodea	Phthiraptera	Anoplura	Pediculidae	Pediculus	Pediculus humanus	NA	NA	NA	NA	NA	NA	NA	NA	NA	NA	NA	NA	NA	NA	NA	NA	NA
254	121224	XM_002426306.1	Pediculus humanus corporis	Eukaryota	Opisthokonta	Metazoa	Arthropoda	Hexapoda	Insecta	Pterygota	Neoptera	Paraneoptera	Psocodea	Phthiraptera	Anoplura	Pediculidae	Pediculus	Pediculus humanus	NA	NA	NA	NA	NA	NA	NA	NA	NA	NA	NA	NA	NA	NA	NA	NA	NA
255	121224	XM_002424710.1	Pediculus humanus corporis	Eukaryota	Opisthokonta	Metazoa	Arthropoda	Hexapoda	Insecta	Pterygota	Neoptera	Paraneoptera	Psocodea	Phthiraptera	Anoplura	Pediculidae	Pediculus	Pediculus humanus	NA	NA	NA	NA	NA	NA	NA	NA	NA	NA	NA	NA	NA	NA	NA	NA	NA
256	121224	XM_002427750.1	Pediculus humanus corporis	Eukaryota	Opisthokonta	Metazoa	Arthropoda	Hexapoda	Insecta	Pterygota	Neoptera	Paraneoptera	Psocodea	Phthiraptera	Anoplura	Pediculidae	Pediculus	Pediculus humanus	NA	NA	NA	NA	NA	NA	NA	NA	NA	NA	NA	NA	NA	NA	NA	NA	NA
257	121224	XM_002426869.1	Pediculus humanus corporis	Eukaryota	Opisthokonta	Metazoa	Arthropoda	Hexapoda	Insecta	Pterygota	Neoptera	Paraneoptera	Psocodea	Phthiraptera	Anoplura	Pediculidae	Pediculus	Pediculus humanus	NA	NA	NA	NA	NA	NA	NA	NA	NA	NA	NA	NA	NA	NA	NA	NA	NA
258	121224	XM_002429413.1	Pediculus humanus corporis	Eukaryota	Opisthokonta	Metazoa	Arthropoda	Hexapoda	Insecta	Pterygota	Neoptera	Paraneoptera	Psocodea	Phthiraptera	Anoplura	Pediculidae	Pediculus	Pediculus humanus	NA	NA	NA	NA	NA	NA	NA	NA	NA	NA	NA	NA	NA	NA	NA	NA	NA
259	121224	XM_002423351.1	Pediculus humanus corporis	Eukaryota	Opisthokonta	Metazoa	Arthropoda	Hexapoda	Insecta	Pterygota	Neoptera	Paraneoptera	Psocodea	Phthiraptera	Anoplura	Pediculidae	Pediculus	Pediculus humanus	NA	NA	NA	NA	NA	NA	NA	NA	NA	NA	NA	NA	NA	NA	NA	NA	NA
260	121224	XM_002424885.1	Pediculus humanus corporis	Eukaryota	Opisthokonta	Metazoa	Arthropoda	Hexapoda	Insecta	Pterygota	Neoptera	Paraneoptera	Psocodea	Phthiraptera	Anoplura	Pediculidae	Pediculus	Pediculus humanus	NA	NA	NA	NA	NA	NA	NA	NA	NA	NA	NA	NA	NA	NA	NA	NA	NA
261	121224	XM_002423273.1	Pediculus humanus corporis	Eukaryota	Opisthokonta	Metazoa	Arthropoda	Hexapoda	Insecta	Pterygota	Neoptera	Paraneoptera	Psocodea	Phthiraptera	Anoplura	Pediculidae	Pediculus	Pediculus humanus	NA	NA	NA	NA	NA	NA	NA	NA	NA	NA	NA	NA	NA	NA	NA	NA	NA
262	121224	XM_002422749.1	Pediculus humanus corporis	Eukaryota	Opisthokonta	Metazoa	Arthropoda	Hexapoda	Insecta	Pterygota	Neoptera	Paraneoptera	Psocodea	Phthiraptera	Anoplura	Pediculidae	Pediculus	Pediculus humanus	NA	NA	NA	NA	NA	NA	NA	NA	NA	NA	NA	NA	NA	NA	NA	NA	NA
263	121224	XM_002430673.1	Pediculus humanus corporis	Eukaryota	Opisthokonta	Metazoa	Arthropoda	Hexapoda	Insecta	Pterygota	Neoptera	Paraneoptera	Psocodea	Phthiraptera	Anoplura	Pediculidae	Pediculus	Pediculus humanus	NA	NA	NA	NA	NA	NA	NA	NA	NA	NA	NA	NA	NA	NA	NA	NA	NA
264	121224	XM_002426888.1	Pediculus humanus corporis	Eukaryota	Opisthokonta	Metazoa	Arthropoda	Hexapoda	Insecta	Pterygota	Neoptera	Paraneoptera	Psocodea	Phthiraptera	Anoplura	Pediculidae	Pediculus	Pediculus humanus	NA	NA	NA	NA	NA	NA	NA	NA	NA	NA	NA	NA	NA	NA	NA	NA	NA
265	121224	XM_002425505.1	Pediculus humanus corporis	Eukaryota	Opisthokonta	Metazoa	Arthropoda	Hexapoda	Insecta	Pterygota	Neoptera	Paraneoptera	Psocodea	Phthiraptera	Anoplura	Pediculidae	Pediculus	Pediculus humanus	NA	NA	NA	NA	NA	NA	NA	NA	NA	NA	NA	NA	NA	NA	NA	NA	NA
266	121224	XM_002430090.1	Pediculus humanus corporis	Eukaryota	Opisthokonta	Metazoa	Arthropoda	Hexapoda	Insecta	Pterygota	Neoptera	Paraneoptera	Psocodea	Phthiraptera	Anoplura	Pediculidae	Pediculus	Pediculus humanus	NA	NA	NA	NA	NA	NA	NA	NA	NA	NA	NA	NA	NA	NA	NA	NA	NA
267	121224	XM_002428039.1	Pediculus humanus corporis	Eukaryota	Opisthokonta	Metazoa	Arthropoda	Hexapoda	Insecta	Pterygota	Neoptera	Paraneoptera	Psocodea	Phthiraptera	Anoplura	Pediculidae	Pediculus	Pediculus humanus	NA	NA	NA	NA	NA	NA	NA	NA	NA	NA	NA	NA	NA	NA	NA	NA	NA
268	121224	XM_002424693.1	Pediculus humanus corporis	Eukaryota	Opisthokonta	Metazoa	Arthropoda	Hexapoda	Insecta	Pterygota	Neoptera	Paraneoptera	Psocodea	Phthiraptera	Anoplura	Pediculidae	Pediculus	Pediculus humanus	NA	NA	NA	NA	NA	NA	NA	NA	NA	NA	NA	NA	NA	NA	NA	NA	NA
269	121224	XM_002431637.1	Pediculus humanus corporis	Eukaryota	Opisthokonta	Metazoa	Arthropoda	Hexapoda	Insecta	Pterygota	Neoptera	Paraneoptera	Psocodea	Phthiraptera	Anoplura	Pediculidae	Pediculus	Pediculus humanus	NA	NA	NA	NA	NA	NA	NA	NA	NA	NA	NA	NA	NA	NA	NA	NA	NA
270	121224	XM_002431187.1	Pediculus humanus corporis	Eukaryota	Opisthokonta	Metazoa	Arthropoda	Hexapoda	Insecta	Pterygota	Neoptera	Paraneoptera	Psocodea	Phthiraptera	Anoplura	Pediculidae	Pediculus	Pediculus humanus	NA	NA	NA	NA	NA	NA	NA	NA	NA	NA	NA	NA	NA	NA	NA	NA	NA
271	121224	XM_002431820.1	Pediculus humanus corporis	Eukaryota	Opisthokonta	Metazoa	Arthropoda	Hexapoda	Insecta	Pterygota	Neoptera	Paraneoptera	Psocodea	Phthiraptera	Anoplura	Pediculidae	Pediculus	Pediculus humanus	NA	NA	NA	NA	NA	NA	NA	NA	NA	NA	NA	NA	NA	NA	NA	NA	NA
272	121224	XM_002424993.1	Pediculus humanus corporis	Eukaryota	Opisthokonta	Metazoa	Arthropoda	Hexapoda	Insecta	Pterygota	Neoptera	Paraneoptera	Psocodea	Phthiraptera	Anoplura	Pediculidae	Pediculus	Pediculus humanus	NA	NA	NA	NA	NA	NA	NA	NA	NA	NA	NA	NA	NA	NA	NA	NA	NA
273	121224	XM_002425492.1	Pediculus humanus corporis	Eukaryota	Opisthokonta	Metazoa	Arthropoda	Hexapoda	Insecta	Pterygota	Neoptera	Paraneoptera	Psocodea	Phthiraptera	Anoplura	Pediculidae	Pediculus	Pediculus humanus	NA	NA	NA	NA	NA	NA	NA	NA	NA	NA	NA	NA	NA	NA	NA	NA	NA
274	121224	XM_002423726.1	Pediculus humanus corporis	Eukaryota	Opisthokonta	Metazoa	Arthropoda	Hexapoda	Insecta	Pterygota	Neoptera	Paraneoptera	Psocodea	Phthiraptera	Anoplura	Pediculidae	Pediculus	Pediculus humanus	NA	NA	NA	NA	NA	NA	NA	NA	NA	NA	NA	NA	NA	NA	NA	NA	NA
275	121224	XM_002422865.1	Pediculus humanus corporis	Eukaryota	Opisthokonta	Metazoa	Arthropoda	Hexapoda	Insecta	Pterygota	Neoptera	Paraneoptera	Psocodea	Phthiraptera	Anoplura	Pediculidae	Pediculus	Pediculus humanus	NA	NA	NA	NA	NA	NA	NA	NA	NA	NA	NA	NA	NA	NA	NA	NA	NA
276	121224	XM_002432793.1	Pediculus humanus corporis	Eukaryota	Opisthokonta	Metazoa	Arthropoda	Hexapoda	Insecta	Pterygota	Neoptera	Paraneoptera	Psocodea	Phthiraptera	Anoplura	Pediculidae	Pediculus	Pediculus humanus	NA	NA	NA	NA	NA	NA	NA	NA	NA	NA	NA	NA	NA	NA	NA	NA	NA
277	121224	XM_002428918.1	Pediculus humanus corporis	Eukaryota	Opisthokonta	Metazoa	Arthropoda	Hexapoda	Insecta	Pterygota	Neoptera	Paraneoptera	Psocodea	Phthiraptera	Anoplura	Pediculidae	Pediculus	Pediculus humanus	NA	NA	NA	NA	NA	NA	NA	NA	NA	NA	NA	NA	NA	NA	NA	NA	NA
278	121224	XM_002427960.1	Pediculus humanus corporis	Eukaryota	Opisthokonta	Metazoa	Arthropoda	Hexapoda	Insecta	Pterygota	Neoptera	Paraneoptera	Psocodea	Phthiraptera	Anoplura	Pediculidae	Pediculus	Pediculus humanus	NA	NA	NA	NA	NA	NA	NA	NA	NA	NA	NA	NA	NA	NA	NA	NA	NA
279	121224	XM_002422513.1	Pediculus humanus corporis	Eukaryota	Opisthokonta	Metazoa	Arthropoda	Hexapoda	Insecta	Pterygota	Neoptera	Paraneoptera	Psocodea	Phthiraptera	Anoplura	Pediculidae	Pediculus	Pediculus humanus	NA	NA	NA	NA	NA	NA	NA	NA	NA	NA	NA	NA	NA	NA	NA	NA	NA
280	121224	XM_002429362.1	Pediculus humanus corporis	Eukaryota	Opisthokonta	Metazoa	Arthropoda	Hexapoda	Insecta	Pterygota	Neoptera	Paraneoptera	Psocodea	Phthiraptera	Anoplura	Pediculidae	Pediculus	Pediculus humanus	NA	NA	NA	NA	NA	NA	NA	NA	NA	NA	NA	NA	NA	NA	NA	NA	NA
281	121224	XM_002433043.1	Pediculus humanus corporis	Eukaryota	Opisthokonta	Metazoa	Arthropoda	Hexapoda	Insecta	Pterygota	Neoptera	Paraneoptera	Psocodea	Phthiraptera	Anoplura	Pediculidae	Pediculus	Pediculus humanus	NA	NA	NA	NA	NA	NA	NA	NA	NA	NA	NA	NA	NA	NA	NA	NA	NA
282	121224	XM_002424334.1	Pediculus humanus corporis	Eukaryota	Opisthokonta	Metazoa	Arthropoda	Hexapoda	Insecta	Pterygota	Neoptera	Paraneoptera	Psocodea	Phthiraptera	Anoplura	Pediculidae	Pediculus	Pediculus humanus	NA	NA	NA	NA	NA	NA	NA	NA	NA	NA	NA	NA	NA	NA	NA	NA	NA
283	121224	XM_002431102.1	Pediculus humanus corporis	Eukaryota	Opisthokonta	Metazoa	Arthropoda	Hexapoda	Insecta	Pterygota	Neoptera	Paraneoptera	Psocodea	Phthiraptera	Anoplura	Pediculidae	Pediculus	Pediculus humanus	NA	NA	NA	NA	NA	NA	NA	NA	NA	NA	NA	NA	NA	NA	NA	NA	NA
284	121224	XM_002429018.1	Pediculus humanus corporis	Eukaryota	Opisthokonta	Metazoa	Arthropoda	Hexapoda	Insecta	Pterygota	Neoptera	Paraneoptera	Psocodea	Phthiraptera	Anoplura	Pediculidae	Pediculus	Pediculus humanus	NA	NA	NA	NA	NA	NA	NA	NA	NA	NA	NA	NA	NA	NA	NA	NA	NA
285	121224	XM_002427770.1	Pediculus humanus corporis	Eukaryota	Opisthokonta	Metazoa	Arthropoda	Hexapoda	Insecta	Pterygota	Neoptera	Paraneoptera	Psocodea	Phthiraptera	Anoplura	Pediculidae	Pediculus	Pediculus humanus	NA	NA	NA	NA	NA	NA	NA	NA	NA	NA	NA	NA	NA	NA	NA	NA	NA
286	121224	XM_002422968.1	Pediculus humanus corporis	Eukaryota	Opisthokonta	Metazoa	Arthropoda	Hexapoda	Insecta	Pterygota	Neoptera	Paraneoptera	Psocodea	Phthiraptera	Anoplura	Pediculidae	Pediculus	Pediculus humanus	NA	NA	NA	NA	NA	NA	NA	NA	NA	NA	NA	NA	NA	NA	NA	NA	NA
287	121224	XM_002429019.1	Pediculus humanus corporis	Eukaryota	Opisthokonta	Metazoa	Arthropoda	Hexapoda	Insecta	Pterygota	Neoptera	Paraneoptera	Psocodea	Phthiraptera	Anoplura	Pediculidae	Pediculus	Pediculus humanus	NA	NA	NA	NA	NA	NA	NA	NA	NA	NA	NA	NA	NA	NA	NA	NA	NA
288	121224	XM_002423830.1	Pediculus humanus corporis	Eukaryota	Opisthokonta	Metazoa	Arthropoda	Hexapoda	Insecta	Pterygota	Neoptera	Paraneoptera	Psocodea	Phthiraptera	Anoplura	Pediculidae	Pediculus	Pediculus humanus	NA	NA	NA	NA	NA	NA	NA	NA	NA	NA	NA	NA	NA	NA	NA	NA	NA
289	121224	XM_002432834.1	Pediculus humanus corporis	Eukaryota	Opisthokonta	Metazoa	Arthropoda	Hexapoda	Insecta	Pterygota	Neoptera	Paraneoptera	Psocodea	Phthiraptera	Anoplura	Pediculidae	Pediculus	Pediculus humanus	NA	NA	NA	NA	NA	NA	NA	NA	NA	NA	NA	NA	NA	NA	NA	NA	NA
290	121224	XM_002431108.1	Pediculus humanus corporis	Eukaryota	Opisthokonta	Metazoa	Arthropoda	Hexapoda	Insecta	Pterygota	Neoptera	Paraneoptera	Psocodea	Phthiraptera	Anoplura	Pediculidae	Pediculus	Pediculus humanus	NA	NA	NA	NA	NA	NA	NA	NA	NA	NA	NA	NA	NA	NA	NA	NA	NA
291	121224	XM_002423661.1	Pediculus humanus corporis	Eukaryota	Opisthokonta	Metazoa	Arthropoda	Hexapoda	Insecta	Pterygota	Neoptera	Paraneoptera	Psocodea	Phthiraptera	Anoplura	Pediculidae	Pediculus	Pediculus humanus	NA	NA	NA	NA	NA	NA	NA	NA	NA	NA	NA	NA	NA	NA	NA	NA	NA
292	121224	XM_002431934.1	Pediculus humanus corporis	Eukaryota	Opisthokonta	Metazoa	Arthropoda	Hexapoda	Insecta	Pterygota	Neoptera	Paraneoptera	Psocodea	Phthiraptera	Anoplura	Pediculidae	Pediculus	Pediculus humanus	NA	NA	NA	NA	NA	NA	NA	NA	NA	NA	NA	NA	NA	NA	NA	NA	NA
293	121224	XM_002423646.1	Pediculus humanus corporis	Eukaryota	Opisthokonta	Metazoa	Arthropoda	Hexapoda	Insecta	Pterygota	Neoptera	Paraneoptera	Psocodea	Phthiraptera	Anoplura	Pediculidae	Pediculus	Pediculus humanus	NA	NA	NA	NA	NA	NA	NA	NA	NA	NA	NA	NA	NA	NA	NA	NA	NA
294	121224	XM_002427437.1	Pediculus humanus corporis	Eukaryota	Opisthokonta	Metazoa	Arthropoda	Hexapoda	Insecta	Pterygota	Neoptera	Paraneoptera	Psocodea	Phthiraptera	Anoplura	Pediculidae	Pediculus	Pediculus humanus	NA	NA	NA	NA	NA	NA	NA	NA	NA	NA	NA	NA	NA	NA	NA	NA	NA
295	121224	XM_002424500.1	Pediculus humanus corporis	Eukaryota	Opisthokonta	Metazoa	Arthropoda	Hexapoda	Insecta	Pterygota	Neoptera	Paraneoptera	Psocodea	Phthiraptera	Anoplura	Pediculidae	Pediculus	Pediculus humanus	NA	NA	NA	NA	NA	NA	NA	NA	NA	NA	NA	NA	NA	NA	NA	NA	NA
296	121224	XM_002427436.1	Pediculus humanus corporis	Eukaryota	Opisthokonta	Metazoa	Arthropoda	Hexapoda	Insecta	Pterygota	Neoptera	Paraneoptera	Psocodea	Phthiraptera	Anoplura	Pediculidae	Pediculus	Pediculus humanus	NA	NA	NA	NA	NA	NA	NA	NA	NA	NA	NA	NA	NA	NA	NA	NA	NA
297	121224	XM_002428796.1	Pediculus humanus corporis	Eukaryota	Opisthokonta	Metazoa	Arthropoda	Hexapoda	Insecta	Pterygota	Neoptera	Paraneoptera	Psocodea	Phthiraptera	Anoplura	Pediculidae	Pediculus	Pediculus humanus	NA	NA	NA	NA	NA	NA	NA	NA	NA	NA	NA	NA	NA	NA	NA	NA	NA
298	121224	XM_002432901.1	Pediculus humanus corporis	Eukaryota	Opisthokonta	Metazoa	Arthropoda	Hexapoda	Insecta	Pterygota	Neoptera	Paraneoptera	Psocodea	Phthiraptera	Anoplura	Pediculidae	Pediculus	Pediculus humanus	NA	NA	NA	NA	NA	NA	NA	NA	NA	NA	NA	NA	NA	NA	NA	NA	NA
299	121224	XM_002428521.1	Pediculus humanus corporis	Eukaryota	Opisthokonta	Metazoa	Arthropoda	Hexapoda	Insecta	Pterygota	Neoptera	Paraneoptera	Psocodea	Phthiraptera	Anoplura	Pediculidae	Pediculus	Pediculus humanus	NA	NA	NA	NA	NA	NA	NA	NA	NA	NA	NA	NA	NA	NA	NA	NA	NA
300	121224	XM_002432405.1	Pediculus humanus corporis	Eukaryota	Opisthokonta	Metazoa	Arthropoda	Hexapoda	Insecta	Pterygota	Neoptera	Paraneoptera	Psocodea	Phthiraptera	Anoplura	Pediculidae	Pediculus	Pediculus humanus	NA	NA	NA	NA	NA	NA	NA	NA	NA	NA	NA	NA	NA	NA	NA	NA	NA
301	121224	XM_002424887.1	Pediculus humanus corporis	Eukaryota	Opisthokonta	Metazoa	Arthropoda	Hexapoda	Insecta	Pterygota	Neoptera	Paraneoptera	Psocodea	Phthiraptera	Anoplura	Pediculidae	Pediculus	Pediculus humanus	NA	NA	NA	NA	NA	NA	NA	NA	NA	NA	NA	NA	NA	NA	NA	NA	NA
302	121224	XM_002431176.1	Pediculus humanus corporis	Eukaryota	Opisthokonta	Metazoa	Arthropoda	Hexapoda	Insecta	Pterygota	Neoptera	Paraneoptera	Psocodea	Phthiraptera	Anoplura	Pediculidae	Pediculus	Pediculus humanus	NA	NA	NA	NA	NA	NA	NA	NA	NA	NA	NA	NA	NA	NA	NA	NA	NA
303	121224	XM_002432985.1	Pediculus humanus corporis	Eukaryota	Opisthokonta	Metazoa	Arthropoda	Hexapoda	Insecta	Pterygota	Neoptera	Paraneoptera	Psocodea	Phthiraptera	Anoplura	Pediculidae	Pediculus	Pediculus humanus	NA	NA	NA	NA	NA	NA	NA	NA	NA	NA	NA	NA	NA	NA	NA	NA	NA
304	121224	XM_002427035.1	Pediculus humanus corporis	Eukaryota	Opisthokonta	Metazoa	Arthropoda	Hexapoda	Insecta	Pterygota	Neoptera	Paraneoptera	Psocodea	Phthiraptera	Anoplura	Pediculidae	Pediculus	Pediculus humanus	NA	NA	NA	NA	NA	NA	NA	NA	NA	NA	NA	NA	NA	NA	NA	NA	NA
305	121224	XM_002422817.1	Pediculus humanus corporis	Eukaryota	Opisthokonta	Metazoa	Arthropoda	Hexapoda	Insecta	Pterygota	Neoptera	Paraneoptera	Psocodea	Phthiraptera	Anoplura	Pediculidae	Pediculus	Pediculus humanus	NA	NA	NA	NA	NA	NA	NA	NA	NA	NA	NA	NA	NA	NA	NA	NA	NA
306	121224	XM_002430896.1	Pediculus humanus corporis	Eukaryota	Opisthokonta	Metazoa	Arthropoda	Hexapoda	Insecta	Pterygota	Neoptera	Paraneoptera	Psocodea	Phthiraptera	Anoplura	Pediculidae	Pediculus	Pediculus humanus	NA	NA	NA	NA	NA	NA	NA	NA	NA	NA	NA	NA	NA	NA	NA	NA	NA
307	121224	XM_002429681.1	Pediculus humanus corporis	Eukaryota	Opisthokonta	Metazoa	Arthropoda	Hexapoda	Insecta	Pterygota	Neoptera	Paraneoptera	Psocodea	Phthiraptera	Anoplura	Pediculidae	Pediculus	Pediculus humanus	NA	NA	NA	NA	NA	NA	NA	NA	NA	NA	NA	NA	NA	NA	NA	NA	NA
308	121224	XM_002423880.1	Pediculus humanus corporis	Eukaryota	Opisthokonta	Metazoa	Arthropoda	Hexapoda	Insecta	Pterygota	Neoptera	Paraneoptera	Psocodea	Phthiraptera	Anoplura	Pediculidae	Pediculus	Pediculus humanus	NA	NA	NA	NA	NA	NA	NA	NA	NA	NA	NA	NA	NA	NA	NA	NA	NA
309	121224	XM_002430398.1	Pediculus humanus corporis	Eukaryota	Opisthokonta	Metazoa	Arthropoda	Hexapoda	Insecta	Pterygota	Neoptera	Paraneoptera	Psocodea	Phthiraptera	Anoplura	Pediculidae	Pediculus	Pediculus humanus	NA	NA	NA	NA	NA	NA	NA	NA	NA	NA	NA	NA	NA	NA	NA	NA	NA
310	121224	XM_002431844.1	Pediculus humanus corporis	Eukaryota	Opisthokonta	Metazoa	Arthropoda	Hexapoda	Insecta	Pterygota	Neoptera	Paraneoptera	Psocodea	Phthiraptera	Anoplura	Pediculidae	Pediculus	Pediculus humanus	NA	NA	NA	NA	NA	NA	NA	NA	NA	NA	NA	NA	NA	NA	NA	NA	NA
311	121224	XM_002426070.1	Pediculus humanus corporis	Eukaryota	Opisthokonta	Metazoa	Arthropoda	Hexapoda	Insecta	Pterygota	Neoptera	Paraneoptera	Psocodea	Phthiraptera	Anoplura	Pediculidae	Pediculus	Pediculus humanus	NA	NA	NA	NA	NA	NA	NA	NA	NA	NA	NA	NA	NA	NA	NA	NA	NA
312	121224	XM_002429244.1	Pediculus humanus corporis	Eukaryota	Opisthokonta	Metazoa	Arthropoda	Hexapoda	Insecta	Pterygota	Neoptera	Paraneoptera	Psocodea	Phthiraptera	Anoplura	Pediculidae	Pediculus	Pediculus humanus	NA	NA	NA	NA	NA	NA	NA	NA	NA	NA	NA	NA	NA	NA	NA	NA	NA
313	121224	XM_002425503.1	Pediculus humanus corporis	Eukaryota	Opisthokonta	Metazoa	Arthropoda	Hexapoda	Insecta	Pterygota	Neoptera	Paraneoptera	Psocodea	Phthiraptera	Anoplura	Pediculidae	Pediculus	Pediculus humanus	NA	NA	NA	NA	NA	NA	NA	NA	NA	NA	NA	NA	NA	NA	NA	NA	NA
314	121224	XM_002429495.1	Pediculus humanus corporis	Eukaryota	Opisthokonta	Metazoa	Arthropoda	Hexapoda	Insecta	Pterygota	Neoptera	Paraneoptera	Psocodea	Phthiraptera	Anoplura	Pediculidae	Pediculus	Pediculus humanus	NA	NA	NA	NA	NA	NA	NA	NA	NA	NA	NA	NA	NA	NA	NA	NA	NA
315	121224	XM_002425903.1	Pediculus humanus corporis	Eukaryota	Opisthokonta	Metazoa	Arthropoda	Hexapoda	Insecta	Pterygota	Neoptera	Paraneoptera	Psocodea	Phthiraptera	Anoplura	Pediculidae	Pediculus	Pediculus humanus	NA	NA	NA	NA	NA	NA	NA	NA	NA	NA	NA	NA	NA	NA	NA	NA	NA
316	121224	XM_002431509.1	Pediculus humanus corporis	Eukaryota	Opisthokonta	Metazoa	Arthropoda	Hexapoda	Insecta	Pterygota	Neoptera	Paraneoptera	Psocodea	Phthiraptera	Anoplura	Pediculidae	Pediculus	Pediculus humanus	NA	NA	NA	NA	NA	NA	NA	NA	NA	NA	NA	NA	NA	NA	NA	NA	NA
317	121224	XM_002422551.1	Pediculus humanus corporis	Eukaryota	Opisthokonta	Metazoa	Arthropoda	Hexapoda	Insecta	Pterygota	Neoptera	Paraneoptera	Psocodea	Phthiraptera	Anoplura	Pediculidae	Pediculus	Pediculus humanus	NA	NA	NA	NA	NA	NA	NA	NA	NA	NA	NA	NA	NA	NA	NA	NA	NA
318	121224	XM_002432590.1	Pediculus humanus corporis	Eukaryota	Opisthokonta	Metazoa	Arthropoda	Hexapoda	Insecta	Pterygota	Neoptera	Paraneoptera	Psocodea	Phthiraptera	Anoplura	Pediculidae	Pediculus	Pediculus humanus	NA	NA	NA	NA	NA	NA	NA	NA	NA	NA	NA	NA	NA	NA	NA	NA	NA
319	121224	XM_002428900.1	Pediculus humanus corporis	Eukaryota	Opisthokonta	Metazoa	Arthropoda	Hexapoda	Insecta	Pterygota	Neoptera	Paraneoptera	Psocodea	Phthiraptera	Anoplura	Pediculidae	Pediculus	Pediculus humanus	NA	NA	NA	NA	NA	NA	NA	NA	NA	NA	NA	NA	NA	NA	NA	NA	NA
320	121224	XM_002431152.1	Pediculus humanus corporis	Eukaryota	Opisthokonta	Metazoa	Arthropoda	Hexapoda	Insecta	Pterygota	Neoptera	Paraneoptera	Psocodea	Phthiraptera	Anoplura	Pediculidae	Pediculus	Pediculus humanus	NA	NA	NA	NA	NA	NA	NA	NA	NA	NA	NA	NA	NA	NA	NA	NA	NA
321	121224	XM_002431714.1	Pediculus humanus corporis	Eukaryota	Opisthokonta	Metazoa	Arthropoda	Hexapoda	Insecta	Pterygota	Neoptera	Paraneoptera	Psocodea	Phthiraptera	Anoplura	Pediculidae	Pediculus	Pediculus humanus	NA	NA	NA	NA	NA	NA	NA	NA	NA	NA	NA	NA	NA	NA	NA	NA	NA
322	121224	XM_002427340.1	Pediculus humanus corporis	Eukaryota	Opisthokonta	Metazoa	Arthropoda	Hexapoda	Insecta	Pterygota	Neoptera	Paraneoptera	Psocodea	Phthiraptera	Anoplura	Pediculidae	Pediculus	Pediculus humanus	NA	NA	NA	NA	NA	NA	NA	NA	NA	NA	NA	NA	NA	NA	NA	NA	NA
323	121224	XM_002424424.1	Pediculus humanus corporis	Eukaryota	Opisthokonta	Metazoa	Arthropoda	Hexapoda	Insecta	Pterygota	Neoptera	Paraneoptera	Psocodea	Phthiraptera	Anoplura	Pediculidae	Pediculus	Pediculus humanus	NA	NA	NA	NA	NA	NA	NA	NA	NA	NA	NA	NA	NA	NA	NA	NA	NA
324	121224	XM_002431914.1	Pediculus humanus corporis	Eukaryota	Opisthokonta	Metazoa	Arthropoda	Hexapoda	Insecta	Pterygota	Neoptera	Paraneoptera	Psocodea	Phthiraptera	Anoplura	Pediculidae	Pediculus	Pediculus humanus	NA	NA	NA	NA	NA	NA	NA	NA	NA	NA	NA	NA	NA	NA	NA	NA	NA
325	121224	XM_002428674.1	Pediculus humanus corporis	Eukaryota	Opisthokonta	Metazoa	Arthropoda	Hexapoda	Insecta	Pterygota	Neoptera	Paraneoptera	Psocodea	Phthiraptera	Anoplura	Pediculidae	Pediculus	Pediculus humanus	NA	NA	NA	NA	NA	NA	NA	NA	NA	NA	NA	NA	NA	NA	NA	NA	NA
326	121224	XM_002429694.1	Pediculus humanus corporis	Eukaryota	Opisthokonta	Metazoa	Arthropoda	Hexapoda	Insecta	Pterygota	Neoptera	Paraneoptera	Psocodea	Phthiraptera	Anoplura	Pediculidae	Pediculus	Pediculus humanus	NA	NA	NA	NA	NA	NA	NA	NA	NA	NA	NA	NA	NA	NA	NA	NA	NA
327	121224	XM_002425797.1	Pediculus humanus corporis	Eukaryota	Opisthokonta	Metazoa	Arthropoda	Hexapoda	Insecta	Pterygota	Neoptera	Paraneoptera	Psocodea	Phthiraptera	Anoplura	Pediculidae	Pediculus	Pediculus humanus	NA	NA	NA	NA	NA	NA	NA	NA	NA	NA	NA	NA	NA	NA	NA	NA	NA
328	121224	XM_002422902.1	Pediculus humanus corporis	Eukaryota	Opisthokonta	Metazoa	Arthropoda	Hexapoda	Insecta	Pterygota	Neoptera	Paraneoptera	Psocodea	Phthiraptera	Anoplura	Pediculidae	Pediculus	Pediculus humanus	NA	NA	NA	NA	NA	NA	NA	NA	NA	NA	NA	NA	NA	NA	NA	NA	NA
329	121224	XM_002425950.1	Pediculus humanus corporis	Eukaryota	Opisthokonta	Metazoa	Arthropoda	Hexapoda	Insecta	Pterygota	Neoptera	Paraneoptera	Psocodea	Phthiraptera	Anoplura	Pediculidae	Pediculus	Pediculus humanus	NA	NA	NA	NA	NA	NA	NA	NA	NA	NA	NA	NA	NA	NA	NA	NA	NA
330	121224	XM_002431144.1	Pediculus humanus corporis	Eukaryota	Opisthokonta	Metazoa	Arthropoda	Hexapoda	Insecta	Pterygota	Neoptera	Paraneoptera	Psocodea	Phthiraptera	Anoplura	Pediculidae	Pediculus	Pediculus humanus	NA	NA	NA	NA	NA	NA	NA	NA	NA	NA	NA	NA	NA	NA	NA	NA	NA
331	121224	XM_002427651.1	Pediculus humanus corporis	Eukaryota	Opisthokonta	Metazoa	Arthropoda	Hexapoda	Insecta	Pterygota	Neoptera	Paraneoptera	Psocodea	Phthiraptera	Anoplura	Pediculidae	Pediculus	Pediculus humanus	NA	NA	NA	NA	NA	NA	NA	NA	NA	NA	NA	NA	NA	NA	NA	NA	NA
332	121224	XM_002432436.1	Pediculus humanus corporis	Eukaryota	Opisthokonta	Metazoa	Arthropoda	Hexapoda	Insecta	Pterygota	Neoptera	Paraneoptera	Psocodea	Phthiraptera	Anoplura	Pediculidae	Pediculus	Pediculus humanus	NA	NA	NA	NA	NA	NA	NA	NA	NA	NA	NA	NA	NA	NA	NA	NA	NA
333	121224	XM_002431381.1	Pediculus humanus corporis	Eukaryota	Opisthokonta	Metazoa	Arthropoda	Hexapoda	Insecta	Pterygota	Neoptera	Paraneoptera	Psocodea	Phthiraptera	Anoplura	Pediculidae	Pediculus	Pediculus humanus	NA	NA	NA	NA	NA	NA	NA	NA	NA	NA	NA	NA	NA	NA	NA	NA	NA
334	121224	XM_002430126.1	Pediculus humanus corporis	Eukaryota	Opisthokonta	Metazoa	Arthropoda	Hexapoda	Insecta	Pterygota	Neoptera	Paraneoptera	Psocodea	Phthiraptera	Anoplura	Pediculidae	Pediculus	Pediculus humanus	NA	NA	NA	NA	NA	NA	NA	NA	NA	NA	NA	NA	NA	NA	NA	NA	NA
335	121224	XM_002426122.1	Pediculus humanus corporis	Eukaryota	Opisthokonta	Metazoa	Arthropoda	Hexapoda	Insecta	Pterygota	Neoptera	Paraneoptera	Psocodea	Phthiraptera	Anoplura	Pediculidae	Pediculus	Pediculus humanus	NA	NA	NA	NA	NA	NA	NA	NA	NA	NA	NA	NA	NA	NA	NA	NA	NA
336	121224	XM_002427912.1	Pediculus humanus corporis	Eukaryota	Opisthokonta	Metazoa	Arthropoda	Hexapoda	Insecta	Pterygota	Neoptera	Paraneoptera	Psocodea	Phthiraptera	Anoplura	Pediculidae	Pediculus	Pediculus humanus	NA	NA	NA	NA	NA	NA	NA	NA	NA	NA	NA	NA	NA	NA	NA	NA	NA
337	121224	XM_002432902.1	Pediculus humanus corporis	Eukaryota	Opisthokonta	Metazoa	Arthropoda	Hexapoda	Insecta	Pterygota	Neoptera	Paraneoptera	Psocodea	Phthiraptera	Anoplura	Pediculidae	Pediculus	Pediculus humanus	NA	NA	NA	NA	NA	NA	NA	NA	NA	NA	NA	NA	NA	NA	NA	NA	NA
338	121224	XM_002431620.1	Pediculus humanus corporis	Eukaryota	Opisthokonta	Metazoa	Arthropoda	Hexapoda	Insecta	Pterygota	Neoptera	Paraneoptera	Psocodea	Phthiraptera	Anoplura	Pediculidae	Pediculus	Pediculus humanus	NA	NA	NA	NA	NA	NA	NA	NA	NA	NA	NA	NA	NA	NA	NA	NA	NA
339	121224	XM_002422842.1	Pediculus humanus corporis	Eukaryota	Opisthokonta	Metazoa	Arthropoda	Hexapoda	Insecta	Pterygota	Neoptera	Paraneoptera	Psocodea	Phthiraptera	Anoplura	Pediculidae	Pediculus	Pediculus humanus	NA	NA	NA	NA	NA	NA	NA	NA	NA	NA	NA	NA	NA	NA	NA	NA	NA
340	121224	XM_002430689.1	Pediculus humanus corporis	Eukaryota	Opisthokonta	Metazoa	Arthropoda	Hexapoda	Insecta	Pterygota	Neoptera	Paraneoptera	Psocodea	Phthiraptera	Anoplura	Pediculidae	Pediculus	Pediculus humanus	NA	NA	NA	NA	NA	NA	NA	NA	NA	NA	NA	NA	NA	NA	NA	NA	NA
341	121224	XM_002426255.1	Pediculus humanus corporis	Eukaryota	Opisthokonta	Metazoa	Arthropoda	Hexapoda	Insecta	Pterygota	Neoptera	Paraneoptera	Psocodea	Phthiraptera	Anoplura	Pediculidae	Pediculus	Pediculus humanus	NA	NA	NA	NA	NA	NA	NA	NA	NA	NA	NA	NA	NA	NA	NA	NA	NA
342	121224	XM_002431719.1	Pediculus humanus corporis	Eukaryota	Opisthokonta	Metazoa	Arthropoda	Hexapoda	Insecta	Pterygota	Neoptera	Paraneoptera	Psocodea	Phthiraptera	Anoplura	Pediculidae	Pediculus	Pediculus humanus	NA	NA	NA	NA	NA	NA	NA	NA	NA	NA	NA	NA	NA	NA	NA	NA	NA
343	121224	XM_002423627.1	Pediculus humanus corporis	Eukaryota	Opisthokonta	Metazoa	Arthropoda	Hexapoda	Insecta	Pterygota	Neoptera	Paraneoptera	Psocodea	Phthiraptera	Anoplura	Pediculidae	Pediculus	Pediculus humanus	NA	NA	NA	NA	NA	NA	NA	NA	NA	NA	NA	NA	NA	NA	NA	NA	NA
344	121224	XM_002422972.1	Pediculus humanus corporis	Eukaryota	Opisthokonta	Metazoa	Arthropoda	Hexapoda	Insecta	Pterygota	Neoptera	Paraneoptera	Psocodea	Phthiraptera	Anoplura	Pediculidae	Pediculus	Pediculus humanus	NA	NA	NA	NA	NA	NA	NA	NA	NA	NA	NA	NA	NA	NA	NA	NA	NA
345	121224	XM_002433228.1	Pediculus humanus corporis	Eukaryota	Opisthokonta	Metazoa	Arthropoda	Hexapoda	Insecta	Pterygota	Neoptera	Paraneoptera	Psocodea	Phthiraptera	Anoplura	Pediculidae	Pediculus	Pediculus humanus	NA	NA	NA	NA	NA	NA	NA	NA	NA	NA	NA	NA	NA	NA	NA	NA	NA
346	121224	XM_002423029.1	Pediculus humanus corporis	Eukaryota	Opisthokonta	Metazoa	Arthropoda	Hexapoda	Insecta	Pterygota	Neoptera	Paraneoptera	Psocodea	Phthiraptera	Anoplura	Pediculidae	Pediculus	Pediculus humanus	NA	NA	NA	NA	NA	NA	NA	NA	NA	NA	NA	NA	NA	NA	NA	NA	NA
347	121224	XM_002425268.1	Pediculus humanus corporis	Eukaryota	Opisthokonta	Metazoa	Arthropoda	Hexapoda	Insecta	Pterygota	Neoptera	Paraneoptera	Psocodea	Phthiraptera	Anoplura	Pediculidae	Pediculus	Pediculus humanus	NA	NA	NA	NA	NA	NA	NA	NA	NA	NA	NA	NA	NA	NA	NA	NA	NA
348	121224	XM_002429840.1	Pediculus humanus corporis	Eukaryota	Opisthokonta	Metazoa	Arthropoda	Hexapoda	Insecta	Pterygota	Neoptera	Paraneoptera	Psocodea	Phthiraptera	Anoplura	Pediculidae	Pediculus	Pediculus humanus	NA	NA	NA	NA	NA	NA	NA	NA	NA	NA	NA	NA	NA	NA	NA	NA	NA
349	121224	XM_002430098.1	Pediculus humanus corporis	Eukaryota	Opisthokonta	Metazoa	Arthropoda	Hexapoda	Insecta	Pterygota	Neoptera	Paraneoptera	Psocodea	Phthiraptera	Anoplura	Pediculidae	Pediculus	Pediculus humanus	NA	NA	NA	NA	NA	NA	NA	NA	NA	NA	NA	NA	NA	NA	NA	NA	NA
350	121224	XM_002430928.1	Pediculus humanus corporis	Eukaryota	Opisthokonta	Metazoa	Arthropoda	Hexapoda	Insecta	Pterygota	Neoptera	Paraneoptera	Psocodea	Phthiraptera	Anoplura	Pediculidae	Pediculus	Pediculus humanus	NA	NA	NA	NA	NA	NA	NA	NA	NA	NA	NA	NA	NA	NA	NA	NA	NA
351	121224	XM_002431794.1	Pediculus humanus corporis	Eukaryota	Opisthokonta	Metazoa	Arthropoda	Hexapoda	Insecta	Pterygota	Neoptera	Paraneoptera	Psocodea	Phthiraptera	Anoplura	Pediculidae	Pediculus	Pediculus humanus	NA	NA	NA	NA	NA	NA	NA	NA	NA	NA	NA	NA	NA	NA	NA	NA	NA
352	121224	XM_002424430.1	Pediculus humanus corporis	Eukaryota	Opisthokonta	Metazoa	Arthropoda	Hexapoda	Insecta	Pterygota	Neoptera	Paraneoptera	Psocodea	Phthiraptera	Anoplura	Pediculidae	Pediculus	Pediculus humanus	NA	NA	NA	NA	NA	NA	NA	NA	NA	NA	NA	NA	NA	NA	NA	NA	NA
353	121224	XM_002431255.1	Pediculus humanus corporis	Eukaryota	Opisthokonta	Metazoa	Arthropoda	Hexapoda	Insecta	Pterygota	Neoptera	Paraneoptera	Psocodea	Phthiraptera	Anoplura	Pediculidae	Pediculus	Pediculus humanus	NA	NA	NA	NA	NA	NA	NA	NA	NA	NA	NA	NA	NA	NA	NA	NA	NA
354	121224	XM_002425081.1	Pediculus humanus corporis	Eukaryota	Opisthokonta	Metazoa	Arthropoda	Hexapoda	Insecta	Pterygota	Neoptera	Paraneoptera	Psocodea	Phthiraptera	Anoplura	Pediculidae	Pediculus	Pediculus humanus	NA	NA	NA	NA	NA	NA	NA	NA	NA	NA	NA	NA	NA	NA	NA	NA	NA
355	121224	XM_002425913.1	Pediculus humanus corporis	Eukaryota	Opisthokonta	Metazoa	Arthropoda	Hexapoda	Insecta	Pterygota	Neoptera	Paraneoptera	Psocodea	Phthiraptera	Anoplura	Pediculidae	Pediculus	Pediculus humanus	NA	NA	NA	NA	NA	NA	NA	NA	NA	NA	NA	NA	NA	NA	NA	NA	NA
356	121224	XM_002432915.1	Pediculus humanus corporis	Eukaryota	Opisthokonta	Metazoa	Arthropoda	Hexapoda	Insecta	Pterygota	Neoptera	Paraneoptera	Psocodea	Phthiraptera	Anoplura	Pediculidae	Pediculus	Pediculus humanus	NA	NA	NA	NA	NA	NA	NA	NA	NA	NA	NA	NA	NA	NA	NA	NA	NA
357	121224	XM_002432927.1	Pediculus humanus corporis	Eukaryota	Opisthokonta	Metazoa	Arthropoda	Hexapoda	Insecta	Pterygota	Neoptera	Paraneoptera	Psocodea	Phthiraptera	Anoplura	Pediculidae	Pediculus	Pediculus humanus	NA	NA	NA	NA	NA	NA	NA	NA	NA	NA	NA	NA	NA	NA	NA	NA	NA
358	121224	XM_002428958.1	Pediculus humanus corporis	Eukaryota	Opisthokonta	Metazoa	Arthropoda	Hexapoda	Insecta	Pterygota	Neoptera	Paraneoptera	Psocodea	Phthiraptera	Anoplura	Pediculidae	Pediculus	Pediculus humanus	NA	NA	NA	NA	NA	NA	NA	NA	NA	NA	NA	NA	NA	NA	NA	NA	NA
359	121224	XM_002431086.1	Pediculus humanus corporis	Eukaryota	Opisthokonta	Metazoa	Arthropoda	Hexapoda	Insecta	Pterygota	Neoptera	Paraneoptera	Psocodea	Phthiraptera	Anoplura	Pediculidae	Pediculus	Pediculus humanus	NA	NA	NA	NA	NA	NA	NA	NA	NA	NA	NA	NA	NA	NA	NA	NA	NA
360	121224	XM_002429360.1	Pediculus humanus corporis	Eukaryota	Opisthokonta	Metazoa	Arthropoda	Hexapoda	Insecta	Pterygota	Neoptera	Paraneoptera	Psocodea	Phthiraptera	Anoplura	Pediculidae	Pediculus	Pediculus humanus	NA	NA	NA	NA	NA	NA	NA	NA	NA	NA	NA	NA	NA	NA	NA	NA	NA
361	121224	XM_002424366.1	Pediculus humanus corporis	Eukaryota	Opisthokonta	Metazoa	Arthropoda	Hexapoda	Insecta	Pterygota	Neoptera	Paraneoptera	Psocodea	Phthiraptera	Anoplura	Pediculidae	Pediculus	Pediculus humanus	NA	NA	NA	NA	NA	NA	NA	NA	NA	NA	NA	NA	NA	NA	NA	NA	NA
362	121224	XM_002430979.1	Pediculus humanus corporis	Eukaryota	Opisthokonta	Metazoa	Arthropoda	Hexapoda	Insecta	Pterygota	Neoptera	Paraneoptera	Psocodea	Phthiraptera	Anoplura	Pediculidae	Pediculus	Pediculus humanus	NA	NA	NA	NA	NA	NA	NA	NA	NA	NA	NA	NA	NA	NA	NA	NA	NA
363	121224	XM_002424478.1	Pediculus humanus corporis	Eukaryota	Opisthokonta	Metazoa	Arthropoda	Hexapoda	Insecta	Pterygota	Neoptera	Paraneoptera	Psocodea	Phthiraptera	Anoplura	Pediculidae	Pediculus	Pediculus humanus	NA	NA	NA	NA	NA	NA	NA	NA	NA	NA	NA	NA	NA	NA	NA	NA	NA
364	121224	XM_002430991.1	Pediculus humanus corporis	Eukaryota	Opisthokonta	Metazoa	Arthropoda	Hexapoda	Insecta	Pterygota	Neoptera	Paraneoptera	Psocodea	Phthiraptera	Anoplura	Pediculidae	Pediculus	Pediculus humanus	NA	NA	NA	NA	NA	NA	NA	NA	NA	NA	NA	NA	NA	NA	NA	NA	NA
365	121224	XM_002431634.1	Pediculus humanus corporis	Eukaryota	Opisthokonta	Metazoa	Arthropoda	Hexapoda	Insecta	Pterygota	Neoptera	Paraneoptera	Psocodea	Phthiraptera	Anoplura	Pediculidae	Pediculus	Pediculus humanus	NA	NA	NA	NA	NA	NA	NA	NA	NA	NA	NA	NA	NA	NA	NA	NA	NA
366	121224	XM_002432440.1	Pediculus humanus corporis	Eukaryota	Opisthokonta	Metazoa	Arthropoda	Hexapoda	Insecta	Pterygota	Neoptera	Paraneoptera	Psocodea	Phthiraptera	Anoplura	Pediculidae	Pediculus	Pediculus humanus	NA	NA	NA	NA	NA	NA	NA	NA	NA	NA	NA	NA	NA	NA	NA	NA	NA
367	121224	XM_002432366.1	Pediculus humanus corporis	Eukaryota	Opisthokonta	Metazoa	Arthropoda	Hexapoda	Insecta	Pterygota	Neoptera	Paraneoptera	Psocodea	Phthiraptera	Anoplura	Pediculidae	Pediculus	Pediculus humanus	NA	NA	NA	NA	NA	NA	NA	NA	NA	NA	NA	NA	NA	NA	NA	NA	NA
368	121224	XM_002423875.1	Pediculus humanus corporis	Eukaryota	Opisthokonta	Metazoa	Arthropoda	Hexapoda	Insecta	Pterygota	Neoptera	Paraneoptera	Psocodea	Phthiraptera	Anoplura	Pediculidae	Pediculus	Pediculus humanus	NA	NA	NA	NA	NA	NA	NA	NA	NA	NA	NA	NA	NA	NA	NA	NA	NA
369	121224	XM_002430427.1	Pediculus humanus corporis	Eukaryota	Opisthokonta	Metazoa	Arthropoda	Hexapoda	Insecta	Pterygota	Neoptera	Paraneoptera	Psocodea	Phthiraptera	Anoplura	Pediculidae	Pediculus	Pediculus humanus	NA	NA	NA	NA	NA	NA	NA	NA	NA	NA	NA	NA	NA	NA	NA	NA	NA
370	121224	XM_002431919.1	Pediculus humanus corporis	Eukaryota	Opisthokonta	Metazoa	Arthropoda	Hexapoda	Insecta	Pterygota	Neoptera	Paraneoptera	Psocodea	Phthiraptera	Anoplura	Pediculidae	Pediculus	Pediculus humanus	NA	NA	NA	NA	NA	NA	NA	NA	NA	NA	NA	NA	NA	NA	NA	NA	NA
371	121224	XM_002424635.1	Pediculus humanus corporis	Eukaryota	Opisthokonta	Metazoa	Arthropoda	Hexapoda	Insecta	Pterygota	Neoptera	Paraneoptera	Psocodea	Phthiraptera	Anoplura	Pediculidae	Pediculus	Pediculus humanus	NA	NA	NA	NA	NA	NA	NA	NA	NA	NA	NA	NA	NA	NA	NA	NA	NA
372	121224	XM_002429376.1	Pediculus humanus corporis	Eukaryota	Opisthokonta	Metazoa	Arthropoda	Hexapoda	Insecta	Pterygota	Neoptera	Paraneoptera	Psocodea	Phthiraptera	Anoplura	Pediculidae	Pediculus	Pediculus humanus	NA	NA	NA	NA	NA	NA	NA	NA	NA	NA	NA	NA	NA	NA	NA	NA	NA
373	121224	XM_002431864.1	Pediculus humanus corporis	Eukaryota	Opisthokonta	Metazoa	Arthropoda	Hexapoda	Insecta	Pterygota	Neoptera	Paraneoptera	Psocodea	Phthiraptera	Anoplura	Pediculidae	Pediculus	Pediculus humanus	NA	NA	NA	NA	NA	NA	NA	NA	NA	NA	NA	NA	NA	NA	NA	NA	NA
374	121224	XM_002426721.1	Pediculus humanus corporis	Eukaryota	Opisthokonta	Metazoa	Arthropoda	Hexapoda	Insecta	Pterygota	Neoptera	Paraneoptera	Psocodea	Phthiraptera	Anoplura	Pediculidae	Pediculus	Pediculus humanus	NA	NA	NA	NA	NA	NA	NA	NA	NA	NA	NA	NA	NA	NA	NA	NA	NA
375	121224	XM_002423668.1	Pediculus humanus corporis	Eukaryota	Opisthokonta	Metazoa	Arthropoda	Hexapoda	Insecta	Pterygota	Neoptera	Paraneoptera	Psocodea	Phthiraptera	Anoplura	Pediculidae	Pediculus	Pediculus humanus	NA	NA	NA	NA	NA	NA	NA	NA	NA	NA	NA	NA	NA	NA	NA	NA	NA
376	121224	XM_002426301.1	Pediculus humanus corporis	Eukaryota	Opisthokonta	Metazoa	Arthropoda	Hexapoda	Insecta	Pterygota	Neoptera	Paraneoptera	Psocodea	Phthiraptera	Anoplura	Pediculidae	Pediculus	Pediculus humanus	NA	NA	NA	NA	NA	NA	NA	NA	NA	NA	NA	NA	NA	NA	NA	NA	NA
377	121224	XM_002424931.1	Pediculus humanus corporis	Eukaryota	Opisthokonta	Metazoa	Arthropoda	Hexapoda	Insecta	Pterygota	Neoptera	Paraneoptera	Psocodea	Phthiraptera	Anoplura	Pediculidae	Pediculus	Pediculus humanus	NA	NA	NA	NA	NA	NA	NA	NA	NA	NA	NA	NA	NA	NA	NA	NA	NA
378	121224	XM_002432330.1	Pediculus humanus corporis	Eukaryota	Opisthokonta	Metazoa	Arthropoda	Hexapoda	Insecta	Pterygota	Neoptera	Paraneoptera	Psocodea	Phthiraptera	Anoplura	Pediculidae	Pediculus	Pediculus humanus	NA	NA	NA	NA	NA	NA	NA	NA	NA	NA	NA	NA	NA	NA	NA	NA	NA
379	121224	XM_002431912.1	Pediculus humanus corporis	Eukaryota	Opisthokonta	Metazoa	Arthropoda	Hexapoda	Insecta	Pterygota	Neoptera	Paraneoptera	Psocodea	Phthiraptera	Anoplura	Pediculidae	Pediculus	Pediculus humanus	NA	NA	NA	NA	NA	NA	NA	NA	NA	NA	NA	NA	NA	NA	NA	NA	NA
380	121224	XM_002431616.1	Pediculus humanus corporis	Eukaryota	Opisthokonta	Metazoa	Arthropoda	Hexapoda	Insecta	Pterygota	Neoptera	Paraneoptera	Psocodea	Phthiraptera	Anoplura	Pediculidae	Pediculus	Pediculus humanus	NA	NA	NA	NA	NA	NA	NA	NA	NA	NA	NA	NA	NA	NA	NA	NA	NA
381	121224	XM_002432105.1	Pediculus humanus corporis	Eukaryota	Opisthokonta	Metazoa	Arthropoda	Hexapoda	Insecta	Pterygota	Neoptera	Paraneoptera	Psocodea	Phthiraptera	Anoplura	Pediculidae	Pediculus	Pediculus humanus	NA	NA	NA	NA	NA	NA	NA	NA	NA	NA	NA	NA	NA	NA	NA	NA	NA
382	121224	XM_002427355.1	Pediculus humanus corporis	Eukaryota	Opisthokonta	Metazoa	Arthropoda	Hexapoda	Insecta	Pterygota	Neoptera	Paraneoptera	Psocodea	Phthiraptera	Anoplura	Pediculidae	Pediculus	Pediculus humanus	NA	NA	NA	NA	NA	NA	NA	NA	NA	NA	NA	NA	NA	NA	NA	NA	NA
383	121224	XM_002426486.1	Pediculus humanus corporis	Eukaryota	Opisthokonta	Metazoa	Arthropoda	Hexapoda	Insecta	Pterygota	Neoptera	Paraneoptera	Psocodea	Phthiraptera	Anoplura	Pediculidae	Pediculus	Pediculus humanus	NA	NA	NA	NA	NA	NA	NA	NA	NA	NA	NA	NA	NA	NA	NA	NA	NA
384	121224	XM_002424992.1	Pediculus humanus corporis	Eukaryota	Opisthokonta	Metazoa	Arthropoda	Hexapoda	Insecta	Pterygota	Neoptera	Paraneoptera	Psocodea	Phthiraptera	Anoplura	Pediculidae	Pediculus	Pediculus humanus	NA	NA	NA	NA	NA	NA	NA	NA	NA	NA	NA	NA	NA	NA	NA	NA	NA
385	121224	XM_002424896.1	Pediculus humanus corporis	Eukaryota	Opisthokonta	Metazoa	Arthropoda	Hexapoda	Insecta	Pterygota	Neoptera	Paraneoptera	Psocodea	Phthiraptera	Anoplura	Pediculidae	Pediculus	Pediculus humanus	NA	NA	NA	NA	NA	NA	NA	NA	NA	NA	NA	NA	NA	NA	NA	NA	NA
386	121224	XM_002427477.1	Pediculus humanus corporis	Eukaryota	Opisthokonta	Metazoa	Arthropoda	Hexapoda	Insecta	Pterygota	Neoptera	Paraneoptera	Psocodea	Phthiraptera	Anoplura	Pediculidae	Pediculus	Pediculus humanus	NA	NA	NA	NA	NA	NA	NA	NA	NA	NA	NA	NA	NA	NA	NA	NA	NA
387	121224	XM_002432299.1	Pediculus humanus corporis	Eukaryota	Opisthokonta	Metazoa	Arthropoda	Hexapoda	Insecta	Pterygota	Neoptera	Paraneoptera	Psocodea	Phthiraptera	Anoplura	Pediculidae	Pediculus	Pediculus humanus	NA	NA	NA	NA	NA	NA	NA	NA	NA	NA	NA	NA	NA	NA	NA	NA	NA
388	121224	XM_002427425.1	Pediculus humanus corporis	Eukaryota	Opisthokonta	Metazoa	Arthropoda	Hexapoda	Insecta	Pterygota	Neoptera	Paraneoptera	Psocodea	Phthiraptera	Anoplura	Pediculidae	Pediculus	Pediculus humanus	NA	NA	NA	NA	NA	NA	NA	NA	NA	NA	NA	NA	NA	NA	NA	NA	NA
389	121224	XM_002423027.1	Pediculus humanus corporis	Eukaryota	Opisthokonta	Metazoa	Arthropoda	Hexapoda	Insecta	Pterygota	Neoptera	Paraneoptera	Psocodea	Phthiraptera	Anoplura	Pediculidae	Pediculus	Pediculus humanus	NA	NA	NA	NA	NA	NA	NA	NA	NA	NA	NA	NA	NA	NA	NA	NA	NA
390	121224	XM_002430087.1	Pediculus humanus corporis	Eukaryota	Opisthokonta	Metazoa	Arthropoda	Hexapoda	Insecta	Pterygota	Neoptera	Paraneoptera	Psocodea	Phthiraptera	Anoplura	Pediculidae	Pediculus	Pediculus humanus	NA	NA	NA	NA	NA	NA	NA	NA	NA	NA	NA	NA	NA	NA	NA	NA	NA
391	121224	XM_002431246.1	Pediculus humanus corporis	Eukaryota	Opisthokonta	Metazoa	Arthropoda	Hexapoda	Insecta	Pterygota	Neoptera	Paraneoptera	Psocodea	Phthiraptera	Anoplura	Pediculidae	Pediculus	Pediculus humanus	NA	NA	NA	NA	NA	NA	NA	NA	NA	NA	NA	NA	NA	NA	NA	NA	NA
392	121224	XM_002427947.1	Pediculus humanus corporis	Eukaryota	Opisthokonta	Metazoa	Arthropoda	Hexapoda	Insecta	Pterygota	Neoptera	Paraneoptera	Psocodea	Phthiraptera	Anoplura	Pediculidae	Pediculus	Pediculus humanus	NA	NA	NA	NA	NA	NA	NA	NA	NA	NA	NA	NA	NA	NA	NA	NA	NA
393	121224	XM_002425588.1	Pediculus humanus corporis	Eukaryota	Opisthokonta	Metazoa	Arthropoda	Hexapoda	Insecta	Pterygota	Neoptera	Paraneoptera	Psocodea	Phthiraptera	Anoplura	Pediculidae	Pediculus	Pediculus humanus	NA	NA	NA	NA	NA	NA	NA	NA	NA	NA	NA	NA	NA	NA	NA	NA	NA
394	121224	XM_002429036.1	Pediculus humanus corporis	Eukaryota	Opisthokonta	Metazoa	Arthropoda	Hexapoda	Insecta	Pterygota	Neoptera	Paraneoptera	Psocodea	Phthiraptera	Anoplura	Pediculidae	Pediculus	Pediculus humanus	NA	NA	NA	NA	NA	NA	NA	NA	NA	NA	NA	NA	NA	NA	NA	NA	NA
395	121224	XM_002422707.1	Pediculus humanus corporis	Eukaryota	Opisthokonta	Metazoa	Arthropoda	Hexapoda	Insecta	Pterygota	Neoptera	Paraneoptera	Psocodea	Phthiraptera	Anoplura	Pediculidae	Pediculus	Pediculus humanus	NA	NA	NA	NA	NA	NA	NA	NA	NA	NA	NA	NA	NA	NA	NA	NA	NA
396	121224	XM_002423536.1	Pediculus humanus corporis	Eukaryota	Opisthokonta	Metazoa	Arthropoda	Hexapoda	Insecta	Pterygota	Neoptera	Paraneoptera	Psocodea	Phthiraptera	Anoplura	Pediculidae	Pediculus	Pediculus humanus	NA	NA	NA	NA	NA	NA	NA	NA	NA	NA	NA	NA	NA	NA	NA	NA	NA
397	121224	XM_002431574.1	Pediculus humanus corporis	Eukaryota	Opisthokonta	Metazoa	Arthropoda	Hexapoda	Insecta	Pterygota	Neoptera	Paraneoptera	Psocodea	Phthiraptera	Anoplura	Pediculidae	Pediculus	Pediculus humanus	NA	NA	NA	NA	NA	NA	NA	NA	NA	NA	NA	NA	NA	NA	NA	NA	NA
398	121224	XM_002423925.1	Pediculus humanus corporis	Eukaryota	Opisthokonta	Metazoa	Arthropoda	Hexapoda	Insecta	Pterygota	Neoptera	Paraneoptera	Psocodea	Phthiraptera	Anoplura	Pediculidae	Pediculus	Pediculus humanus	NA	NA	NA	NA	NA	NA	NA	NA	NA	NA	NA	NA	NA	NA	NA	NA	NA
399	121224	XM_002430018.1	Pediculus humanus corporis	Eukaryota	Opisthokonta	Metazoa	Arthropoda	Hexapoda	Insecta	Pterygota	Neoptera	Paraneoptera	Psocodea	Phthiraptera	Anoplura	Pediculidae	Pediculus	Pediculus humanus	NA	NA	NA	NA	NA	NA	NA	NA	NA	NA	NA	NA	NA	NA	NA	NA	NA
400	121224	XM_002424916.1	Pediculus humanus corporis	Eukaryota	Opisthokonta	Metazoa	Arthropoda	Hexapoda	Insecta	Pterygota	Neoptera	Paraneoptera	Psocodea	Phthiraptera	Anoplura	Pediculidae	Pediculus	Pediculus humanus	NA	NA	NA	NA	NA	NA	NA	NA	NA	NA	NA	NA	NA	NA	NA	NA	NA
401	121224	XM_002424108.1	Pediculus humanus corporis	Eukaryota	Opisthokonta	Metazoa	Arthropoda	Hexapoda	Insecta	Pterygota	Neoptera	Paraneoptera	Psocodea	Phthiraptera	Anoplura	Pediculidae	Pediculus	Pediculus humanus	NA	NA	NA	NA	NA	NA	NA	NA	NA	NA	NA	NA	NA	NA	NA	NA	NA
402	121224	XM_002432539.1	Pediculus humanus corporis	Eukaryota	Opisthokonta	Metazoa	Arthropoda	Hexapoda	Insecta	Pterygota	Neoptera	Paraneoptera	Psocodea	Phthiraptera	Anoplura	Pediculidae	Pediculus	Pediculus humanus	NA	NA	NA	NA	NA	NA	NA	NA	NA	NA	NA	NA	NA	NA	NA	NA	NA
403	121224	XM_002428933.1	Pediculus humanus corporis	Eukaryota	Opisthokonta	Metazoa	Arthropoda	Hexapoda	Insecta	Pterygota	Neoptera	Paraneoptera	Psocodea	Phthiraptera	Anoplura	Pediculidae	Pediculus	Pediculus humanus	NA	NA	NA	NA	NA	NA	NA	NA	NA	NA	NA	NA	NA	NA	NA	NA	NA
404	121224	XM_002429795.1	Pediculus humanus corporis	Eukaryota	Opisthokonta	Metazoa	Arthropoda	Hexapoda	Insecta	Pterygota	Neoptera	Paraneoptera	Psocodea	Phthiraptera	Anoplura	Pediculidae	Pediculus	Pediculus humanus	NA	NA	NA	NA	NA	NA	NA	NA	NA	NA	NA	NA	NA	NA	NA	NA	NA
405	121224	XM_002426781.1	Pediculus humanus corporis	Eukaryota	Opisthokonta	Metazoa	Arthropoda	Hexapoda	Insecta	Pterygota	Neoptera	Paraneoptera	Psocodea	Phthiraptera	Anoplura	Pediculidae	Pediculus	Pediculus humanus	NA	NA	NA	NA	NA	NA	NA	NA	NA	NA	NA	NA	NA	NA	NA	NA	NA
406	121224	XM_002423509.1	Pediculus humanus corporis	Eukaryota	Opisthokonta	Metazoa	Arthropoda	Hexapoda	Insecta	Pterygota	Neoptera	Paraneoptera	Psocodea	Phthiraptera	Anoplura	Pediculidae	Pediculus	Pediculus humanus	NA	NA	NA	NA	NA	NA	NA	NA	NA	NA	NA	NA	NA	NA	NA	NA	NA
407	121224	XM_002423540.1	Pediculus humanus corporis	Eukaryota	Opisthokonta	Metazoa	Arthropoda	Hexapoda	Insecta	Pterygota	Neoptera	Paraneoptera	Psocodea	Phthiraptera	Anoplura	Pediculidae	Pediculus	Pediculus humanus	NA	NA	NA	NA	NA	NA	NA	NA	NA	NA	NA	NA	NA	NA	NA	NA	NA
408	121224	XM_002432290.1	Pediculus humanus corporis	Eukaryota	Opisthokonta	Metazoa	Arthropoda	Hexapoda	Insecta	Pterygota	Neoptera	Paraneoptera	Psocodea	Phthiraptera	Anoplura	Pediculidae	Pediculus	Pediculus humanus	NA	NA	NA	NA	NA	NA	NA	NA	NA	NA	NA	NA	NA	NA	NA	NA	NA
409	121224	XM_002427623.1	Pediculus humanus corporis	Eukaryota	Opisthokonta	Metazoa	Arthropoda	Hexapoda	Insecta	Pterygota	Neoptera	Paraneoptera	Psocodea	Phthiraptera	Anoplura	Pediculidae	Pediculus	Pediculus humanus	NA	NA	NA	NA	NA	NA	NA	NA	NA	NA	NA	NA	NA	NA	NA	NA	NA
410	121224	XM_002422747.1	Pediculus humanus corporis	Eukaryota	Opisthokonta	Metazoa	Arthropoda	Hexapoda	Insecta	Pterygota	Neoptera	Paraneoptera	Psocodea	Phthiraptera	Anoplura	Pediculidae	Pediculus	Pediculus humanus	NA	NA	NA	NA	NA	NA	NA	NA	NA	NA	NA	NA	NA	NA	NA	NA	NA
411	121224	XM_002431768.1	Pediculus humanus corporis	Eukaryota	Opisthokonta	Metazoa	Arthropoda	Hexapoda	Insecta	Pterygota	Neoptera	Paraneoptera	Psocodea	Phthiraptera	Anoplura	Pediculidae	Pediculus	Pediculus humanus	NA	NA	NA	NA	NA	NA	NA	NA	NA	NA	NA	NA	NA	NA	NA	NA	NA
412	121224	XM_002426550.1	Pediculus humanus corporis	Eukaryota	Opisthokonta	Metazoa	Arthropoda	Hexapoda	Insecta	Pterygota	Neoptera	Paraneoptera	Psocodea	Phthiraptera	Anoplura	Pediculidae	Pediculus	Pediculus humanus	NA	NA	NA	NA	NA	NA	NA	NA	NA	NA	NA	NA	NA	NA	NA	NA	NA
413	121224	XM_002427937.1	Pediculus humanus corporis	Eukaryota	Opisthokonta	Metazoa	Arthropoda	Hexapoda	Insecta	Pterygota	Neoptera	Paraneoptera	Psocodea	Phthiraptera	Anoplura	Pediculidae	Pediculus	Pediculus humanus	NA	NA	NA	NA	NA	NA	NA	NA	NA	NA	NA	NA	NA	NA	NA	NA	NA
414	121224	XM_002428235.1	Pediculus humanus corporis	Eukaryota	Opisthokonta	Metazoa	Arthropoda	Hexapoda	Insecta	Pterygota	Neoptera	Paraneoptera	Psocodea	Phthiraptera	Anoplura	Pediculidae	Pediculus	Pediculus humanus	NA	NA	NA	NA	NA	NA	NA	NA	NA	NA	NA	NA	NA	NA	NA	NA	NA
415	121224	XM_002432672.1	Pediculus humanus corporis	Eukaryota	Opisthokonta	Metazoa	Arthropoda	Hexapoda	Insecta	Pterygota	Neoptera	Paraneoptera	Psocodea	Phthiraptera	Anoplura	Pediculidae	Pediculus	Pediculus humanus	NA	NA	NA	NA	NA	NA	NA	NA	NA	NA	NA	NA	NA	NA	NA	NA	NA
416	121224	XM_002432412.1	Pediculus humanus corporis	Eukaryota	Opisthokonta	Metazoa	Arthropoda	Hexapoda	Insecta	Pterygota	Neoptera	Paraneoptera	Psocodea	Phthiraptera	Anoplura	Pediculidae	Pediculus	Pediculus humanus	NA	NA	NA	NA	NA	NA	NA	NA	NA	NA	NA	NA	NA	NA	NA	NA	NA
417	121224	XM_002428782.1	Pediculus humanus corporis	Eukaryota	Opisthokonta	Metazoa	Arthropoda	Hexapoda	Insecta	Pterygota	Neoptera	Paraneoptera	Psocodea	Phthiraptera	Anoplura	Pediculidae	Pediculus	Pediculus humanus	NA	NA	NA	NA	NA	NA	NA	NA	NA	NA	NA	NA	NA	NA	NA	NA	NA
418	121224	XM_002432937.1	Pediculus humanus corporis	Eukaryota	Opisthokonta	Metazoa	Arthropoda	Hexapoda	Insecta	Pterygota	Neoptera	Paraneoptera	Psocodea	Phthiraptera	Anoplura	Pediculidae	Pediculus	Pediculus humanus	NA	NA	NA	NA	NA	NA	NA	NA	NA	NA	NA	NA	NA	NA	NA	NA	NA
419	121224	XM_002430674.1	Pediculus humanus corporis	Eukaryota	Opisthokonta	Metazoa	Arthropoda	Hexapoda	Insecta	Pterygota	Neoptera	Paraneoptera	Psocodea	Phthiraptera	Anoplura	Pediculidae	Pediculus	Pediculus humanus	NA	NA	NA	NA	NA	NA	NA	NA	NA	NA	NA	NA	NA	NA	NA	NA	NA
420	121224	XM_002429033.1	Pediculus humanus corporis	Eukaryota	Opisthokonta	Metazoa	Arthropoda	Hexapoda	Insecta	Pterygota	Neoptera	Paraneoptera	Psocodea	Phthiraptera	Anoplura	Pediculidae	Pediculus	Pediculus humanus	NA	NA	NA	NA	NA	NA	NA	NA	NA	NA	NA	NA	NA	NA	NA	NA	NA
421	121224	XM_002427268.1	Pediculus humanus corporis	Eukaryota	Opisthokonta	Metazoa	Arthropoda	Hexapoda	Insecta	Pterygota	Neoptera	Paraneoptera	Psocodea	Phthiraptera	Anoplura	Pediculidae	Pediculus	Pediculus humanus	NA	NA	NA	NA	NA	NA	NA	NA	NA	NA	NA	NA	NA	NA	NA	NA	NA
422	121224	XM_002431179.1	Pediculus humanus corporis	Eukaryota	Opisthokonta	Metazoa	Arthropoda	Hexapoda	Insecta	Pterygota	Neoptera	Paraneoptera	Psocodea	Phthiraptera	Anoplura	Pediculidae	Pediculus	Pediculus humanus	NA	NA	NA	NA	NA	NA	NA	NA	NA	NA	NA	NA	NA	NA	NA	NA	NA
423	121224	XM_002430410.1	Pediculus humanus corporis	Eukaryota	Opisthokonta	Metazoa	Arthropoda	Hexapoda	Insecta	Pterygota	Neoptera	Paraneoptera	Psocodea	Phthiraptera	Anoplura	Pediculidae	Pediculus	Pediculus humanus	NA	NA	NA	NA	NA	NA	NA	NA	NA	NA	NA	NA	NA	NA	NA	NA	NA
424	121224	XM_002430407.1	Pediculus humanus corporis	Eukaryota	Opisthokonta	Metazoa	Arthropoda	Hexapoda	Insecta	Pterygota	Neoptera	Paraneoptera	Psocodea	Phthiraptera	Anoplura	Pediculidae	Pediculus	Pediculus humanus	NA	NA	NA	NA	NA	NA	NA	NA	NA	NA	NA	NA	NA	NA	NA	NA	NA
425	121224	XM_002427861.1	Pediculus humanus corporis	Eukaryota	Opisthokonta	Metazoa	Arthropoda	Hexapoda	Insecta	Pterygota	Neoptera	Paraneoptera	Psocodea	Phthiraptera	Anoplura	Pediculidae	Pediculus	Pediculus humanus	NA	NA	NA	NA	NA	NA	NA	NA	NA	NA	NA	NA	NA	NA	NA	NA	NA
426	121224	XM_002422743.1	Pediculus humanus corporis	Eukaryota	Opisthokonta	Metazoa	Arthropoda	Hexapoda	Insecta	Pterygota	Neoptera	Paraneoptera	Psocodea	Phthiraptera	Anoplura	Pediculidae	Pediculus	Pediculus humanus	NA	NA	NA	NA	NA	NA	NA	NA	NA	NA	NA	NA	NA	NA	NA	NA	NA
427	121224	XM_002426633.1	Pediculus humanus corporis	Eukaryota	Opisthokonta	Metazoa	Arthropoda	Hexapoda	Insecta	Pterygota	Neoptera	Paraneoptera	Psocodea	Phthiraptera	Anoplura	Pediculidae	Pediculus	Pediculus humanus	NA	NA	NA	NA	NA	NA	NA	NA	NA	NA	NA	NA	NA	NA	NA	NA	NA
428	121224	XM_002430091.1	Pediculus humanus corporis	Eukaryota	Opisthokonta	Metazoa	Arthropoda	Hexapoda	Insecta	Pterygota	Neoptera	Paraneoptera	Psocodea	Phthiraptera	Anoplura	Pediculidae	Pediculus	Pediculus humanus	NA	NA	NA	NA	NA	NA	NA	NA	NA	NA	NA	NA	NA	NA	NA	NA	NA
429	121224	XM_002423350.1	Pediculus humanus corporis	Eukaryota	Opisthokonta	Metazoa	Arthropoda	Hexapoda	Insecta	Pterygota	Neoptera	Paraneoptera	Psocodea	Phthiraptera	Anoplura	Pediculidae	Pediculus	Pediculus humanus	NA	NA	NA	NA	NA	NA	NA	NA	NA	NA	NA	NA	NA	NA	NA	NA	NA
430	121224	XM_002423256.1	Pediculus humanus corporis	Eukaryota	Opisthokonta	Metazoa	Arthropoda	Hexapoda	Insecta	Pterygota	Neoptera	Paraneoptera	Psocodea	Phthiraptera	Anoplura	Pediculidae	Pediculus	Pediculus humanus	NA	NA	NA	NA	NA	NA	NA	NA	NA	NA	NA	NA	NA	NA	NA	NA	NA
431	121224	XM_002425632.1	Pediculus humanus corporis	Eukaryota	Opisthokonta	Metazoa	Arthropoda	Hexapoda	Insecta	Pterygota	Neoptera	Paraneoptera	Psocodea	Phthiraptera	Anoplura	Pediculidae	Pediculus	Pediculus humanus	NA	NA	NA	NA	NA	NA	NA	NA	NA	NA	NA	NA	NA	NA	NA	NA	NA
432	121224	XM_002424682.1	Pediculus humanus corporis	Eukaryota	Opisthokonta	Metazoa	Arthropoda	Hexapoda	Insecta	Pterygota	Neoptera	Paraneoptera	Psocodea	Phthiraptera	Anoplura	Pediculidae	Pediculus	Pediculus humanus	NA	NA	NA	NA	NA	NA	NA	NA	NA	NA	NA	NA	NA	NA	NA	NA	NA
433	121224	XM_002424889.1	Pediculus humanus corporis	Eukaryota	Opisthokonta	Metazoa	Arthropoda	Hexapoda	Insecta	Pterygota	Neoptera	Paraneoptera	Psocodea	Phthiraptera	Anoplura	Pediculidae	Pediculus	Pediculus humanus	NA	NA	NA	NA	NA	NA	NA	NA	NA	NA	NA	NA	NA	NA	NA	NA	NA
434	121224	XM_002433103.1	Pediculus humanus corporis	Eukaryota	Opisthokonta	Metazoa	Arthropoda	Hexapoda	Insecta	Pterygota	Neoptera	Paraneoptera	Psocodea	Phthiraptera	Anoplura	Pediculidae	Pediculus	Pediculus humanus	NA	NA	NA	NA	NA	NA	NA	NA	NA	NA	NA	NA	NA	NA	NA	NA	NA
435	121224	XM_002426562.1	Pediculus humanus corporis	Eukaryota	Opisthokonta	Metazoa	Arthropoda	Hexapoda	Insecta	Pterygota	Neoptera	Paraneoptera	Psocodea	Phthiraptera	Anoplura	Pediculidae	Pediculus	Pediculus humanus	NA	NA	NA	NA	NA	NA	NA	NA	NA	NA	NA	NA	NA	NA	NA	NA	NA
436	121224	XM_002431361.1	Pediculus humanus corporis	Eukaryota	Opisthokonta	Metazoa	Arthropoda	Hexapoda	Insecta	Pterygota	Neoptera	Paraneoptera	Psocodea	Phthiraptera	Anoplura	Pediculidae	Pediculus	Pediculus humanus	NA	NA	NA	NA	NA	NA	NA	NA	NA	NA	NA	NA	NA	NA	NA	NA	NA
437	121224	XM_002424056.1	Pediculus humanus corporis	Eukaryota	Opisthokonta	Metazoa	Arthropoda	Hexapoda	Insecta	Pterygota	Neoptera	Paraneoptera	Psocodea	Phthiraptera	Anoplura	Pediculidae	Pediculus	Pediculus humanus	NA	NA	NA	NA	NA	NA	NA	NA	NA	NA	NA	NA	NA	NA	NA	NA	NA
438	121224	XM_002431526.1	Pediculus humanus corporis	Eukaryota	Opisthokonta	Metazoa	Arthropoda	Hexapoda	Insecta	Pterygota	Neoptera	Paraneoptera	Psocodea	Phthiraptera	Anoplura	Pediculidae	Pediculus	Pediculus humanus	NA	NA	NA	NA	NA	NA	NA	NA	NA	NA	NA	NA	NA	NA	NA	NA	NA
439	121224	XM_002423507.1	Pediculus humanus corporis	Eukaryota	Opisthokonta	Metazoa	Arthropoda	Hexapoda	Insecta	Pterygota	Neoptera	Paraneoptera	Psocodea	Phthiraptera	Anoplura	Pediculidae	Pediculus	Pediculus humanus	NA	NA	NA	NA	NA	NA	NA	NA	NA	NA	NA	NA	NA	NA	NA	NA	NA
440	121224	XM_002424636.1	Pediculus humanus corporis	Eukaryota	Opisthokonta	Metazoa	Arthropoda	Hexapoda	Insecta	Pterygota	Neoptera	Paraneoptera	Psocodea	Phthiraptera	Anoplura	Pediculidae	Pediculus	Pediculus humanus	NA	NA	NA	NA	NA	NA	NA	NA	NA	NA	NA	NA	NA	NA	NA	NA	NA
441	121224	XM_002423486.1	Pediculus humanus corporis	Eukaryota	Opisthokonta	Metazoa	Arthropoda	Hexapoda	Insecta	Pterygota	Neoptera	Paraneoptera	Psocodea	Phthiraptera	Anoplura	Pediculidae	Pediculus	Pediculus humanus	NA	NA	NA	NA	NA	NA	NA	NA	NA	NA	NA	NA	NA	NA	NA	NA	NA
442	121224	XM_002432928.1	Pediculus humanus corporis	Eukaryota	Opisthokonta	Metazoa	Arthropoda	Hexapoda	Insecta	Pterygota	Neoptera	Paraneoptera	Psocodea	Phthiraptera	Anoplura	Pediculidae	Pediculus	Pediculus humanus	NA	NA	NA	NA	NA	NA	NA	NA	NA	NA	NA	NA	NA	NA	NA	NA	NA
443	121224	XM_002431863.1	Pediculus humanus corporis	Eukaryota	Opisthokonta	Metazoa	Arthropoda	Hexapoda	Insecta	Pterygota	Neoptera	Paraneoptera	Psocodea	Phthiraptera	Anoplura	Pediculidae	Pediculus	Pediculus humanus	NA	NA	NA	NA	NA	NA	NA	NA	NA	NA	NA	NA	NA	NA	NA	NA	NA
444	121224	XM_002431028.1	Pediculus humanus corporis	Eukaryota	Opisthokonta	Metazoa	Arthropoda	Hexapoda	Insecta	Pterygota	Neoptera	Paraneoptera	Psocodea	Phthiraptera	Anoplura	Pediculidae	Pediculus	Pediculus humanus	NA	NA	NA	NA	NA	NA	NA	NA	NA	NA	NA	NA	NA	NA	NA	NA	NA
445	121224	XM_002424634.1	Pediculus humanus corporis	Eukaryota	Opisthokonta	Metazoa	Arthropoda	Hexapoda	Insecta	Pterygota	Neoptera	Paraneoptera	Psocodea	Phthiraptera	Anoplura	Pediculidae	Pediculus	Pediculus humanus	NA	NA	NA	NA	NA	NA	NA	NA	NA	NA	NA	NA	NA	NA	NA	NA	NA
446	121224	XM_002431869.1	Pediculus humanus corporis	Eukaryota	Opisthokonta	Metazoa	Arthropoda	Hexapoda	Insecta	Pterygota	Neoptera	Paraneoptera	Psocodea	Phthiraptera	Anoplura	Pediculidae	Pediculus	Pediculus humanus	NA	NA	NA	NA	NA	NA	NA	NA	NA	NA	NA	NA	NA	NA	NA	NA	NA
447	121224	XM_002431603.1	Pediculus humanus corporis	Eukaryota	Opisthokonta	Metazoa	Arthropoda	Hexapoda	Insecta	Pterygota	Neoptera	Paraneoptera	Psocodea	Phthiraptera	Anoplura	Pediculidae	Pediculus	Pediculus humanus	NA	NA	NA	NA	NA	NA	NA	NA	NA	NA	NA	NA	NA	NA	NA	NA	NA
448	121224	XM_002423221.1	Pediculus humanus corporis	Eukaryota	Opisthokonta	Metazoa	Arthropoda	Hexapoda	Insecta	Pterygota	Neoptera	Paraneoptera	Psocodea	Phthiraptera	Anoplura	Pediculidae	Pediculus	Pediculus humanus	NA	NA	NA	NA	NA	NA	NA	NA	NA	NA	NA	NA	NA	NA	NA	NA	NA
449	121224	XM_002424223.1	Pediculus humanus corporis	Eukaryota	Opisthokonta	Metazoa	Arthropoda	Hexapoda	Insecta	Pterygota	Neoptera	Paraneoptera	Psocodea	Phthiraptera	Anoplura	Pediculidae	Pediculus	Pediculus humanus	NA	NA	NA	NA	NA	NA	NA	NA	NA	NA	NA	NA	NA	NA	NA	NA	NA
450	121224	XM_002427262.1	Pediculus humanus corporis	Eukaryota	Opisthokonta	Metazoa	Arthropoda	Hexapoda	Insecta	Pterygota	Neoptera	Paraneoptera	Psocodea	Phthiraptera	Anoplura	Pediculidae	Pediculus	Pediculus humanus	NA	NA	NA	NA	NA	NA	NA	NA	NA	NA	NA	NA	NA	NA	NA	NA	NA
451	121224	XM_002432079.1	Pediculus humanus corporis	Eukaryota	Opisthokonta	Metazoa	Arthropoda	Hexapoda	Insecta	Pterygota	Neoptera	Paraneoptera	Psocodea	Phthiraptera	Anoplura	Pediculidae	Pediculus	Pediculus humanus	NA	NA	NA	NA	NA	NA	NA	NA	NA	NA	NA	NA	NA	NA	NA	NA	NA
452	121224	XM_002430334.1	Pediculus humanus corporis	Eukaryota	Opisthokonta	Metazoa	Arthropoda	Hexapoda	Insecta	Pterygota	Neoptera	Paraneoptera	Psocodea	Phthiraptera	Anoplura	Pediculidae	Pediculus	Pediculus humanus	NA	NA	NA	NA	NA	NA	NA	NA	NA	NA	NA	NA	NA	NA	NA	NA	NA
453	121224	XM_002427996.1	Pediculus humanus corporis	Eukaryota	Opisthokonta	Metazoa	Arthropoda	Hexapoda	Insecta	Pterygota	Neoptera	Paraneoptera	Psocodea	Phthiraptera	Anoplura	Pediculidae	Pediculus	Pediculus humanus	NA	NA	NA	NA	NA	NA	NA	NA	NA	NA	NA	NA	NA	NA	NA	NA	NA
454	121224	XM_002432622.1	Pediculus humanus corporis	Eukaryota	Opisthokonta	Metazoa	Arthropoda	Hexapoda	Insecta	Pterygota	Neoptera	Paraneoptera	Psocodea	Phthiraptera	Anoplura	Pediculidae	Pediculus	Pediculus humanus	NA	NA	NA	NA	NA	NA	NA	NA	NA	NA	NA	NA	NA	NA	NA	NA	NA
455	121224	XM_002431037.1	Pediculus humanus corporis	Eukaryota	Opisthokonta	Metazoa	Arthropoda	Hexapoda	Insecta	Pterygota	Neoptera	Paraneoptera	Psocodea	Phthiraptera	Anoplura	Pediculidae	Pediculus	Pediculus humanus	NA	NA	NA	NA	NA	NA	NA	NA	NA	NA	NA	NA	NA	NA	NA	NA	NA
456	121224	XM_002424613.1	Pediculus humanus corporis	Eukaryota	Opisthokonta	Metazoa	Arthropoda	Hexapoda	Insecta	Pterygota	Neoptera	Paraneoptera	Psocodea	Phthiraptera	Anoplura	Pediculidae	Pediculus	Pediculus humanus	NA	NA	NA	NA	NA	NA	NA	NA	NA	NA	NA	NA	NA	NA	NA	NA	NA
457	121224	XM_002425900.1	Pediculus humanus corporis	Eukaryota	Opisthokonta	Metazoa	Arthropoda	Hexapoda	Insecta	Pterygota	Neoptera	Paraneoptera	Psocodea	Phthiraptera	Anoplura	Pediculidae	Pediculus	Pediculus humanus	NA	NA	NA	NA	NA	NA	NA	NA	NA	NA	NA	NA	NA	NA	NA	NA	NA
458	121224	XM_002426544.1	Pediculus humanus corporis	Eukaryota	Opisthokonta	Metazoa	Arthropoda	Hexapoda	Insecta	Pterygota	Neoptera	Paraneoptera	Psocodea	Phthiraptera	Anoplura	Pediculidae	Pediculus	Pediculus humanus	NA	NA	NA	NA	NA	NA	NA	NA	NA	NA	NA	NA	NA	NA	NA	NA	NA
459	121224	XM_002422741.1	Pediculus humanus corporis	Eukaryota	Opisthokonta	Metazoa	Arthropoda	Hexapoda	Insecta	Pterygota	Neoptera	Paraneoptera	Psocodea	Phthiraptera	Anoplura	Pediculidae	Pediculus	Pediculus humanus	NA	NA	NA	NA	NA	NA	NA	NA	NA	NA	NA	NA	NA	NA	NA	NA	NA
460	121224	XM_002424620.1	Pediculus humanus corporis	Eukaryota	Opisthokonta	Metazoa	Arthropoda	Hexapoda	Insecta	Pterygota	Neoptera	Paraneoptera	Psocodea	Phthiraptera	Anoplura	Pediculidae	Pediculus	Pediculus humanus	NA	NA	NA	NA	NA	NA	NA	NA	NA	NA	NA	NA	NA	NA	NA	NA	NA
461	121224	XM_002429521.1	Pediculus humanus corporis	Eukaryota	Opisthokonta	Metazoa	Arthropoda	Hexapoda	Insecta	Pterygota	Neoptera	Paraneoptera	Psocodea	Phthiraptera	Anoplura	Pediculidae	Pediculus	Pediculus humanus	NA	NA	NA	NA	NA	NA	NA	NA	NA	NA	NA	NA	NA	NA	NA	NA	NA
462	121224	XM_002422545.1	Pediculus humanus corporis	Eukaryota	Opisthokonta	Metazoa	Arthropoda	Hexapoda	Insecta	Pterygota	Neoptera	Paraneoptera	Psocodea	Phthiraptera	Anoplura	Pediculidae	Pediculus	Pediculus humanus	NA	NA	NA	NA	NA	NA	NA	NA	NA	NA	NA	NA	NA	NA	NA	NA	NA
463	121225	FJ550349.1	NA	Eukaryota	Opisthokonta	Metazoa	Arthropoda	Hexapoda	Insecta	Pterygota	Neoptera	Paraneoptera	Psocodea	Phthiraptera	Anoplura	Pediculidae	Pediculus	Pediculus humanus	NA	NA	NA	NA	NA	NA	NA	NA	NA	NA	NA	NA	NA	NA	NA	NA	NA
464	121226	FJ267408.1	Pediculus humanus capitis	Eukaryota	Opisthokonta	Metazoa	Arthropoda	Hexapoda	Insecta	Pterygota	Neoptera	Paraneoptera	Psocodea	Phthiraptera	Anoplura	Pediculidae	Pediculus	Pediculus humanus	NA	NA	NA	NA	NA	NA	NA	NA	NA	NA	NA	NA	NA	NA	NA	NA	NA
465	121226	FJ267405.1	Pediculus humanus capitis	Eukaryota	Opisthokonta	Metazoa	Arthropoda	Hexapoda	Insecta	Pterygota	Neoptera	Paraneoptera	Psocodea	Phthiraptera	Anoplura	Pediculidae	Pediculus	Pediculus humanus	NA	NA	NA	NA	NA	NA	NA	NA	NA	NA	NA	NA	NA	NA	NA	NA	NA
466	121530	XM_009991092.1	NA	Eukaryota	Opisthokonta	Metazoa	Chordata	Craniata	Aves	NA	Neognathae	NA	NA	Musophagiformes	NA	Musophagidae	Tauraco	Tauraco erythrolophus	NA	NA	NA	NA	NA	Sarcopterygii	NA	NA	NA	NA	NA	NA	NA	NA	NA	NA	NA
467	121530	XM_009979235.1	NA	Eukaryota	Opisthokonta	Metazoa	Chordata	Craniata	Aves	NA	Neognathae	NA	NA	Musophagiformes	NA	Musophagidae	Tauraco	Tauraco erythrolophus	NA	NA	NA	NA	NA	Sarcopterygii	NA	NA	NA	NA	NA	NA	NA	NA	NA	NA	NA
468	121530	XM_009993159.1	NA	Eukaryota	Opisthokonta	Metazoa	Chordata	Craniata	Aves	NA	Neognathae	NA	NA	Musophagiformes	NA	Musophagidae	Tauraco	Tauraco erythrolophus	NA	NA	NA	NA	NA	Sarcopterygii	NA	NA	NA	NA	NA	NA	NA	NA	NA	NA	NA
469	1220327	JX264063.1	NA	Eukaryota	Opisthokonta	Metazoa	Arthropoda	Hexapoda	Insecta	Pterygota	Neoptera	Endopterygota	NA	Coleoptera	Polyphaga	Curculionidae	Premnobius	Premnobius sp. BHJ-2012	Cucujiformia	Curculionoidea	Scolytinae	NA	NA	NA	NA	NA	NA	NA	NA	NA	NA	NA	NA	NA	NA
470	1230840	XM_007950479.1	Orycteropus afer afer	Eukaryota	Opisthokonta	Metazoa	Chordata	Craniata	Mammalia	NA	NA	NA	Afrotheria	Tubulidentata	NA	Orycteropodidae	Orycteropus	Orycteropus afer	NA	NA	NA	NA	NA	Sarcopterygii	NA	NA	NA	NA	NA	NA	NA	NA	NA	NA	NA
471	1239307	CP006570.1	NA	Bacteria	NA	NA	Proteobacteria	NA	Gammaproteobacteria	NA	NA	NA	NA	Enterobacterales	NA	Bruguierivoracaceae	Sodalis	Sodalis praecaptivus	NA	NA	NA	NA	NA	NA	NA	NA	NA	NA	NA	NA	NA	NA	NA	NA	NA
472	125878	XM_018572117.1	NA	Eukaryota	Opisthokonta	Metazoa	Chordata	Craniata	Amphibia	NA	NA	NA	Batrachia	Anura	Neobatrachia	Dicroglossidae	Nanorana	Nanorana parkeri	NA	Ranoidea	Dicroglossinae	NA	NA	Sarcopterygii	NA	NA	NA	NA	NA	NA	NA	NA	NA	NA	NA
473	125878	XM_018564482.1	NA	Eukaryota	Opisthokonta	Metazoa	Chordata	Craniata	Amphibia	NA	NA	NA	Batrachia	Anura	Neobatrachia	Dicroglossidae	Nanorana	Nanorana parkeri	NA	Ranoidea	Dicroglossinae	NA	NA	Sarcopterygii	NA	NA	NA	NA	NA	NA	NA	NA	NA	NA	NA
474	125945	XM_017098803.1	NA	Eukaryota	Opisthokonta	Metazoa	Arthropoda	Hexapoda	Insecta	Pterygota	Neoptera	Endopterygota	NA	Diptera	Brachycera	Drosophilidae	Drosophila	Drosophila biarmipes	Muscomorpha	Ephydroidea	Drosophilinae	Drosophilini	NA	NA	NA	Sophophora	melanogaster group	suzukii subgroup	NA	NA	NA	NA	NA	NA	NA
475	1276648	CP006032.1	NA	Bacteria	Terrabacteria group	NA	Actinobacteria	NA	Actinomycetia	NA	NA	NA	NA	Propionibacteriales	NA	Propionibacteriaceae	Cutibacterium	Cutibacterium acnes	NA	NA	NA	NA	NA	NA	Cutibacterium acnes hdn-1	NA	NA	NA	NA	NA	NA	NA	NA	NA	NA
476	1280432	KU366706.1	NA	Eukaryota	Opisthokonta	Metazoa	Arthropoda	Hexapoda	Insecta	Pterygota	Neoptera	Endopterygota	Amphiesmenoptera	Lepidoptera	Glossata	Gelechiidae	Dichomeris	Dichomeris ustalella	Neolepidoptera	Gelechioidea	Dichomeridinae	NA	Heteroneura	NA	NA	NA	NA	NA	NA	NA	NA	NA	NA	NA	NA
477	128991	AF385044.1	NA	Eukaryota	Opisthokonta	Metazoa	Arthropoda	Hexapoda	Insecta	Pterygota	Neoptera	Paraneoptera	Psocodea	Phthiraptera	Ischnocera	Philopteridae	Columbicola	Columbicola columbae	NA	NA	NA	NA	NA	NA	NA	NA	NA	NA	NA	NA	NA	NA	NA	NA	NA
478	129554	HQ223341.1	NA	Eukaryota	Opisthokonta	Metazoa	Arthropoda	Hexapoda	Insecta	Pterygota	Neoptera	Endopterygota	Amphiesmenoptera	Lepidoptera	Glossata	Erebidae	Anticarsia	Anticarsia gemmatalis	Neolepidoptera	Noctuoidea	Erebinae	NA	Heteroneura	NA	NA	NA	NA	NA	NA	NA	NA	NA	NA	NA	NA
479	12957	XM_012204035.1	NA	Eukaryota	Opisthokonta	Metazoa	Arthropoda	Hexapoda	Insecta	Pterygota	Neoptera	Endopterygota	NA	Hymenoptera	Apocrita	Formicidae	Atta	Atta cephalotes	Aculeata	Formicoidea	Myrmicinae	Attini	NA	NA	NA	NA	NA	NA	NA	NA	NA	NA	NA	NA	NA
480	12957	XM_012204396.1	NA	Eukaryota	Opisthokonta	Metazoa	Arthropoda	Hexapoda	Insecta	Pterygota	Neoptera	Endopterygota	NA	Hymenoptera	Apocrita	Formicidae	Atta	Atta cephalotes	Aculeata	Formicoidea	Myrmicinae	Attini	NA	NA	NA	NA	NA	NA	NA	NA	NA	NA	NA	NA	NA
481	13068	AY154763.1	NA	Eukaryota	Opisthokonta	Metazoa	Arthropoda	Hexapoda	Insecta	Pterygota	Neoptera	Polyneoptera	NA	Dermaptera	Forficulina	Forficulidae	Forficula	Forficula auricularia	NA	Forficuloidea	NA	NA	NA	NA	NA	NA	NA	NA	NA	NA	NA	NA	NA	NA	NA
482	13068	AY155492.1	NA	Eukaryota	Opisthokonta	Metazoa	Arthropoda	Hexapoda	Insecta	Pterygota	Neoptera	Polyneoptera	NA	Dermaptera	Forficulina	Forficulidae	Forficula	Forficula auricularia	NA	Forficuloidea	NA	NA	NA	NA	NA	NA	NA	NA	NA	NA	NA	NA	NA	NA	NA
483	13068	AY226503.1	NA	Eukaryota	Opisthokonta	Metazoa	Arthropoda	Hexapoda	Insecta	Pterygota	Neoptera	Polyneoptera	NA	Dermaptera	Forficulina	Forficulidae	Forficula	Forficula auricularia	NA	Forficuloidea	NA	NA	NA	NA	NA	NA	NA	NA	NA	NA	NA	NA	NA	NA	NA
484	13068	AY154761.1	NA	Eukaryota	Opisthokonta	Metazoa	Arthropoda	Hexapoda	Insecta	Pterygota	Neoptera	Polyneoptera	NA	Dermaptera	Forficulina	Forficulidae	Forficula	Forficula auricularia	NA	Forficuloidea	NA	NA	NA	NA	NA	NA	NA	NA	NA	NA	NA	NA	NA	NA	NA
485	13164	XM_022312321.1	NA	Eukaryota	Opisthokonta	Metazoa	Arthropoda	Hexapoda	Insecta	Pterygota	Neoptera	Paraneoptera	NA	Hemiptera	Sternorrhyncha	Aphididae	Myzus	Myzus persicae	Aphidomorpha	Aphidoidea	Aphidinae	Macrosiphini	NA	NA	NA	NA	NA	NA	NA	NA	NA	NA	NA	NA	NA
486	13164	XM_022308418.1	NA	Eukaryota	Opisthokonta	Metazoa	Arthropoda	Hexapoda	Insecta	Pterygota	Neoptera	Paraneoptera	NA	Hemiptera	Sternorrhyncha	Aphididae	Myzus	Myzus persicae	Aphidomorpha	Aphidoidea	Aphidinae	Macrosiphini	NA	NA	NA	NA	NA	NA	NA	NA	NA	NA	NA	NA	NA
487	13164	XM_022312404.1	NA	Eukaryota	Opisthokonta	Metazoa	Arthropoda	Hexapoda	Insecta	Pterygota	Neoptera	Paraneoptera	NA	Hemiptera	Sternorrhyncha	Aphididae	Myzus	Myzus persicae	Aphidomorpha	Aphidoidea	Aphidinae	Macrosiphini	NA	NA	NA	NA	NA	NA	NA	NA	NA	NA	NA	NA	NA
488	13164	XM_022318316.1	NA	Eukaryota	Opisthokonta	Metazoa	Arthropoda	Hexapoda	Insecta	Pterygota	Neoptera	Paraneoptera	NA	Hemiptera	Sternorrhyncha	Aphididae	Myzus	Myzus persicae	Aphidomorpha	Aphidoidea	Aphidinae	Macrosiphini	NA	NA	NA	NA	NA	NA	NA	NA	NA	NA	NA	NA	NA
489	13164	XM_022326011.1	NA	Eukaryota	Opisthokonta	Metazoa	Arthropoda	Hexapoda	Insecta	Pterygota	Neoptera	Paraneoptera	NA	Hemiptera	Sternorrhyncha	Aphididae	Myzus	Myzus persicae	Aphidomorpha	Aphidoidea	Aphidinae	Macrosiphini	NA	NA	NA	NA	NA	NA	NA	NA	NA	NA	NA	NA	NA
490	13164	XM_022312398.1	NA	Eukaryota	Opisthokonta	Metazoa	Arthropoda	Hexapoda	Insecta	Pterygota	Neoptera	Paraneoptera	NA	Hemiptera	Sternorrhyncha	Aphididae	Myzus	Myzus persicae	Aphidomorpha	Aphidoidea	Aphidinae	Macrosiphini	NA	NA	NA	NA	NA	NA	NA	NA	NA	NA	NA	NA	NA
491	13164	XM_022304451.1	NA	Eukaryota	Opisthokonta	Metazoa	Arthropoda	Hexapoda	Insecta	Pterygota	Neoptera	Paraneoptera	NA	Hemiptera	Sternorrhyncha	Aphididae	Myzus	Myzus persicae	Aphidomorpha	Aphidoidea	Aphidinae	Macrosiphini	NA	NA	NA	NA	NA	NA	NA	NA	NA	NA	NA	NA	NA
492	13164	XM_022318526.1	NA	Eukaryota	Opisthokonta	Metazoa	Arthropoda	Hexapoda	Insecta	Pterygota	Neoptera	Paraneoptera	NA	Hemiptera	Sternorrhyncha	Aphididae	Myzus	Myzus persicae	Aphidomorpha	Aphidoidea	Aphidinae	Macrosiphini	NA	NA	NA	NA	NA	NA	NA	NA	NA	NA	NA	NA	NA
493	13164	XM_022312409.1	NA	Eukaryota	Opisthokonta	Metazoa	Arthropoda	Hexapoda	Insecta	Pterygota	Neoptera	Paraneoptera	NA	Hemiptera	Sternorrhyncha	Aphididae	Myzus	Myzus persicae	Aphidomorpha	Aphidoidea	Aphidinae	Macrosiphini	NA	NA	NA	NA	NA	NA	NA	NA	NA	NA	NA	NA	NA
494	13249	KF558360.1	NA	Eukaryota	Opisthokonta	Metazoa	Arthropoda	Hexapoda	Insecta	Pterygota	Neoptera	Paraneoptera	NA	Hemiptera	Heteroptera	Reduviidae	Rhodnius	Rhodnius prolixus	Cimicomorpha	Reduvioidea	Triatominae	NA	NA	NA	NA	NA	NA	NA	NA	NA	NA	NA	NA	NA	NA
495	133434	XM_022241399.1	NA	Eukaryota	Opisthokonta	Metazoa	Echinodermata	NA	Asteroidea	NA	NA	NA	Valvatacea	Valvatida	NA	Acanthasteridae	Acanthaster	Acanthaster planci	NA	NA	NA	NA	NA	Asterozoa	NA	NA	NA	NA	NA	NA	NA	NA	NA	NA	NA
496	133434	XM_022230845.1	NA	Eukaryota	Opisthokonta	Metazoa	Echinodermata	NA	Asteroidea	NA	NA	NA	Valvatacea	Valvatida	NA	Acanthasteridae	Acanthaster	Acanthaster planci	NA	NA	NA	NA	NA	Asterozoa	NA	NA	NA	NA	NA	NA	NA	NA	NA	NA	NA
497	133434	XM_022233863.1	NA	Eukaryota	Opisthokonta	Metazoa	Echinodermata	NA	Asteroidea	NA	NA	NA	Valvatacea	Valvatida	NA	Acanthasteridae	Acanthaster	Acanthaster planci	NA	NA	NA	NA	NA	Asterozoa	NA	NA	NA	NA	NA	NA	NA	NA	NA	NA	NA
498	13387	KU699073.1	NA	Eukaryota	Embryophyta	Viridiplantae	Streptophyta	Streptophytina	Pinopsida	Pinidae	NA	NA	NA	Cupressales	NA	Cupressaceae	Calocedrus	Calocedrus decurrens	NA	NA	NA	NA	NA	NA	NA	NA	NA	NA	NA	NA	NA	NA	NA	NA	NA
499	13489	JQ755268.1	NA	Eukaryota	Opisthokonta	Metazoa	Chordata	Craniata	Actinopteri	Neopterygii	Teleostei	Euteleosteomorpha	NA	NA	NA	Moronidae	Dicentrarchus	Dicentrarchus labrax	NA	NA	NA	NA	NA	Actinopterygii	NA	NA	NA	NA	NA	NA	NA	NA	NA	NA	NA
500	135595	AF385037.1	NA	Eukaryota	Opisthokonta	Metazoa	Arthropoda	Hexapoda	Insecta	Pterygota	Neoptera	Paraneoptera	Psocodea	Phthiraptera	Ischnocera	Philopteridae	Campanulotes	Campanulotes compar	NA	NA	NA	NA	NA	NA	NA	NA	NA	NA	NA	NA	NA	NA	NA	NA	NA
501	136037	XM_022073175.1	NA	Eukaryota	Opisthokonta	Metazoa	Arthropoda	Hexapoda	Insecta	Pterygota	Neoptera	Polyneoptera	Dictyoptera	Blattodea	NA	Termopsidae	Zootermopsis	Zootermopsis nevadensis	NA	Blattoidea	Termopsinae	Termopsini	NA	NA	NA	NA	NA	NA	NA	NA	NA	NA	NA	NA	NA
502	136037	XR_002542802.1	NA	Eukaryota	Opisthokonta	Metazoa	Arthropoda	Hexapoda	Insecta	Pterygota	Neoptera	Polyneoptera	Dictyoptera	Blattodea	NA	Termopsidae	Zootermopsis	Zootermopsis nevadensis	NA	Blattoidea	Termopsinae	Termopsini	NA	NA	NA	NA	NA	NA	NA	NA	NA	NA	NA	NA	NA
503	136037	XM_022057799.1	NA	Eukaryota	Opisthokonta	Metazoa	Arthropoda	Hexapoda	Insecta	Pterygota	Neoptera	Polyneoptera	Dictyoptera	Blattodea	NA	Termopsidae	Zootermopsis	Zootermopsis nevadensis	NA	Blattoidea	Termopsinae	Termopsini	NA	NA	NA	NA	NA	NA	NA	NA	NA	NA	NA	NA	NA
504	136037	XM_022057802.1	NA	Eukaryota	Opisthokonta	Metazoa	Arthropoda	Hexapoda	Insecta	Pterygota	Neoptera	Polyneoptera	Dictyoptera	Blattodea	NA	Termopsidae	Zootermopsis	Zootermopsis nevadensis	NA	Blattoidea	Termopsinae	Termopsini	NA	NA	NA	NA	NA	NA	NA	NA	NA	NA	NA	NA	NA
505	136037	XM_022081609.1	NA	Eukaryota	Opisthokonta	Metazoa	Arthropoda	Hexapoda	Insecta	Pterygota	Neoptera	Polyneoptera	Dictyoptera	Blattodea	NA	Termopsidae	Zootermopsis	Zootermopsis nevadensis	NA	Blattoidea	Termopsinae	Termopsini	NA	NA	NA	NA	NA	NA	NA	NA	NA	NA	NA	NA	NA
506	136037	XM_022073184.1	NA	Eukaryota	Opisthokonta	Metazoa	Arthropoda	Hexapoda	Insecta	Pterygota	Neoptera	Polyneoptera	Dictyoptera	Blattodea	NA	Termopsidae	Zootermopsis	Zootermopsis nevadensis	NA	Blattoidea	Termopsinae	Termopsini	NA	NA	NA	NA	NA	NA	NA	NA	NA	NA	NA	NA	NA
507	136037	XM_022057801.1	NA	Eukaryota	Opisthokonta	Metazoa	Arthropoda	Hexapoda	Insecta	Pterygota	Neoptera	Polyneoptera	Dictyoptera	Blattodea	NA	Termopsidae	Zootermopsis	Zootermopsis nevadensis	NA	Blattoidea	Termopsinae	Termopsini	NA	NA	NA	NA	NA	NA	NA	NA	NA	NA	NA	NA	NA
508	136037	XM_022073165.1	NA	Eukaryota	Opisthokonta	Metazoa	Arthropoda	Hexapoda	Insecta	Pterygota	Neoptera	Polyneoptera	Dictyoptera	Blattodea	NA	Termopsidae	Zootermopsis	Zootermopsis nevadensis	NA	Blattoidea	Termopsinae	Termopsini	NA	NA	NA	NA	NA	NA	NA	NA	NA	NA	NA	NA	NA
509	136037	XM_022082591.1	NA	Eukaryota	Opisthokonta	Metazoa	Arthropoda	Hexapoda	Insecta	Pterygota	Neoptera	Polyneoptera	Dictyoptera	Blattodea	NA	Termopsidae	Zootermopsis	Zootermopsis nevadensis	NA	Blattoidea	Termopsinae	Termopsini	NA	NA	NA	NA	NA	NA	NA	NA	NA	NA	NA	NA	NA
510	136037	XM_022062304.1	NA	Eukaryota	Opisthokonta	Metazoa	Arthropoda	Hexapoda	Insecta	Pterygota	Neoptera	Polyneoptera	Dictyoptera	Blattodea	NA	Termopsidae	Zootermopsis	Zootermopsis nevadensis	NA	Blattoidea	Termopsinae	Termopsini	NA	NA	NA	NA	NA	NA	NA	NA	NA	NA	NA	NA	NA
511	136037	XM_022066218.1	NA	Eukaryota	Opisthokonta	Metazoa	Arthropoda	Hexapoda	Insecta	Pterygota	Neoptera	Polyneoptera	Dictyoptera	Blattodea	NA	Termopsidae	Zootermopsis	Zootermopsis nevadensis	NA	Blattoidea	Termopsinae	Termopsini	NA	NA	NA	NA	NA	NA	NA	NA	NA	NA	NA	NA	NA
512	136037	XM_022057800.1	NA	Eukaryota	Opisthokonta	Metazoa	Arthropoda	Hexapoda	Insecta	Pterygota	Neoptera	Polyneoptera	Dictyoptera	Blattodea	NA	Termopsidae	Zootermopsis	Zootermopsis nevadensis	NA	Blattoidea	Termopsinae	Termopsini	NA	NA	NA	NA	NA	NA	NA	NA	NA	NA	NA	NA	NA
513	136037	XM_022065274.1	NA	Eukaryota	Opisthokonta	Metazoa	Arthropoda	Hexapoda	Insecta	Pterygota	Neoptera	Polyneoptera	Dictyoptera	Blattodea	NA	Termopsidae	Zootermopsis	Zootermopsis nevadensis	NA	Blattoidea	Termopsinae	Termopsini	NA	NA	NA	NA	NA	NA	NA	NA	NA	NA	NA	NA	NA
514	136037	XM_022057803.1	NA	Eukaryota	Opisthokonta	Metazoa	Arthropoda	Hexapoda	Insecta	Pterygota	Neoptera	Polyneoptera	Dictyoptera	Blattodea	NA	Termopsidae	Zootermopsis	Zootermopsis nevadensis	NA	Blattoidea	Termopsinae	Termopsini	NA	NA	NA	NA	NA	NA	NA	NA	NA	NA	NA	NA	NA
515	136037	XM_022075572.1	NA	Eukaryota	Opisthokonta	Metazoa	Arthropoda	Hexapoda	Insecta	Pterygota	Neoptera	Polyneoptera	Dictyoptera	Blattodea	NA	Termopsidae	Zootermopsis	Zootermopsis nevadensis	NA	Blattoidea	Termopsinae	Termopsini	NA	NA	NA	NA	NA	NA	NA	NA	NA	NA	NA	NA	NA
516	136037	XM_022059569.1	NA	Eukaryota	Opisthokonta	Metazoa	Arthropoda	Hexapoda	Insecta	Pterygota	Neoptera	Polyneoptera	Dictyoptera	Blattodea	NA	Termopsidae	Zootermopsis	Zootermopsis nevadensis	NA	Blattoidea	Termopsinae	Termopsini	NA	NA	NA	NA	NA	NA	NA	NA	NA	NA	NA	NA	NA
517	136037	XM_022057804.1	NA	Eukaryota	Opisthokonta	Metazoa	Arthropoda	Hexapoda	Insecta	Pterygota	Neoptera	Polyneoptera	Dictyoptera	Blattodea	NA	Termopsidae	Zootermopsis	Zootermopsis nevadensis	NA	Blattoidea	Termopsinae	Termopsini	NA	NA	NA	NA	NA	NA	NA	NA	NA	NA	NA	NA	NA
518	136037	XM_022062096.1	NA	Eukaryota	Opisthokonta	Metazoa	Arthropoda	Hexapoda	Insecta	Pterygota	Neoptera	Polyneoptera	Dictyoptera	Blattodea	NA	Termopsidae	Zootermopsis	Zootermopsis nevadensis	NA	Blattoidea	Termopsinae	Termopsini	NA	NA	NA	NA	NA	NA	NA	NA	NA	NA	NA	NA	NA
519	136037	XM_022075576.1	NA	Eukaryota	Opisthokonta	Metazoa	Arthropoda	Hexapoda	Insecta	Pterygota	Neoptera	Polyneoptera	Dictyoptera	Blattodea	NA	Termopsidae	Zootermopsis	Zootermopsis nevadensis	NA	Blattoidea	Termopsinae	Termopsini	NA	NA	NA	NA	NA	NA	NA	NA	NA	NA	NA	NA	NA
520	136037	XM_022075574.1	NA	Eukaryota	Opisthokonta	Metazoa	Arthropoda	Hexapoda	Insecta	Pterygota	Neoptera	Polyneoptera	Dictyoptera	Blattodea	NA	Termopsidae	Zootermopsis	Zootermopsis nevadensis	NA	Blattoidea	Termopsinae	Termopsini	NA	NA	NA	NA	NA	NA	NA	NA	NA	NA	NA	NA	NA
521	136037	XR_002542614.1	NA	Eukaryota	Opisthokonta	Metazoa	Arthropoda	Hexapoda	Insecta	Pterygota	Neoptera	Polyneoptera	Dictyoptera	Blattodea	NA	Termopsidae	Zootermopsis	Zootermopsis nevadensis	NA	Blattoidea	Termopsinae	Termopsini	NA	NA	NA	NA	NA	NA	NA	NA	NA	NA	NA	NA	NA
522	136037	XM_022057798.1	NA	Eukaryota	Opisthokonta	Metazoa	Arthropoda	Hexapoda	Insecta	Pterygota	Neoptera	Polyneoptera	Dictyoptera	Blattodea	NA	Termopsidae	Zootermopsis	Zootermopsis nevadensis	NA	Blattoidea	Termopsinae	Termopsini	NA	NA	NA	NA	NA	NA	NA	NA	NA	NA	NA	NA	NA
523	136037	XM_022071805.1	NA	Eukaryota	Opisthokonta	Metazoa	Arthropoda	Hexapoda	Insecta	Pterygota	Neoptera	Polyneoptera	Dictyoptera	Blattodea	NA	Termopsidae	Zootermopsis	Zootermopsis nevadensis	NA	Blattoidea	Termopsinae	Termopsini	NA	NA	NA	NA	NA	NA	NA	NA	NA	NA	NA	NA	NA
524	136037	XM_022081608.1	NA	Eukaryota	Opisthokonta	Metazoa	Arthropoda	Hexapoda	Insecta	Pterygota	Neoptera	Polyneoptera	Dictyoptera	Blattodea	NA	Termopsidae	Zootermopsis	Zootermopsis nevadensis	NA	Blattoidea	Termopsinae	Termopsini	NA	NA	NA	NA	NA	NA	NA	NA	NA	NA	NA	NA	NA
525	136037	XM_022071801.1	NA	Eukaryota	Opisthokonta	Metazoa	Arthropoda	Hexapoda	Insecta	Pterygota	Neoptera	Polyneoptera	Dictyoptera	Blattodea	NA	Termopsidae	Zootermopsis	Zootermopsis nevadensis	NA	Blattoidea	Termopsinae	Termopsini	NA	NA	NA	NA	NA	NA	NA	NA	NA	NA	NA	NA	NA
526	136037	XM_022066217.1	NA	Eukaryota	Opisthokonta	Metazoa	Arthropoda	Hexapoda	Insecta	Pterygota	Neoptera	Polyneoptera	Dictyoptera	Blattodea	NA	Termopsidae	Zootermopsis	Zootermopsis nevadensis	NA	Blattoidea	Termopsinae	Termopsini	NA	NA	NA	NA	NA	NA	NA	NA	NA	NA	NA	NA	NA
527	136037	XM_022075577.1	NA	Eukaryota	Opisthokonta	Metazoa	Arthropoda	Hexapoda	Insecta	Pterygota	Neoptera	Polyneoptera	Dictyoptera	Blattodea	NA	Termopsidae	Zootermopsis	Zootermopsis nevadensis	NA	Blattoidea	Termopsinae	Termopsini	NA	NA	NA	NA	NA	NA	NA	NA	NA	NA	NA	NA	NA
528	136037	XM_022062094.1	NA	Eukaryota	Opisthokonta	Metazoa	Arthropoda	Hexapoda	Insecta	Pterygota	Neoptera	Polyneoptera	Dictyoptera	Blattodea	NA	Termopsidae	Zootermopsis	Zootermopsis nevadensis	NA	Blattoidea	Termopsinae	Termopsini	NA	NA	NA	NA	NA	NA	NA	NA	NA	NA	NA	NA	NA
529	136037	XM_022057797.1	NA	Eukaryota	Opisthokonta	Metazoa	Arthropoda	Hexapoda	Insecta	Pterygota	Neoptera	Polyneoptera	Dictyoptera	Blattodea	NA	Termopsidae	Zootermopsis	Zootermopsis nevadensis	NA	Blattoidea	Termopsinae	Termopsini	NA	NA	NA	NA	NA	NA	NA	NA	NA	NA	NA	NA	NA
530	136037	XM_022064324.1	NA	Eukaryota	Opisthokonta	Metazoa	Arthropoda	Hexapoda	Insecta	Pterygota	Neoptera	Polyneoptera	Dictyoptera	Blattodea	NA	Termopsidae	Zootermopsis	Zootermopsis nevadensis	NA	Blattoidea	Termopsinae	Termopsini	NA	NA	NA	NA	NA	NA	NA	NA	NA	NA	NA	NA	NA
531	136037	XM_022062093.1	NA	Eukaryota	Opisthokonta	Metazoa	Arthropoda	Hexapoda	Insecta	Pterygota	Neoptera	Polyneoptera	Dictyoptera	Blattodea	NA	Termopsidae	Zootermopsis	Zootermopsis nevadensis	NA	Blattoidea	Termopsinae	Termopsini	NA	NA	NA	NA	NA	NA	NA	NA	NA	NA	NA	NA	NA
532	136037	XR_002542799.1	NA	Eukaryota	Opisthokonta	Metazoa	Arthropoda	Hexapoda	Insecta	Pterygota	Neoptera	Polyneoptera	Dictyoptera	Blattodea	NA	Termopsidae	Zootermopsis	Zootermopsis nevadensis	NA	Blattoidea	Termopsinae	Termopsini	NA	NA	NA	NA	NA	NA	NA	NA	NA	NA	NA	NA	NA
533	136037	XR_002542800.1	NA	Eukaryota	Opisthokonta	Metazoa	Arthropoda	Hexapoda	Insecta	Pterygota	Neoptera	Polyneoptera	Dictyoptera	Blattodea	NA	Termopsidae	Zootermopsis	Zootermopsis nevadensis	NA	Blattoidea	Termopsinae	Termopsini	NA	NA	NA	NA	NA	NA	NA	NA	NA	NA	NA	NA	NA
534	136037	XM_022075799.1	NA	Eukaryota	Opisthokonta	Metazoa	Arthropoda	Hexapoda	Insecta	Pterygota	Neoptera	Polyneoptera	Dictyoptera	Blattodea	NA	Termopsidae	Zootermopsis	Zootermopsis nevadensis	NA	Blattoidea	Termopsinae	Termopsini	NA	NA	NA	NA	NA	NA	NA	NA	NA	NA	NA	NA	NA
535	136037	XM_022071804.1	NA	Eukaryota	Opisthokonta	Metazoa	Arthropoda	Hexapoda	Insecta	Pterygota	Neoptera	Polyneoptera	Dictyoptera	Blattodea	NA	Termopsidae	Zootermopsis	Zootermopsis nevadensis	NA	Blattoidea	Termopsinae	Termopsini	NA	NA	NA	NA	NA	NA	NA	NA	NA	NA	NA	NA	NA
536	136037	XM_022075573.1	NA	Eukaryota	Opisthokonta	Metazoa	Arthropoda	Hexapoda	Insecta	Pterygota	Neoptera	Polyneoptera	Dictyoptera	Blattodea	NA	Termopsidae	Zootermopsis	Zootermopsis nevadensis	NA	Blattoidea	Termopsinae	Termopsini	NA	NA	NA	NA	NA	NA	NA	NA	NA	NA	NA	NA	NA
537	136037	XM_022071802.1	NA	Eukaryota	Opisthokonta	Metazoa	Arthropoda	Hexapoda	Insecta	Pterygota	Neoptera	Polyneoptera	Dictyoptera	Blattodea	NA	Termopsidae	Zootermopsis	Zootermopsis nevadensis	NA	Blattoidea	Termopsinae	Termopsini	NA	NA	NA	NA	NA	NA	NA	NA	NA	NA	NA	NA	NA
538	136037	XR_002542801.1	NA	Eukaryota	Opisthokonta	Metazoa	Arthropoda	Hexapoda	Insecta	Pterygota	Neoptera	Polyneoptera	Dictyoptera	Blattodea	NA	Termopsidae	Zootermopsis	Zootermopsis nevadensis	NA	Blattoidea	Termopsinae	Termopsini	NA	NA	NA	NA	NA	NA	NA	NA	NA	NA	NA	NA	NA
539	136037	XM_022062095.1	NA	Eukaryota	Opisthokonta	Metazoa	Arthropoda	Hexapoda	Insecta	Pterygota	Neoptera	Polyneoptera	Dictyoptera	Blattodea	NA	Termopsidae	Zootermopsis	Zootermopsis nevadensis	NA	Blattoidea	Termopsinae	Termopsini	NA	NA	NA	NA	NA	NA	NA	NA	NA	NA	NA	NA	NA
540	136037	XM_022071803.1	NA	Eukaryota	Opisthokonta	Metazoa	Arthropoda	Hexapoda	Insecta	Pterygota	Neoptera	Polyneoptera	Dictyoptera	Blattodea	NA	Termopsidae	Zootermopsis	Zootermopsis nevadensis	NA	Blattoidea	Termopsinae	Termopsini	NA	NA	NA	NA	NA	NA	NA	NA	NA	NA	NA	NA	NA
541	136037	XM_022062097.1	NA	Eukaryota	Opisthokonta	Metazoa	Arthropoda	Hexapoda	Insecta	Pterygota	Neoptera	Polyneoptera	Dictyoptera	Blattodea	NA	Termopsidae	Zootermopsis	Zootermopsis nevadensis	NA	Blattoidea	Termopsinae	Termopsini	NA	NA	NA	NA	NA	NA	NA	NA	NA	NA	NA	NA	NA
542	136037	XM_022071799.1	NA	Eukaryota	Opisthokonta	Metazoa	Arthropoda	Hexapoda	Insecta	Pterygota	Neoptera	Polyneoptera	Dictyoptera	Blattodea	NA	Termopsidae	Zootermopsis	Zootermopsis nevadensis	NA	Blattoidea	Termopsinae	Termopsini	NA	NA	NA	NA	NA	NA	NA	NA	NA	NA	NA	NA	NA
543	136037	XM_022071797.1	NA	Eukaryota	Opisthokonta	Metazoa	Arthropoda	Hexapoda	Insecta	Pterygota	Neoptera	Polyneoptera	Dictyoptera	Blattodea	NA	Termopsidae	Zootermopsis	Zootermopsis nevadensis	NA	Blattoidea	Termopsinae	Termopsini	NA	NA	NA	NA	NA	NA	NA	NA	NA	NA	NA	NA	NA
544	136037	XM_022071798.1	NA	Eukaryota	Opisthokonta	Metazoa	Arthropoda	Hexapoda	Insecta	Pterygota	Neoptera	Polyneoptera	Dictyoptera	Blattodea	NA	Termopsidae	Zootermopsis	Zootermopsis nevadensis	NA	Blattoidea	Termopsinae	Termopsini	NA	NA	NA	NA	NA	NA	NA	NA	NA	NA	NA	NA	NA
545	136037	XM_022071800.1	NA	Eukaryota	Opisthokonta	Metazoa	Arthropoda	Hexapoda	Insecta	Pterygota	Neoptera	Polyneoptera	Dictyoptera	Blattodea	NA	Termopsidae	Zootermopsis	Zootermopsis nevadensis	NA	Blattoidea	Termopsinae	Termopsini	NA	NA	NA	NA	NA	NA	NA	NA	NA	NA	NA	NA	NA
546	137544	JQ954530.1	NA	Eukaryota	Opisthokonta	Metazoa	Mollusca	NA	Gastropoda	Caenogastropoda	NA	NA	NA	Neogastropoda	NA	Muricidae	Concholepas	Concholepas concholepas	NA	Muricoidea	NA	NA	NA	NA	NA	NA	NA	NA	NA	NA	NA	NA	NA	NA	NA
547	13760	KU698215.1	NA	Eukaryota	Embryophyta	Viridiplantae	Streptophyta	Streptophytina	Pinopsida	Pinidae	NA	NA	NA	Cupressales	NA	Cupressaceae	Widdringtonia	Widdringtonia cedarbergensis	NA	NA	NA	NA	NA	NA	NA	NA	NA	NA	NA	NA	NA	NA	NA	NA	NA
548	138556	AY817406.1	NA	Eukaryota	Opisthokonta	Metazoa	Chordata	Craniata	Actinopteri	Neopterygii	Teleostei	Otomorpha	Characiphysae	Characiformes	Characoidei	Serrasalmidae	Serrasalmus	Serrasalmus rhombeus	NA	NA	NA	NA	NA	Actinopterygii	NA	NA	NA	NA	Ostariophysi	NA	NA	NA	NA	NA	NA
549	138828	AF385054.1	NA	Eukaryota	Opisthokonta	Metazoa	Arthropoda	Hexapoda	Insecta	Pterygota	Neoptera	Paraneoptera	Psocodea	Phthiraptera	Ischnocera	Philopteridae	Oxylipeurus	Oxylipeurus chiniri	NA	NA	NA	NA	NA	NA	NA	NA	NA	NA	NA	NA	NA	NA	NA	NA	NA
550	1395738	KF570694.1	NA	Eukaryota	Opisthokonta	Metazoa	Arthropoda	Hexapoda	Insecta	Pterygota	Neoptera	Polyneoptera	NA	Orthoptera	Ensifera	Tettigoniidae	Mimetica	Mimetica tuberata	Tettigoniidea	Tettigonioidea	Pterochrozinae	NA	NA	NA	NA	NA	NA	NA	NA	NA	NA	NA	NA	NA	NA
551	1430643	KF377398.1	NA	Eukaryota	Opisthokonta	Metazoa	Arthropoda	Hexapoda	Insecta	Pterygota	Neoptera	Endopterygota	Amphiesmenoptera	Lepidoptera	Glossata	Oecophoridae	Promalactis	Promalactis striola	Neolepidoptera	Gelechioidea	Oecophorinae	NA	Heteroneura	NA	NA	NA	NA	NA	NA	NA	NA	NA	NA	NA	NA
552	143302	XM_004675801.2	NA	Eukaryota	Opisthokonta	Metazoa	Chordata	Craniata	Mammalia	NA	NA	NA	Laurasiatheria	Eulipotyphla	NA	Talpidae	Condylura	Condylura cristata	NA	NA	NA	NA	NA	Sarcopterygii	NA	NA	NA	NA	NA	NA	NA	NA	NA	NA	NA
553	143948	XM_015514822.1	NA	Eukaryota	Opisthokonta	Metazoa	Arthropoda	Hexapoda	Insecta	Pterygota	Neoptera	Paraneoptera	NA	Hemiptera	Sternorrhyncha	Aphididae	Diuraphis	Diuraphis noxia	Aphidomorpha	Aphidoidea	Aphidinae	Macrosiphini	NA	NA	NA	NA	NA	NA	NA	NA	NA	NA	NA	NA	NA
554	143948	XM_015524982.1	NA	Eukaryota	Opisthokonta	Metazoa	Arthropoda	Hexapoda	Insecta	Pterygota	Neoptera	Paraneoptera	NA	Hemiptera	Sternorrhyncha	Aphididae	Diuraphis	Diuraphis noxia	Aphidomorpha	Aphidoidea	Aphidinae	Macrosiphini	NA	NA	NA	NA	NA	NA	NA	NA	NA	NA	NA	NA	NA
555	143948	XM_015515594.1	NA	Eukaryota	Opisthokonta	Metazoa	Arthropoda	Hexapoda	Insecta	Pterygota	Neoptera	Paraneoptera	NA	Hemiptera	Sternorrhyncha	Aphididae	Diuraphis	Diuraphis noxia	Aphidomorpha	Aphidoidea	Aphidinae	Macrosiphini	NA	NA	NA	NA	NA	NA	NA	NA	NA	NA	NA	NA	NA
556	143948	XM_015509841.1	NA	Eukaryota	Opisthokonta	Metazoa	Arthropoda	Hexapoda	Insecta	Pterygota	Neoptera	Paraneoptera	NA	Hemiptera	Sternorrhyncha	Aphididae	Diuraphis	Diuraphis noxia	Aphidomorpha	Aphidoidea	Aphidinae	Macrosiphini	NA	NA	NA	NA	NA	NA	NA	NA	NA	NA	NA	NA	NA
557	143948	XM_015511216.1	NA	Eukaryota	Opisthokonta	Metazoa	Arthropoda	Hexapoda	Insecta	Pterygota	Neoptera	Paraneoptera	NA	Hemiptera	Sternorrhyncha	Aphididae	Diuraphis	Diuraphis noxia	Aphidomorpha	Aphidoidea	Aphidinae	Macrosiphini	NA	NA	NA	NA	NA	NA	NA	NA	NA	NA	NA	NA	NA
558	143948	XM_015512646.1	NA	Eukaryota	Opisthokonta	Metazoa	Arthropoda	Hexapoda	Insecta	Pterygota	Neoptera	Paraneoptera	NA	Hemiptera	Sternorrhyncha	Aphididae	Diuraphis	Diuraphis noxia	Aphidomorpha	Aphidoidea	Aphidinae	Macrosiphini	NA	NA	NA	NA	NA	NA	NA	NA	NA	NA	NA	NA	NA
559	143948	XM_015509842.1	NA	Eukaryota	Opisthokonta	Metazoa	Arthropoda	Hexapoda	Insecta	Pterygota	Neoptera	Paraneoptera	NA	Hemiptera	Sternorrhyncha	Aphididae	Diuraphis	Diuraphis noxia	Aphidomorpha	Aphidoidea	Aphidinae	Macrosiphini	NA	NA	NA	NA	NA	NA	NA	NA	NA	NA	NA	NA	NA
560	143948	XM_015515173.1	NA	Eukaryota	Opisthokonta	Metazoa	Arthropoda	Hexapoda	Insecta	Pterygota	Neoptera	Paraneoptera	NA	Hemiptera	Sternorrhyncha	Aphididae	Diuraphis	Diuraphis noxia	Aphidomorpha	Aphidoidea	Aphidinae	Macrosiphini	NA	NA	NA	NA	NA	NA	NA	NA	NA	NA	NA	NA	NA
561	143948	XM_015524981.1	NA	Eukaryota	Opisthokonta	Metazoa	Arthropoda	Hexapoda	Insecta	Pterygota	Neoptera	Paraneoptera	NA	Hemiptera	Sternorrhyncha	Aphididae	Diuraphis	Diuraphis noxia	Aphidomorpha	Aphidoidea	Aphidinae	Macrosiphini	NA	NA	NA	NA	NA	NA	NA	NA	NA	NA	NA	NA	NA
562	143948	XM_015509840.1	NA	Eukaryota	Opisthokonta	Metazoa	Arthropoda	Hexapoda	Insecta	Pterygota	Neoptera	Paraneoptera	NA	Hemiptera	Sternorrhyncha	Aphididae	Diuraphis	Diuraphis noxia	Aphidomorpha	Aphidoidea	Aphidinae	Macrosiphini	NA	NA	NA	NA	NA	NA	NA	NA	NA	NA	NA	NA	NA
563	143948	XM_015514824.1	NA	Eukaryota	Opisthokonta	Metazoa	Arthropoda	Hexapoda	Insecta	Pterygota	Neoptera	Paraneoptera	NA	Hemiptera	Sternorrhyncha	Aphididae	Diuraphis	Diuraphis noxia	Aphidomorpha	Aphidoidea	Aphidinae	Macrosiphini	NA	NA	NA	NA	NA	NA	NA	NA	NA	NA	NA	NA	NA
564	143948	XM_015513076.1	NA	Eukaryota	Opisthokonta	Metazoa	Arthropoda	Hexapoda	Insecta	Pterygota	Neoptera	Paraneoptera	NA	Hemiptera	Sternorrhyncha	Aphididae	Diuraphis	Diuraphis noxia	Aphidomorpha	Aphidoidea	Aphidinae	Macrosiphini	NA	NA	NA	NA	NA	NA	NA	NA	NA	NA	NA	NA	NA
565	143948	XM_015512071.1	NA	Eukaryota	Opisthokonta	Metazoa	Arthropoda	Hexapoda	Insecta	Pterygota	Neoptera	Paraneoptera	NA	Hemiptera	Sternorrhyncha	Aphididae	Diuraphis	Diuraphis noxia	Aphidomorpha	Aphidoidea	Aphidinae	Macrosiphini	NA	NA	NA	NA	NA	NA	NA	NA	NA	NA	NA	NA	NA
566	143948	XM_015524980.1	NA	Eukaryota	Opisthokonta	Metazoa	Arthropoda	Hexapoda	Insecta	Pterygota	Neoptera	Paraneoptera	NA	Hemiptera	Sternorrhyncha	Aphididae	Diuraphis	Diuraphis noxia	Aphidomorpha	Aphidoidea	Aphidinae	Macrosiphini	NA	NA	NA	NA	NA	NA	NA	NA	NA	NA	NA	NA	NA
567	143995	XM_012295461.1	NA	Eukaryota	Opisthokonta	Metazoa	Arthropoda	Hexapoda	Insecta	Pterygota	Neoptera	Endopterygota	NA	Hymenoptera	Apocrita	Megachilidae	Megachile	Megachile rotundata	Aculeata	Apoidea	Megachilinae	Megachilini	NA	NA	NA	NA	NA	NA	NA	NA	NA	NA	NA	NA	NA
568	143995	XM_012279627.1	NA	Eukaryota	Opisthokonta	Metazoa	Arthropoda	Hexapoda	Insecta	Pterygota	Neoptera	Endopterygota	NA	Hymenoptera	Apocrita	Megachilidae	Megachile	Megachile rotundata	Aculeata	Apoidea	Megachilinae	Megachilini	NA	NA	NA	NA	NA	NA	NA	NA	NA	NA	NA	NA	NA
569	143995	XM_012286032.1	NA	Eukaryota	Opisthokonta	Metazoa	Arthropoda	Hexapoda	Insecta	Pterygota	Neoptera	Endopterygota	NA	Hymenoptera	Apocrita	Megachilidae	Megachile	Megachile rotundata	Aculeata	Apoidea	Megachilinae	Megachilini	NA	NA	NA	NA	NA	NA	NA	NA	NA	NA	NA	NA	NA
570	143995	XM_003700806.2	NA	Eukaryota	Opisthokonta	Metazoa	Arthropoda	Hexapoda	Insecta	Pterygota	Neoptera	Endopterygota	NA	Hymenoptera	Apocrita	Megachilidae	Megachile	Megachile rotundata	Aculeata	Apoidea	Megachilinae	Megachilini	NA	NA	NA	NA	NA	NA	NA	NA	NA	NA	NA	NA	NA
571	143995	XM_012286031.1	NA	Eukaryota	Opisthokonta	Metazoa	Arthropoda	Hexapoda	Insecta	Pterygota	Neoptera	Endopterygota	NA	Hymenoptera	Apocrita	Megachilidae	Megachile	Megachile rotundata	Aculeata	Apoidea	Megachilinae	Megachilini	NA	NA	NA	NA	NA	NA	NA	NA	NA	NA	NA	NA	NA
572	143995	XM_003700704.2	NA	Eukaryota	Opisthokonta	Metazoa	Arthropoda	Hexapoda	Insecta	Pterygota	Neoptera	Endopterygota	NA	Hymenoptera	Apocrita	Megachilidae	Megachile	Megachile rotundata	Aculeata	Apoidea	Megachilinae	Megachilini	NA	NA	NA	NA	NA	NA	NA	NA	NA	NA	NA	NA	NA
573	143995	XM_003700107.2	NA	Eukaryota	Opisthokonta	Metazoa	Arthropoda	Hexapoda	Insecta	Pterygota	Neoptera	Endopterygota	NA	Hymenoptera	Apocrita	Megachilidae	Megachile	Megachile rotundata	Aculeata	Apoidea	Megachilinae	Megachilini	NA	NA	NA	NA	NA	NA	NA	NA	NA	NA	NA	NA	NA
574	143995	XM_003699203.2	NA	Eukaryota	Opisthokonta	Metazoa	Arthropoda	Hexapoda	Insecta	Pterygota	Neoptera	Endopterygota	NA	Hymenoptera	Apocrita	Megachilidae	Megachile	Megachile rotundata	Aculeata	Apoidea	Megachilinae	Megachilini	NA	NA	NA	NA	NA	NA	NA	NA	NA	NA	NA	NA	NA
575	143995	XM_012286033.1	NA	Eukaryota	Opisthokonta	Metazoa	Arthropoda	Hexapoda	Insecta	Pterygota	Neoptera	Endopterygota	NA	Hymenoptera	Apocrita	Megachilidae	Megachile	Megachile rotundata	Aculeata	Apoidea	Megachilinae	Megachilini	NA	NA	NA	NA	NA	NA	NA	NA	NA	NA	NA	NA	NA
576	143995	XM_012279497.1	NA	Eukaryota	Opisthokonta	Metazoa	Arthropoda	Hexapoda	Insecta	Pterygota	Neoptera	Endopterygota	NA	Hymenoptera	Apocrita	Megachilidae	Megachile	Megachile rotundata	Aculeata	Apoidea	Megachilinae	Megachilini	NA	NA	NA	NA	NA	NA	NA	NA	NA	NA	NA	NA	NA
577	143995	XM_012295142.1	NA	Eukaryota	Opisthokonta	Metazoa	Arthropoda	Hexapoda	Insecta	Pterygota	Neoptera	Endopterygota	NA	Hymenoptera	Apocrita	Megachilidae	Megachile	Megachile rotundata	Aculeata	Apoidea	Megachilinae	Megachilini	NA	NA	NA	NA	NA	NA	NA	NA	NA	NA	NA	NA	NA
578	143995	XM_012279626.1	NA	Eukaryota	Opisthokonta	Metazoa	Arthropoda	Hexapoda	Insecta	Pterygota	Neoptera	Endopterygota	NA	Hymenoptera	Apocrita	Megachilidae	Megachile	Megachile rotundata	Aculeata	Apoidea	Megachilinae	Megachilini	NA	NA	NA	NA	NA	NA	NA	NA	NA	NA	NA	NA	NA
579	143995	XM_012279625.1	NA	Eukaryota	Opisthokonta	Metazoa	Arthropoda	Hexapoda	Insecta	Pterygota	Neoptera	Endopterygota	NA	Hymenoptera	Apocrita	Megachilidae	Megachile	Megachile rotundata	Aculeata	Apoidea	Megachilinae	Megachilini	NA	NA	NA	NA	NA	NA	NA	NA	NA	NA	NA	NA	NA
580	143995	XM_012293037.1	NA	Eukaryota	Opisthokonta	Metazoa	Arthropoda	Hexapoda	Insecta	Pterygota	Neoptera	Endopterygota	NA	Hymenoptera	Apocrita	Megachilidae	Megachile	Megachile rotundata	Aculeata	Apoidea	Megachilinae	Megachilini	NA	NA	NA	NA	NA	NA	NA	NA	NA	NA	NA	NA	NA
581	143995	XM_012279496.1	NA	Eukaryota	Opisthokonta	Metazoa	Arthropoda	Hexapoda	Insecta	Pterygota	Neoptera	Endopterygota	NA	Hymenoptera	Apocrita	Megachilidae	Megachile	Megachile rotundata	Aculeata	Apoidea	Megachilinae	Megachilini	NA	NA	NA	NA	NA	NA	NA	NA	NA	NA	NA	NA	NA
582	143995	XM_012283036.1	NA	Eukaryota	Opisthokonta	Metazoa	Arthropoda	Hexapoda	Insecta	Pterygota	Neoptera	Endopterygota	NA	Hymenoptera	Apocrita	Megachilidae	Megachile	Megachile rotundata	Aculeata	Apoidea	Megachilinae	Megachilini	NA	NA	NA	NA	NA	NA	NA	NA	NA	NA	NA	NA	NA
583	143995	XM_012286029.1	NA	Eukaryota	Opisthokonta	Metazoa	Arthropoda	Hexapoda	Insecta	Pterygota	Neoptera	Endopterygota	NA	Hymenoptera	Apocrita	Megachilidae	Megachile	Megachile rotundata	Aculeata	Apoidea	Megachilinae	Megachilini	NA	NA	NA	NA	NA	NA	NA	NA	NA	NA	NA	NA	NA
584	143995	XM_012293259.1	NA	Eukaryota	Opisthokonta	Metazoa	Arthropoda	Hexapoda	Insecta	Pterygota	Neoptera	Endopterygota	NA	Hymenoptera	Apocrita	Megachilidae	Megachile	Megachile rotundata	Aculeata	Apoidea	Megachilinae	Megachilini	NA	NA	NA	NA	NA	NA	NA	NA	NA	NA	NA	NA	NA
585	143995	XM_012286028.1	NA	Eukaryota	Opisthokonta	Metazoa	Arthropoda	Hexapoda	Insecta	Pterygota	Neoptera	Endopterygota	NA	Hymenoptera	Apocrita	Megachilidae	Megachile	Megachile rotundata	Aculeata	Apoidea	Megachilinae	Megachilini	NA	NA	NA	NA	NA	NA	NA	NA	NA	NA	NA	NA	NA
586	143995	XM_012286030.1	NA	Eukaryota	Opisthokonta	Metazoa	Arthropoda	Hexapoda	Insecta	Pterygota	Neoptera	Endopterygota	NA	Hymenoptera	Apocrita	Megachilidae	Megachile	Megachile rotundata	Aculeata	Apoidea	Megachilinae	Megachilini	NA	NA	NA	NA	NA	NA	NA	NA	NA	NA	NA	NA	NA
587	143995	XM_003707749.2	NA	Eukaryota	Opisthokonta	Metazoa	Arthropoda	Hexapoda	Insecta	Pterygota	Neoptera	Endopterygota	NA	Hymenoptera	Apocrita	Megachilidae	Megachile	Megachile rotundata	Aculeata	Apoidea	Megachilinae	Megachilini	NA	NA	NA	NA	NA	NA	NA	NA	NA	NA	NA	NA	NA
588	143995	XM_012293283.1	NA	Eukaryota	Opisthokonta	Metazoa	Arthropoda	Hexapoda	Insecta	Pterygota	Neoptera	Endopterygota	NA	Hymenoptera	Apocrita	Megachilidae	Megachile	Megachile rotundata	Aculeata	Apoidea	Megachilinae	Megachilini	NA	NA	NA	NA	NA	NA	NA	NA	NA	NA	NA	NA	NA
589	143995	XM_012293285.1	NA	Eukaryota	Opisthokonta	Metazoa	Arthropoda	Hexapoda	Insecta	Pterygota	Neoptera	Endopterygota	NA	Hymenoptera	Apocrita	Megachilidae	Megachile	Megachile rotundata	Aculeata	Apoidea	Megachilinae	Megachilini	NA	NA	NA	NA	NA	NA	NA	NA	NA	NA	NA	NA	NA
590	143995	XM_012279764.1	NA	Eukaryota	Opisthokonta	Metazoa	Arthropoda	Hexapoda	Insecta	Pterygota	Neoptera	Endopterygota	NA	Hymenoptera	Apocrita	Megachilidae	Megachile	Megachile rotundata	Aculeata	Apoidea	Megachilinae	Megachilini	NA	NA	NA	NA	NA	NA	NA	NA	NA	NA	NA	NA	NA
591	143995	XM_012286877.1	NA	Eukaryota	Opisthokonta	Metazoa	Arthropoda	Hexapoda	Insecta	Pterygota	Neoptera	Endopterygota	NA	Hymenoptera	Apocrita	Megachilidae	Megachile	Megachile rotundata	Aculeata	Apoidea	Megachilinae	Megachilini	NA	NA	NA	NA	NA	NA	NA	NA	NA	NA	NA	NA	NA
592	144034	XM_011634102.1	NA	Eukaryota	Opisthokonta	Metazoa	Arthropoda	Hexapoda	Insecta	Pterygota	Neoptera	Endopterygota	NA	Hymenoptera	Apocrita	Formicidae	Pogonomyrmex	Pogonomyrmex barbatus	Aculeata	Formicoidea	Myrmicinae	Pogonomyrmecini	NA	NA	NA	NA	NA	NA	NA	NA	NA	NA	NA	NA	NA
593	144197	XM_008291275.1	NA	Eukaryota	Opisthokonta	Metazoa	Chordata	Craniata	Actinopteri	Neopterygii	Teleostei	Euteleosteomorpha	NA	NA	NA	Pomacentridae	Stegastes	Stegastes partitus	NA	NA	NA	NA	NA	Actinopterygii	NA	NA	NA	NA	NA	NA	NA	NA	NA	NA	NA
594	144197	XM_008287207.1	NA	Eukaryota	Opisthokonta	Metazoa	Chordata	Craniata	Actinopteri	Neopterygii	Teleostei	Euteleosteomorpha	NA	NA	NA	Pomacentridae	Stegastes	Stegastes partitus	NA	NA	NA	NA	NA	Actinopterygii	NA	NA	NA	NA	NA	NA	NA	NA	NA	NA	NA
595	144197	XM_008293703.1	NA	Eukaryota	Opisthokonta	Metazoa	Chordata	Craniata	Actinopteri	Neopterygii	Teleostei	Euteleosteomorpha	NA	NA	NA	Pomacentridae	Stegastes	Stegastes partitus	NA	NA	NA	NA	NA	Actinopterygii	NA	NA	NA	NA	NA	NA	NA	NA	NA	NA	NA
596	144197	XM_008287208.1	NA	Eukaryota	Opisthokonta	Metazoa	Chordata	Craniata	Actinopteri	Neopterygii	Teleostei	Euteleosteomorpha	NA	NA	NA	Pomacentridae	Stegastes	Stegastes partitus	NA	NA	NA	NA	NA	Actinopterygii	NA	NA	NA	NA	NA	NA	NA	NA	NA	NA	NA
597	146848	AB597602.1	NA	Eukaryota	Opisthokonta	Metazoa	Arthropoda	Hexapoda	Insecta	Pterygota	Neoptera	Polyneoptera	NA	Dermaptera	Forficulina	Forficulidae	Forficula	Forficula hiromasai	NA	Forficuloidea	NA	NA	NA	NA	NA	NA	NA	NA	NA	NA	NA	NA	NA	NA	NA
598	1485553	KF841383.1	NA	Eukaryota	Opisthokonta	Metazoa	Arthropoda	Hexapoda	Insecta	Pterygota	Neoptera	Paraneoptera	Psocodea	Phthiraptera	Ischnocera	Philopteridae	Brueelia	Brueelia sp. Brsp.Cofla.11.28.2011.12	NA	NA	NA	NA	NA	NA	NA	NA	NA	NA	NA	NA	NA	NA	NA	NA	NA
599	1485556	KF841377.1	NA	Eukaryota	Opisthokonta	Metazoa	Arthropoda	Hexapoda	Insecta	Pterygota	Neoptera	Paraneoptera	Psocodea	Phthiraptera	Ischnocera	Philopteridae	Brueelia	Brueelia sp. Brsp.Ertri.11.28.2011.2	NA	NA	NA	NA	NA	NA	NA	NA	NA	NA	NA	NA	NA	NA	NA	NA	NA
600	1485557	KF841386.1	NA	Eukaryota	Opisthokonta	Metazoa	Arthropoda	Hexapoda	Insecta	Pterygota	Neoptera	Paraneoptera	Psocodea	Phthiraptera	Ischnocera	Philopteridae	Brueelia	Brueelia sp. Brsp.Mecru.11.28.2011.1	NA	NA	NA	NA	NA	NA	NA	NA	NA	NA	NA	NA	NA	NA	NA	NA	NA
601	1485561	KF841390.1	NA	Eukaryota	Opisthokonta	Metazoa	Arthropoda	Hexapoda	Insecta	Pterygota	Neoptera	Paraneoptera	Psocodea	Phthiraptera	Ischnocera	Philopteridae	Brueelia	Brueelia sp. Brsp.Qumaj.11.8.2011.12	NA	NA	NA	NA	NA	NA	NA	NA	NA	NA	NA	NA	NA	NA	NA	NA	NA
602	1485569	KF841399.1	NA	Eukaryota	Opisthokonta	Metazoa	Arthropoda	Hexapoda	Insecta	Pterygota	Neoptera	Paraneoptera	Psocodea	Phthiraptera	Ischnocera	Philopteridae	Picicola	Picicola sp. Pisp.Mecan.1.15.2000.12	NA	NA	NA	NA	NA	NA	NA	NA	NA	NA	NA	NA	NA	NA	NA	NA	NA
603	1485576	KF841374.1	NA	Eukaryota	Opisthokonta	Metazoa	Arthropoda	Hexapoda	Insecta	Pterygota	Neoptera	Paraneoptera	Psocodea	Phthiraptera	Ischnocera	Philopteridae	Brueelia	Brueelia blagovescenskyi	NA	NA	NA	NA	NA	NA	NA	NA	NA	NA	NA	NA	NA	NA	NA	NA	NA
604	1486030	AB917834.1	NA	Eukaryota	Opisthokonta	Metazoa	Arthropoda	Chelicerata	Arachnida	NA	NA	NA	NA	Araneae	Araneomorphae	Tetragnathidae	Leucauge	Leucauge sp. Les_Th00	NA	Araneoidea	NA	NA	NA	NA	NA	NA	NA	NA	NA	NA	NA	NA	NA	NA	NA
605	1486701	AB917755.1	NA	Eukaryota	Opisthokonta	Metazoa	Arthropoda	Hexapoda	Insecta	Pterygota	Neoptera	Endopterygota	NA	Hymenoptera	Apocrita	Pompilidae	Auplopus	Auplopus carbonarius	Aculeata	Pompiloidea	Pepsinae	NA	NA	NA	NA	NA	NA	NA	NA	NA	NA	NA	NA	NA	NA
606	150288	XM_020926106.1	NA	Eukaryota	Opisthokonta	Metazoa	Chordata	Craniata	Actinopteri	Neopterygii	Teleostei	Euteleosteomorpha	NA	Gobiiformes	Gobioidei	Gobiidae	Boleophthalmus	Boleophthalmus pectinirostris	NA	NA	Oxudercinae	NA	NA	Actinopterygii	NA	NA	NA	NA	NA	NA	NA	NA	NA	NA	NA
607	150288	XM_020926105.1	NA	Eukaryota	Opisthokonta	Metazoa	Chordata	Craniata	Actinopteri	Neopterygii	Teleostei	Euteleosteomorpha	NA	Gobiiformes	Gobioidei	Gobiidae	Boleophthalmus	Boleophthalmus pectinirostris	NA	NA	Oxudercinae	NA	NA	Actinopterygii	NA	NA	NA	NA	NA	NA	NA	NA	NA	NA	NA
608	150288	XM_020928258.1	NA	Eukaryota	Opisthokonta	Metazoa	Chordata	Craniata	Actinopteri	Neopterygii	Teleostei	Euteleosteomorpha	NA	Gobiiformes	Gobioidei	Gobiidae	Boleophthalmus	Boleophthalmus pectinirostris	NA	NA	Oxudercinae	NA	NA	Actinopterygii	NA	NA	NA	NA	NA	NA	NA	NA	NA	NA	NA
609	150288	XM_020919863.1	NA	Eukaryota	Opisthokonta	Metazoa	Chordata	Craniata	Actinopteri	Neopterygii	Teleostei	Euteleosteomorpha	NA	Gobiiformes	Gobioidei	Gobiidae	Boleophthalmus	Boleophthalmus pectinirostris	NA	NA	Oxudercinae	NA	NA	Actinopterygii	NA	NA	NA	NA	NA	NA	NA	NA	NA	NA	NA
610	1511813	KF377389.1	NA	Eukaryota	Opisthokonta	Metazoa	Arthropoda	Hexapoda	Insecta	Pterygota	Neoptera	Endopterygota	Amphiesmenoptera	Lepidoptera	Glossata	Oecophoridae	Promalactis	Promalactis atriplagata	Neolepidoptera	Gelechioidea	Oecophorinae	NA	Heteroneura	NA	NA	NA	NA	NA	NA	NA	NA	NA	NA	NA	NA
611	1511818	KF377393.1	NA	Eukaryota	Opisthokonta	Metazoa	Arthropoda	Hexapoda	Insecta	Pterygota	Neoptera	Endopterygota	Amphiesmenoptera	Lepidoptera	Glossata	Oecophoridae	Promalactis	Promalactis kuznetzovi	Neolepidoptera	Gelechioidea	Oecophorinae	NA	Heteroneura	NA	NA	NA	NA	NA	NA	NA	NA	NA	NA	NA	NA
612	1527195	KF377397.1	NA	Eukaryota	Opisthokonta	Metazoa	Arthropoda	Hexapoda	Insecta	Pterygota	Neoptera	Endopterygota	Amphiesmenoptera	Lepidoptera	Glossata	Oecophoridae	Promalactis	Promalactis sp. 3 SK-2014	Neolepidoptera	Gelechioidea	Oecophorinae	NA	Heteroneura	NA	NA	NA	NA	NA	NA	NA	NA	NA	NA	NA	NA
613	152925	AB917819.1	NA	Eukaryota	Opisthokonta	Metazoa	Arthropoda	Chelicerata	Arachnida	NA	NA	NA	NA	Araneae	Araneomorphae	Sparassidae	Heteropoda	Heteropoda venatoria	NA	NA	NA	NA	NA	NA	NA	NA	NA	NA	NA	NA	NA	NA	NA	NA	NA
614	152925	AB917822.1	NA	Eukaryota	Opisthokonta	Metazoa	Arthropoda	Chelicerata	Arachnida	NA	NA	NA	NA	Araneae	Araneomorphae	Sparassidae	Heteropoda	Heteropoda venatoria	NA	NA	NA	NA	NA	NA	NA	NA	NA	NA	NA	NA	NA	NA	NA	NA	NA
615	152925	AB917803.1	NA	Eukaryota	Opisthokonta	Metazoa	Arthropoda	Chelicerata	Arachnida	NA	NA	NA	NA	Araneae	Araneomorphae	Sparassidae	Heteropoda	Heteropoda venatoria	NA	NA	NA	NA	NA	NA	NA	NA	NA	NA	NA	NA	NA	NA	NA	NA	NA
616	152925	AB917807.1	NA	Eukaryota	Opisthokonta	Metazoa	Arthropoda	Chelicerata	Arachnida	NA	NA	NA	NA	Araneae	Araneomorphae	Sparassidae	Heteropoda	Heteropoda venatoria	NA	NA	NA	NA	NA	NA	NA	NA	NA	NA	NA	NA	NA	NA	NA	NA	NA
617	152925	AB917818.1	NA	Eukaryota	Opisthokonta	Metazoa	Arthropoda	Chelicerata	Arachnida	NA	NA	NA	NA	Araneae	Araneomorphae	Sparassidae	Heteropoda	Heteropoda venatoria	NA	NA	NA	NA	NA	NA	NA	NA	NA	NA	NA	NA	NA	NA	NA	NA	NA
618	152925	AB917809.1	NA	Eukaryota	Opisthokonta	Metazoa	Arthropoda	Chelicerata	Arachnida	NA	NA	NA	NA	Araneae	Araneomorphae	Sparassidae	Heteropoda	Heteropoda venatoria	NA	NA	NA	NA	NA	NA	NA	NA	NA	NA	NA	NA	NA	NA	NA	NA	NA
619	152925	AB917817.1	NA	Eukaryota	Opisthokonta	Metazoa	Arthropoda	Chelicerata	Arachnida	NA	NA	NA	NA	Araneae	Araneomorphae	Sparassidae	Heteropoda	Heteropoda venatoria	NA	NA	NA	NA	NA	NA	NA	NA	NA	NA	NA	NA	NA	NA	NA	NA	NA
620	156304	XM_018030023.1	NA	Eukaryota	Opisthokonta	Metazoa	Arthropoda	Hexapoda	Insecta	Pterygota	Neoptera	Endopterygota	NA	Hymenoptera	Apocrita	Apidae	Ceratina	Ceratina calcarata	Aculeata	Apoidea	Xylocopinae	Ceratinini	NA	NA	NA	Zadontomerus	NA	NA	NA	NA	NA	NA	NA	NA	NA
621	156304	XM_018030022.1	NA	Eukaryota	Opisthokonta	Metazoa	Arthropoda	Hexapoda	Insecta	Pterygota	Neoptera	Endopterygota	NA	Hymenoptera	Apocrita	Apidae	Ceratina	Ceratina calcarata	Aculeata	Apoidea	Xylocopinae	Ceratinini	NA	NA	NA	Zadontomerus	NA	NA	NA	NA	NA	NA	NA	NA	NA
622	157739	AP015038.1	NA	Eukaryota	Embryophyta	Viridiplantae	Streptophyta	Streptophytina	Magnoliopsida	NA	NA	NA	NA	Fabales	NA	Fabaceae	Vigna	Vigna angularis	NA	NA	Papilionoideae	Phaseoleae	NA	NA	NA	NA	NA	NA	NA	NA	NA	NA	NA	NA	Vigna angularis var. angularis
623	157739	AP015037.1	NA	Eukaryota	Embryophyta	Viridiplantae	Streptophyta	Streptophytina	Magnoliopsida	NA	NA	NA	NA	Fabales	NA	Fabaceae	Vigna	Vigna angularis	NA	NA	Papilionoideae	Phaseoleae	NA	NA	NA	NA	NA	NA	NA	NA	NA	NA	NA	NA	Vigna angularis var. angularis
624	1582033	KY693664.1	NA	Eukaryota	Opisthokonta	Metazoa	Arthropoda	Hexapoda	Insecta	Pterygota	Neoptera	Paraneoptera	NA	Hemiptera	Auchenorrhyncha	Cicadellidae	Recilia	Recilia dorsalis	Cicadomorpha	Membracoidea	Deltocephalinae	Deltocephalini	NA	NA	NA	NA	NA	NA	NA	NA	NA	NA	NA	NA	NA
625	160097	JX184911.1	NA	Eukaryota	Opisthokonta	Metazoa	Arthropoda	Hexapoda	Insecta	Pterygota	Neoptera	Paraneoptera	Psocodea	Phthiraptera	Ischnocera	Bovicoliidae	Bovicola	Bovicola bovis	NA	NA	NA	NA	NA	NA	NA	NA	NA	NA	NA	NA	NA	NA	NA	NA	NA
626	1605677	KP812433.1	NA	Eukaryota	Opisthokonta	Metazoa	Arthropoda	Hexapoda	Insecta	Pterygota	Neoptera	Endopterygota	NA	Coleoptera	Polyphaga	Synchroidae	Synchroa	Synchroa punctata	Cucujiformia	Tenebrionoidea	NA	NA	NA	NA	NA	NA	NA	NA	NA	NA	NA	NA	NA	NA	NA
627	1608454	XM_016501724.1	NA	Eukaryota	Opisthokonta	Metazoa	Chordata	Craniata	Actinopteri	Neopterygii	Teleostei	Otomorpha	Cypriniphysae	Cypriniformes	Cyprinoidei	Cyprinidae	Sinocyclocheilus	Sinocyclocheilus anshuiensis	NA	NA	Cyprininae	NA	NA	Actinopterygii	NA	NA	NA	NA	Ostariophysi	NA	NA	NA	NA	NA	NA
628	1608454	XM_016501723.1	NA	Eukaryota	Opisthokonta	Metazoa	Chordata	Craniata	Actinopteri	Neopterygii	Teleostei	Otomorpha	Cypriniphysae	Cypriniformes	Cyprinoidei	Cyprinidae	Sinocyclocheilus	Sinocyclocheilus anshuiensis	NA	NA	Cyprininae	NA	NA	Actinopterygii	NA	NA	NA	NA	Ostariophysi	NA	NA	NA	NA	NA	NA
629	1608454	XM_016501725.1	NA	Eukaryota	Opisthokonta	Metazoa	Chordata	Craniata	Actinopteri	Neopterygii	Teleostei	Otomorpha	Cypriniphysae	Cypriniformes	Cyprinoidei	Cyprinidae	Sinocyclocheilus	Sinocyclocheilus anshuiensis	NA	NA	Cyprininae	NA	NA	Actinopterygii	NA	NA	NA	NA	Ostariophysi	NA	NA	NA	NA	NA	NA
630	161610	AF385040.1	NA	Eukaryota	Opisthokonta	Metazoa	Arthropoda	Hexapoda	Insecta	Pterygota	Neoptera	Paraneoptera	Psocodea	Phthiraptera	Ischnocera	Trichodectidae	Geomydoecus	Geomydoecus craigi	NA	NA	NA	NA	NA	NA	NA	NA	NA	NA	NA	NA	NA	NA	NA	NA	NA
631	1647116	MF567339.1	NA	Eukaryota	Opisthokonta	Metazoa	Arthropoda	Hexapoda	Insecta	Pterygota	Neoptera	Paraneoptera	Psocodea	Phthiraptera	Ischnocera	Bovicoliidae	Bovicola	Bovicola caprae	NA	NA	NA	NA	NA	NA	NA	NA	NA	NA	NA	NA	NA	NA	NA	NA	NA
632	166361	XM_023054252.1	NA	Eukaryota	Opisthokonta	Metazoa	Arthropoda	Hexapoda	Insecta	Pterygota	Neoptera	Endopterygota	NA	Coleoptera	Polyphaga	Scarabaeidae	Onthophagus	Onthophagus taurus	Scarabaeiformia	Scarabaeoidea	Scarabaeinae	NA	NA	NA	NA	NA	NA	NA	NA	NA	NA	NA	NA	NA	NA
633	166361	XM_023052207.1	NA	Eukaryota	Opisthokonta	Metazoa	Arthropoda	Hexapoda	Insecta	Pterygota	Neoptera	Endopterygota	NA	Coleoptera	Polyphaga	Scarabaeidae	Onthophagus	Onthophagus taurus	Scarabaeiformia	Scarabaeoidea	Scarabaeinae	NA	NA	NA	NA	NA	NA	NA	NA	NA	NA	NA	NA	NA	NA
634	166361	XM_023058081.1	NA	Eukaryota	Opisthokonta	Metazoa	Arthropoda	Hexapoda	Insecta	Pterygota	Neoptera	Endopterygota	NA	Coleoptera	Polyphaga	Scarabaeidae	Onthophagus	Onthophagus taurus	Scarabaeiformia	Scarabaeoidea	Scarabaeinae	NA	NA	NA	NA	NA	NA	NA	NA	NA	NA	NA	NA	NA	NA
635	166361	XM_023061100.1	NA	Eukaryota	Opisthokonta	Metazoa	Arthropoda	Hexapoda	Insecta	Pterygota	Neoptera	Endopterygota	NA	Coleoptera	Polyphaga	Scarabaeidae	Onthophagus	Onthophagus taurus	Scarabaeiformia	Scarabaeoidea	Scarabaeinae	NA	NA	NA	NA	NA	NA	NA	NA	NA	NA	NA	NA	NA	NA
636	166361	XM_023061117.1	NA	Eukaryota	Opisthokonta	Metazoa	Arthropoda	Hexapoda	Insecta	Pterygota	Neoptera	Endopterygota	NA	Coleoptera	Polyphaga	Scarabaeidae	Onthophagus	Onthophagus taurus	Scarabaeiformia	Scarabaeoidea	Scarabaeinae	NA	NA	NA	NA	NA	NA	NA	NA	NA	NA	NA	NA	NA	NA
637	166361	XM_023045726.1	NA	Eukaryota	Opisthokonta	Metazoa	Arthropoda	Hexapoda	Insecta	Pterygota	Neoptera	Endopterygota	NA	Coleoptera	Polyphaga	Scarabaeidae	Onthophagus	Onthophagus taurus	Scarabaeiformia	Scarabaeoidea	Scarabaeinae	NA	NA	NA	NA	NA	NA	NA	NA	NA	NA	NA	NA	NA	NA
638	166361	XM_023045707.1	NA	Eukaryota	Opisthokonta	Metazoa	Arthropoda	Hexapoda	Insecta	Pterygota	Neoptera	Endopterygota	NA	Coleoptera	Polyphaga	Scarabaeidae	Onthophagus	Onthophagus taurus	Scarabaeiformia	Scarabaeoidea	Scarabaeinae	NA	NA	NA	NA	NA	NA	NA	NA	NA	NA	NA	NA	NA	NA
639	166361	XM_023045715.1	NA	Eukaryota	Opisthokonta	Metazoa	Arthropoda	Hexapoda	Insecta	Pterygota	Neoptera	Endopterygota	NA	Coleoptera	Polyphaga	Scarabaeidae	Onthophagus	Onthophagus taurus	Scarabaeiformia	Scarabaeoidea	Scarabaeinae	NA	NA	NA	NA	NA	NA	NA	NA	NA	NA	NA	NA	NA	NA
640	166361	XM_023044034.1	NA	Eukaryota	Opisthokonta	Metazoa	Arthropoda	Hexapoda	Insecta	Pterygota	Neoptera	Endopterygota	NA	Coleoptera	Polyphaga	Scarabaeidae	Onthophagus	Onthophagus taurus	Scarabaeiformia	Scarabaeoidea	Scarabaeinae	NA	NA	NA	NA	NA	NA	NA	NA	NA	NA	NA	NA	NA	NA
641	166361	XR_002708151.1	NA	Eukaryota	Opisthokonta	Metazoa	Arthropoda	Hexapoda	Insecta	Pterygota	Neoptera	Endopterygota	NA	Coleoptera	Polyphaga	Scarabaeidae	Onthophagus	Onthophagus taurus	Scarabaeiformia	Scarabaeoidea	Scarabaeinae	NA	NA	NA	NA	NA	NA	NA	NA	NA	NA	NA	NA	NA	NA
642	166361	XR_002706560.1	NA	Eukaryota	Opisthokonta	Metazoa	Arthropoda	Hexapoda	Insecta	Pterygota	Neoptera	Endopterygota	NA	Coleoptera	Polyphaga	Scarabaeidae	Onthophagus	Onthophagus taurus	Scarabaeiformia	Scarabaeoidea	Scarabaeinae	NA	NA	NA	NA	NA	NA	NA	NA	NA	NA	NA	NA	NA	NA
643	166361	XR_002707111.1	NA	Eukaryota	Opisthokonta	Metazoa	Arthropoda	Hexapoda	Insecta	Pterygota	Neoptera	Endopterygota	NA	Coleoptera	Polyphaga	Scarabaeidae	Onthophagus	Onthophagus taurus	Scarabaeiformia	Scarabaeoidea	Scarabaeinae	NA	NA	NA	NA	NA	NA	NA	NA	NA	NA	NA	NA	NA	NA
644	166361	XM_023051979.1	NA	Eukaryota	Opisthokonta	Metazoa	Arthropoda	Hexapoda	Insecta	Pterygota	Neoptera	Endopterygota	NA	Coleoptera	Polyphaga	Scarabaeidae	Onthophagus	Onthophagus taurus	Scarabaeiformia	Scarabaeoidea	Scarabaeinae	NA	NA	NA	NA	NA	NA	NA	NA	NA	NA	NA	NA	NA	NA
645	166361	XM_023054529.1	NA	Eukaryota	Opisthokonta	Metazoa	Arthropoda	Hexapoda	Insecta	Pterygota	Neoptera	Endopterygota	NA	Coleoptera	Polyphaga	Scarabaeidae	Onthophagus	Onthophagus taurus	Scarabaeiformia	Scarabaeoidea	Scarabaeinae	NA	NA	NA	NA	NA	NA	NA	NA	NA	NA	NA	NA	NA	NA
646	166361	XM_023058820.1	NA	Eukaryota	Opisthokonta	Metazoa	Arthropoda	Hexapoda	Insecta	Pterygota	Neoptera	Endopterygota	NA	Coleoptera	Polyphaga	Scarabaeidae	Onthophagus	Onthophagus taurus	Scarabaeiformia	Scarabaeoidea	Scarabaeinae	NA	NA	NA	NA	NA	NA	NA	NA	NA	NA	NA	NA	NA	NA
647	166361	XM_023061136.1	NA	Eukaryota	Opisthokonta	Metazoa	Arthropoda	Hexapoda	Insecta	Pterygota	Neoptera	Endopterygota	NA	Coleoptera	Polyphaga	Scarabaeidae	Onthophagus	Onthophagus taurus	Scarabaeiformia	Scarabaeoidea	Scarabaeinae	NA	NA	NA	NA	NA	NA	NA	NA	NA	NA	NA	NA	NA	NA
648	166361	XR_002707967.1	NA	Eukaryota	Opisthokonta	Metazoa	Arthropoda	Hexapoda	Insecta	Pterygota	Neoptera	Endopterygota	NA	Coleoptera	Polyphaga	Scarabaeidae	Onthophagus	Onthophagus taurus	Scarabaeiformia	Scarabaeoidea	Scarabaeinae	NA	NA	NA	NA	NA	NA	NA	NA	NA	NA	NA	NA	NA	NA
649	166361	XM_023061092.1	NA	Eukaryota	Opisthokonta	Metazoa	Arthropoda	Hexapoda	Insecta	Pterygota	Neoptera	Endopterygota	NA	Coleoptera	Polyphaga	Scarabaeidae	Onthophagus	Onthophagus taurus	Scarabaeiformia	Scarabaeoidea	Scarabaeinae	NA	NA	NA	NA	NA	NA	NA	NA	NA	NA	NA	NA	NA	NA
650	166361	XM_023045687.1	NA	Eukaryota	Opisthokonta	Metazoa	Arthropoda	Hexapoda	Insecta	Pterygota	Neoptera	Endopterygota	NA	Coleoptera	Polyphaga	Scarabaeidae	Onthophagus	Onthophagus taurus	Scarabaeiformia	Scarabaeoidea	Scarabaeinae	NA	NA	NA	NA	NA	NA	NA	NA	NA	NA	NA	NA	NA	NA
651	166361	XM_023061110.1	NA	Eukaryota	Opisthokonta	Metazoa	Arthropoda	Hexapoda	Insecta	Pterygota	Neoptera	Endopterygota	NA	Coleoptera	Polyphaga	Scarabaeidae	Onthophagus	Onthophagus taurus	Scarabaeiformia	Scarabaeoidea	Scarabaeinae	NA	NA	NA	NA	NA	NA	NA	NA	NA	NA	NA	NA	NA	NA
652	166361	XM_023058821.1	NA	Eukaryota	Opisthokonta	Metazoa	Arthropoda	Hexapoda	Insecta	Pterygota	Neoptera	Endopterygota	NA	Coleoptera	Polyphaga	Scarabaeidae	Onthophagus	Onthophagus taurus	Scarabaeiformia	Scarabaeoidea	Scarabaeinae	NA	NA	NA	NA	NA	NA	NA	NA	NA	NA	NA	NA	NA	NA
653	1706461	KP082697.1	NA	Eukaryota	Opisthokonta	Metazoa	Arthropoda	Hexapoda	Insecta	Pterygota	Neoptera	Endopterygota	Amphiesmenoptera	Lepidoptera	Glossata	Erebidae	Euproctis	Euproctis quadrangularis	Neolepidoptera	Noctuoidea	Lymantriinae	NA	Heteroneura	NA	NA	NA	NA	NA	NA	NA	NA	NA	NA	NA	NA
654	173577	EF137271.1	NA	Eukaryota	Opisthokonta	Metazoa	Arthropoda	Hexapoda	Insecta	Pterygota	Neoptera	Endopterygota	NA	Hymenoptera	Apocrita	Megastigmidae	Megastigmus	Megastigmus transvaalensis	Parasitoida	Chalcidoidea	NA	NA	NA	NA	NA	NA	NA	NA	NA	NA	NA	NA	NA	NA	NA
655	1735831	KP812801.1	NA	Eukaryota	Opisthokonta	Metazoa	Arthropoda	Hexapoda	Insecta	Pterygota	Neoptera	Endopterygota	NA	Coleoptera	Polyphaga	Melyridae	Collops	Collops sp. BT0080	Cucujiformia	Cleroidea	Malachiinae	NA	NA	NA	NA	NA	NA	NA	NA	NA	NA	NA	NA	NA	NA
656	1740372	KT892364.1	NA	Eukaryota	Opisthokonta	Metazoa	Arthropoda	Hexapoda	Insecta	Pterygota	Neoptera	Paraneoptera	Psocodea	Phthiraptera	Ischnocera	Philopteridae	Brueelia	Brueelia sp. Brbre.Cachl.4.16.2012.9	NA	NA	NA	NA	NA	NA	NA	NA	NA	NA	NA	NA	NA	NA	NA	NA	NA
657	1740375	KT892376.1	NA	Eukaryota	Opisthokonta	Metazoa	Arthropoda	Hexapoda	Insecta	Pterygota	Neoptera	Paraneoptera	Psocodea	Phthiraptera	Ischnocera	Philopteridae	Brueelia	Brueelia sp. Brneb.Stvul.1.23.2012.2	NA	NA	NA	NA	NA	NA	NA	NA	NA	NA	NA	NA	NA	NA	NA	NA	NA
658	174628	XM_018935381.1	NA	Eukaryota	Opisthokonta	Metazoa	Arthropoda	Hexapoda	Insecta	Pterygota	Neoptera	Endopterygota	NA	Diptera	Brachycera	Tephritidae	Bactrocera	Bactrocera latifrons	Muscomorpha	Tephritoidea	Dacinae	Dacini	NA	NA	NA	Bactrocera	NA	NA	NA	NA	NA	NA	NA	NA	NA
659	174628	XM_018928009.1	NA	Eukaryota	Opisthokonta	Metazoa	Arthropoda	Hexapoda	Insecta	Pterygota	Neoptera	Endopterygota	NA	Diptera	Brachycera	Tephritidae	Bactrocera	Bactrocera latifrons	Muscomorpha	Tephritoidea	Dacinae	Dacini	NA	NA	NA	Bactrocera	NA	NA	NA	NA	NA	NA	NA	NA	NA
660	1747	CP012351.1	NA	Bacteria	Terrabacteria group	NA	Actinobacteria	NA	Actinomycetia	NA	NA	NA	NA	Propionibacteriales	NA	Propionibacteriaceae	Cutibacterium	Cutibacterium acnes	NA	NA	NA	NA	NA	NA	NA	NA	NA	NA	NA	NA	NA	NA	NA	NA	NA
661	1747	CP012353.1	NA	Bacteria	Terrabacteria group	NA	Actinobacteria	NA	Actinomycetia	NA	NA	NA	NA	Propionibacteriales	NA	Propionibacteriaceae	Cutibacterium	Cutibacterium acnes	NA	NA	NA	NA	NA	NA	NA	NA	NA	NA	NA	NA	NA	NA	NA	NA	NA
662	1747	CP012352.1	NA	Bacteria	Terrabacteria group	NA	Actinobacteria	NA	Actinomycetia	NA	NA	NA	NA	Propionibacteriales	NA	Propionibacteriaceae	Cutibacterium	Cutibacterium acnes	NA	NA	NA	NA	NA	NA	NA	NA	NA	NA	NA	NA	NA	NA	NA	NA	NA
663	1747	CP012350.1	NA	Bacteria	Terrabacteria group	NA	Actinobacteria	NA	Actinomycetia	NA	NA	NA	NA	Propionibacteriales	NA	Propionibacteriaceae	Cutibacterium	Cutibacterium acnes	NA	NA	NA	NA	NA	NA	NA	NA	NA	NA	NA	NA	NA	NA	NA	NA	NA
664	1747	CP012354.1	NA	Bacteria	Terrabacteria group	NA	Actinobacteria	NA	Actinomycetia	NA	NA	NA	NA	Propionibacteriales	NA	Propionibacteriaceae	Cutibacterium	Cutibacterium acnes	NA	NA	NA	NA	NA	NA	NA	NA	NA	NA	NA	NA	NA	NA	NA	NA	NA
665	174720	LM525556.1	NA	Eukaryota	Opisthokonta	Metazoa	Nematoda	NA	Chromadorea	NA	NA	NA	NA	Rhabditida	Tylenchina	Strongyloididae	Strongyloides	Strongyloides papillosus	Panagrolaimomorpha	Strongyloidoidea	NA	NA	NA	NA	NA	NA	NA	NA	NA	NA	NA	NA	NA	NA	NA
666	174720	LM529483.1	NA	Eukaryota	Opisthokonta	Metazoa	Nematoda	NA	Chromadorea	NA	NA	NA	NA	Rhabditida	Tylenchina	Strongyloididae	Strongyloides	Strongyloides papillosus	Panagrolaimomorpha	Strongyloidoidea	NA	NA	NA	NA	NA	NA	NA	NA	NA	NA	NA	NA	NA	NA	NA
667	176057	XM_010018750.1	NA	Eukaryota	Opisthokonta	Metazoa	Chordata	Craniata	Aves	NA	Neognathae	NA	NA	Psittaciformes	NA	Psittacidae	Nestor	Nestor notabilis	NA	NA	NA	NA	NA	Sarcopterygii	NA	NA	NA	NA	NA	NA	NA	NA	NA	NA	NA
668	1776448	KU233964.1	NA	Eukaryota	Opisthokonta	Metazoa	Arthropoda	Hexapoda	Insecta	Pterygota	Neoptera	Endopterygota	NA	Coleoptera	Polyphaga	Tenebrionidae	Eupsophulus	Eupsophulus castaneus	Cucujiformia	Tenebrionoidea	Pimeliinae	NA	NA	NA	NA	NA	NA	NA	NA	NA	NA	NA	NA	NA	NA
669	177930	AB597623.1	NA	Eukaryota	Opisthokonta	Metazoa	Arthropoda	Hexapoda	Insecta	Pterygota	Neoptera	Endopterygota	Amphiesmenoptera	Trichoptera	Annulipalpia	Stenopsychidae	Stenopsyche	Stenopsyche marmorata	NA	Philopotamoidea	Stenopsychinae	NA	NA	NA	NA	NA	NA	NA	NA	NA	NA	NA	NA	NA	NA
670	178035	XM_015582466.1	NA	Eukaryota	Opisthokonta	Metazoa	Arthropoda	Hexapoda	Insecta	Pterygota	Neoptera	Endopterygota	NA	Hymenoptera	Apocrita	Halictidae	Dufourea	Dufourea novaeangliae	Aculeata	Apoidea	Rophitinae	NA	NA	NA	NA	NA	NA	NA	NA	NA	NA	NA	NA	NA	NA
671	178035	XM_015572954.1	NA	Eukaryota	Opisthokonta	Metazoa	Arthropoda	Hexapoda	Insecta	Pterygota	Neoptera	Endopterygota	NA	Hymenoptera	Apocrita	Halictidae	Dufourea	Dufourea novaeangliae	Aculeata	Apoidea	Rophitinae	NA	NA	NA	NA	NA	NA	NA	NA	NA	NA	NA	NA	NA	NA
672	178035	XM_015573144.1	NA	Eukaryota	Opisthokonta	Metazoa	Arthropoda	Hexapoda	Insecta	Pterygota	Neoptera	Endopterygota	NA	Hymenoptera	Apocrita	Halictidae	Dufourea	Dufourea novaeangliae	Aculeata	Apoidea	Rophitinae	NA	NA	NA	NA	NA	NA	NA	NA	NA	NA	NA	NA	NA	NA
673	178035	XM_015572953.1	NA	Eukaryota	Opisthokonta	Metazoa	Arthropoda	Hexapoda	Insecta	Pterygota	Neoptera	Endopterygota	NA	Hymenoptera	Apocrita	Halictidae	Dufourea	Dufourea novaeangliae	Aculeata	Apoidea	Rophitinae	NA	NA	NA	NA	NA	NA	NA	NA	NA	NA	NA	NA	NA	NA
674	178035	XM_015573142.1	NA	Eukaryota	Opisthokonta	Metazoa	Arthropoda	Hexapoda	Insecta	Pterygota	Neoptera	Endopterygota	NA	Hymenoptera	Apocrita	Halictidae	Dufourea	Dufourea novaeangliae	Aculeata	Apoidea	Rophitinae	NA	NA	NA	NA	NA	NA	NA	NA	NA	NA	NA	NA	NA	NA
675	178035	XM_015573825.1	NA	Eukaryota	Opisthokonta	Metazoa	Arthropoda	Hexapoda	Insecta	Pterygota	Neoptera	Endopterygota	NA	Hymenoptera	Apocrita	Halictidae	Dufourea	Dufourea novaeangliae	Aculeata	Apoidea	Rophitinae	NA	NA	NA	NA	NA	NA	NA	NA	NA	NA	NA	NA	NA	NA
676	178035	XM_015573143.1	NA	Eukaryota	Opisthokonta	Metazoa	Arthropoda	Hexapoda	Insecta	Pterygota	Neoptera	Endopterygota	NA	Hymenoptera	Apocrita	Halictidae	Dufourea	Dufourea novaeangliae	Aculeata	Apoidea	Rophitinae	NA	NA	NA	NA	NA	NA	NA	NA	NA	NA	NA	NA	NA	NA
677	178035	XM_015573141.1	NA	Eukaryota	Opisthokonta	Metazoa	Arthropoda	Hexapoda	Insecta	Pterygota	Neoptera	Endopterygota	NA	Hymenoptera	Apocrita	Halictidae	Dufourea	Dufourea novaeangliae	Aculeata	Apoidea	Rophitinae	NA	NA	NA	NA	NA	NA	NA	NA	NA	NA	NA	NA	NA	NA
678	178035	XM_015575281.1	NA	Eukaryota	Opisthokonta	Metazoa	Arthropoda	Hexapoda	Insecta	Pterygota	Neoptera	Endopterygota	NA	Hymenoptera	Apocrita	Halictidae	Dufourea	Dufourea novaeangliae	Aculeata	Apoidea	Rophitinae	NA	NA	NA	NA	NA	NA	NA	NA	NA	NA	NA	NA	NA	NA
679	178035	XM_015572955.1	NA	Eukaryota	Opisthokonta	Metazoa	Arthropoda	Hexapoda	Insecta	Pterygota	Neoptera	Endopterygota	NA	Hymenoptera	Apocrita	Halictidae	Dufourea	Dufourea novaeangliae	Aculeata	Apoidea	Rophitinae	NA	NA	NA	NA	NA	NA	NA	NA	NA	NA	NA	NA	NA	NA
680	178035	XM_015583960.1	NA	Eukaryota	Opisthokonta	Metazoa	Arthropoda	Hexapoda	Insecta	Pterygota	Neoptera	Endopterygota	NA	Hymenoptera	Apocrita	Halictidae	Dufourea	Dufourea novaeangliae	Aculeata	Apoidea	Rophitinae	NA	NA	NA	NA	NA	NA	NA	NA	NA	NA	NA	NA	NA	NA
681	178035	XM_015584442.1	NA	Eukaryota	Opisthokonta	Metazoa	Arthropoda	Hexapoda	Insecta	Pterygota	Neoptera	Endopterygota	NA	Hymenoptera	Apocrita	Halictidae	Dufourea	Dufourea novaeangliae	Aculeata	Apoidea	Rophitinae	NA	NA	NA	NA	NA	NA	NA	NA	NA	NA	NA	NA	NA	NA
682	178035	XM_015581439.1	NA	Eukaryota	Opisthokonta	Metazoa	Arthropoda	Hexapoda	Insecta	Pterygota	Neoptera	Endopterygota	NA	Hymenoptera	Apocrita	Halictidae	Dufourea	Dufourea novaeangliae	Aculeata	Apoidea	Rophitinae	NA	NA	NA	NA	NA	NA	NA	NA	NA	NA	NA	NA	NA	NA
683	178035	XM_015581997.1	NA	Eukaryota	Opisthokonta	Metazoa	Arthropoda	Hexapoda	Insecta	Pterygota	Neoptera	Endopterygota	NA	Hymenoptera	Apocrita	Halictidae	Dufourea	Dufourea novaeangliae	Aculeata	Apoidea	Rophitinae	NA	NA	NA	NA	NA	NA	NA	NA	NA	NA	NA	NA	NA	NA
684	178035	XM_015573145.1	NA	Eukaryota	Opisthokonta	Metazoa	Arthropoda	Hexapoda	Insecta	Pterygota	Neoptera	Endopterygota	NA	Hymenoptera	Apocrita	Halictidae	Dufourea	Dufourea novaeangliae	Aculeata	Apoidea	Rophitinae	NA	NA	NA	NA	NA	NA	NA	NA	NA	NA	NA	NA	NA	NA
685	178035	XM_015577313.1	NA	Eukaryota	Opisthokonta	Metazoa	Arthropoda	Hexapoda	Insecta	Pterygota	Neoptera	Endopterygota	NA	Hymenoptera	Apocrita	Halictidae	Dufourea	Dufourea novaeangliae	Aculeata	Apoidea	Rophitinae	NA	NA	NA	NA	NA	NA	NA	NA	NA	NA	NA	NA	NA	NA
686	178322	AF385039.1	NA	Eukaryota	Opisthokonta	Metazoa	Arthropoda	Hexapoda	Insecta	Pterygota	Neoptera	Paraneoptera	Psocodea	Phthiraptera	Ischnocera	Philopteridae	Brueelia	Brueelia sp. KPJ-2001	NA	NA	NA	NA	NA	NA	NA	NA	NA	NA	NA	NA	NA	NA	NA	NA	NA
687	179151	AF385042.1	NA	Eukaryota	Opisthokonta	Metazoa	Arthropoda	Hexapoda	Insecta	Pterygota	Neoptera	Paraneoptera	Psocodea	Phthiraptera	Ischnocera	Philopteridae	Fulicoffula	Fulicoffula longipila	NA	NA	NA	NA	NA	NA	NA	NA	NA	NA	NA	NA	NA	NA	NA	NA	NA
688	179174	AF385048.1	NA	Eukaryota	Opisthokonta	Metazoa	Arthropoda	Hexapoda	Insecta	Pterygota	Neoptera	Paraneoptera	Psocodea	Phthiraptera	Ischnocera	Philopteridae	Rhynonirmus	Rhynonirmus sp. KPJ-2001	NA	NA	NA	NA	NA	NA	NA	NA	NA	NA	NA	NA	NA	NA	NA	NA	NA
689	180454	XM_314563.4	NA	Eukaryota	Opisthokonta	Metazoa	Arthropoda	Hexapoda	Insecta	Pterygota	Neoptera	Endopterygota	NA	Diptera	Nematocera	Culicidae	Anopheles	Anopheles gambiae	Culicomorpha	Culicoidea	Anophelinae	NA	NA	NA	Anopheles gambiae str. PEST	Cellia	NA	NA	NA	NA	NA	NA	NA	NA	NA
690	180454	XM_316066.4	NA	Eukaryota	Opisthokonta	Metazoa	Arthropoda	Hexapoda	Insecta	Pterygota	Neoptera	Endopterygota	NA	Diptera	Nematocera	Culicidae	Anopheles	Anopheles gambiae	Culicomorpha	Culicoidea	Anophelinae	NA	NA	NA	Anopheles gambiae str. PEST	Cellia	NA	NA	NA	NA	NA	NA	NA	NA	NA
691	180454	XM_310958.5	NA	Eukaryota	Opisthokonta	Metazoa	Arthropoda	Hexapoda	Insecta	Pterygota	Neoptera	Endopterygota	NA	Diptera	Nematocera	Culicidae	Anopheles	Anopheles gambiae	Culicomorpha	Culicoidea	Anophelinae	NA	NA	NA	Anopheles gambiae str. PEST	Cellia	NA	NA	NA	NA	NA	NA	NA	NA	NA
692	180454	XM_315942.3	NA	Eukaryota	Opisthokonta	Metazoa	Arthropoda	Hexapoda	Insecta	Pterygota	Neoptera	Endopterygota	NA	Diptera	Nematocera	Culicidae	Anopheles	Anopheles gambiae	Culicomorpha	Culicoidea	Anophelinae	NA	NA	NA	Anopheles gambiae str. PEST	Cellia	NA	NA	NA	NA	NA	NA	NA	NA	NA
693	180454	XM_001689346.2	NA	Eukaryota	Opisthokonta	Metazoa	Arthropoda	Hexapoda	Insecta	Pterygota	Neoptera	Endopterygota	NA	Diptera	Nematocera	Culicidae	Anopheles	Anopheles gambiae	Culicomorpha	Culicoidea	Anophelinae	NA	NA	NA	Anopheles gambiae str. PEST	Cellia	NA	NA	NA	NA	NA	NA	NA	NA	NA
694	180454	XM_312850.5	NA	Eukaryota	Opisthokonta	Metazoa	Arthropoda	Hexapoda	Insecta	Pterygota	Neoptera	Endopterygota	NA	Diptera	Nematocera	Culicidae	Anopheles	Anopheles gambiae	Culicomorpha	Culicoidea	Anophelinae	NA	NA	NA	Anopheles gambiae str. PEST	Cellia	NA	NA	NA	NA	NA	NA	NA	NA	NA
695	180454	XM_315943.4	NA	Eukaryota	Opisthokonta	Metazoa	Arthropoda	Hexapoda	Insecta	Pterygota	Neoptera	Endopterygota	NA	Diptera	Nematocera	Culicidae	Anopheles	Anopheles gambiae	Culicomorpha	Culicoidea	Anophelinae	NA	NA	NA	Anopheles gambiae str. PEST	Cellia	NA	NA	NA	NA	NA	NA	NA	NA	NA
696	180454	XM_003437054.1	NA	Eukaryota	Opisthokonta	Metazoa	Arthropoda	Hexapoda	Insecta	Pterygota	Neoptera	Endopterygota	NA	Diptera	Nematocera	Culicidae	Anopheles	Anopheles gambiae	Culicomorpha	Culicoidea	Anophelinae	NA	NA	NA	Anopheles gambiae str. PEST	Cellia	NA	NA	NA	NA	NA	NA	NA	NA	NA
697	180454	XM_310784.4	NA	Eukaryota	Opisthokonta	Metazoa	Arthropoda	Hexapoda	Insecta	Pterygota	Neoptera	Endopterygota	NA	Diptera	Nematocera	Culicidae	Anopheles	Anopheles gambiae	Culicomorpha	Culicoidea	Anophelinae	NA	NA	NA	Anopheles gambiae str. PEST	Cellia	NA	NA	NA	NA	NA	NA	NA	NA	NA
698	180454	XM_313085.4	NA	Eukaryota	Opisthokonta	Metazoa	Arthropoda	Hexapoda	Insecta	Pterygota	Neoptera	Endopterygota	NA	Diptera	Nematocera	Culicidae	Anopheles	Anopheles gambiae	Culicomorpha	Culicoidea	Anophelinae	NA	NA	NA	Anopheles gambiae str. PEST	Cellia	NA	NA	NA	NA	NA	NA	NA	NA	NA
699	180454	XM_317705.4	NA	Eukaryota	Opisthokonta	Metazoa	Arthropoda	Hexapoda	Insecta	Pterygota	Neoptera	Endopterygota	NA	Diptera	Nematocera	Culicidae	Anopheles	Anopheles gambiae	Culicomorpha	Culicoidea	Anophelinae	NA	NA	NA	Anopheles gambiae str. PEST	Cellia	NA	NA	NA	NA	NA	NA	NA	NA	NA
700	180454	XM_003437055.1	NA	Eukaryota	Opisthokonta	Metazoa	Arthropoda	Hexapoda	Insecta	Pterygota	Neoptera	Endopterygota	NA	Diptera	Nematocera	Culicidae	Anopheles	Anopheles gambiae	Culicomorpha	Culicoidea	Anophelinae	NA	NA	NA	Anopheles gambiae str. PEST	Cellia	NA	NA	NA	NA	NA	NA	NA	NA	NA
701	180454	XM_001230937.3	NA	Eukaryota	Opisthokonta	Metazoa	Arthropoda	Hexapoda	Insecta	Pterygota	Neoptera	Endopterygota	NA	Diptera	Nematocera	Culicidae	Anopheles	Anopheles gambiae	Culicomorpha	Culicoidea	Anophelinae	NA	NA	NA	Anopheles gambiae str. PEST	Cellia	NA	NA	NA	NA	NA	NA	NA	NA	NA
702	180454	XM_309276.4	NA	Eukaryota	Opisthokonta	Metazoa	Arthropoda	Hexapoda	Insecta	Pterygota	Neoptera	Endopterygota	NA	Diptera	Nematocera	Culicidae	Anopheles	Anopheles gambiae	Culicomorpha	Culicoidea	Anophelinae	NA	NA	NA	Anopheles gambiae str. PEST	Cellia	NA	NA	NA	NA	NA	NA	NA	NA	NA
703	180498	XM_012235582.2	NA	Eukaryota	Embryophyta	Viridiplantae	Streptophyta	Streptophytina	Magnoliopsida	NA	NA	NA	NA	Malpighiales	NA	Euphorbiaceae	Jatropha	Jatropha curcas	NA	NA	Crotonoideae	Jatropheae	NA	NA	NA	NA	NA	NA	NA	NA	NA	NA	NA	NA	NA
704	1805714	LT700187.1	NA	Bacteria	Terrabacteria group	NA	Firmicutes	NA	Clostridia	NA	NA	NA	NA	Eubacteriales	NA	Christensenellaceae	Christensenella	Christensenella massiliensis	NA	NA	NA	NA	NA	NA	NA	NA	NA	NA	NA	NA	NA	NA	NA	NA	NA
705	185214	FJ196622.1	NA	Eukaryota	Opisthokonta	Metazoa	Arthropoda	Hexapoda	Insecta	Pterygota	Neoptera	Paraneoptera	Psocodea	Psocoptera	Troctomorpha	Liposcelididae	Liposcelis	Liposcelis bostrychophila	NA	NA	NA	NA	NA	NA	NA	NA	NA	NA	NA	NA	NA	NA	NA	NA	NA
706	185453	XM_006874512.1	NA	Eukaryota	Opisthokonta	Metazoa	Chordata	Craniata	Mammalia	NA	NA	NA	Afrotheria	NA	NA	Chrysochloridae	Chrysochloris	Chrysochloris asiatica	NA	NA	Chrysochlorinae	NA	NA	Sarcopterygii	NA	NA	NA	NA	NA	NA	NA	NA	NA	NA	NA
707	185453	XM_006874511.1	NA	Eukaryota	Opisthokonta	Metazoa	Chordata	Craniata	Mammalia	NA	NA	NA	Afrotheria	NA	NA	Chrysochloridae	Chrysochloris	Chrysochloris asiatica	NA	NA	Chrysochlorinae	NA	NA	Sarcopterygii	NA	NA	NA	NA	NA	NA	NA	NA	NA	NA	NA
708	186205	AY077763.1	NA	Eukaryota	Opisthokonta	Metazoa	Arthropoda	Hexapoda	Insecta	Pterygota	Neoptera	Paraneoptera	Psocodea	Phthiraptera	Ischnocera	Philopteridae	Neophilopterus	Neophilopterus incompletus	NA	NA	NA	NA	NA	NA	NA	NA	NA	NA	NA	NA	NA	NA	NA	NA	NA
709	186209	AY077766.1	NA	Eukaryota	Opisthokonta	Metazoa	Arthropoda	Hexapoda	Insecta	Pterygota	Neoptera	Paraneoptera	Psocodea	Phthiraptera	Ischnocera	Philopteridae	Degeeriella	Degeeriella fulva	NA	NA	NA	NA	NA	NA	NA	NA	NA	NA	NA	NA	NA	NA	NA	NA	NA
710	186212	AY077767.1	NA	Eukaryota	Opisthokonta	Metazoa	Arthropoda	Hexapoda	Insecta	Pterygota	Neoptera	Paraneoptera	Psocodea	Phthiraptera	Ischnocera	Philopteridae	Goniodes	Goniodes aff. dissimilis/gigas B927	NA	NA	NA	NA	NA	NA	NA	NA	NA	NA	NA	NA	NA	NA	NA	NA	NA
711	186213	AY077768.1	NA	Eukaryota	Opisthokonta	Metazoa	Arthropoda	Hexapoda	Insecta	Pterygota	Neoptera	Paraneoptera	Psocodea	Phthiraptera	Ischnocera	Philopteridae	Pectinopygus	Pectinopygus sulae	NA	NA	NA	NA	NA	NA	NA	NA	NA	NA	NA	NA	NA	NA	NA	NA	NA
712	186990	XM_019657203.1	NA	Eukaryota	Opisthokonta	Metazoa	Chordata	Craniata	Mammalia	NA	NA	NA	Laurasiatheria	Chiroptera	Microchiroptera	Hipposideridae	Hipposideros	Hipposideros armiger	NA	NA	NA	NA	NA	Sarcopterygii	NA	NA	NA	NA	NA	NA	NA	NA	NA	NA	NA
713	186990	XM_019657204.1	NA	Eukaryota	Opisthokonta	Metazoa	Chordata	Craniata	Mammalia	NA	NA	NA	Laurasiatheria	Chiroptera	Microchiroptera	Hipposideridae	Hipposideros	Hipposideros armiger	NA	NA	NA	NA	NA	Sarcopterygii	NA	NA	NA	NA	NA	NA	NA	NA	NA	NA	NA
714	186990	XM_019657202.1	NA	Eukaryota	Opisthokonta	Metazoa	Chordata	Craniata	Mammalia	NA	NA	NA	Laurasiatheria	Chiroptera	Microchiroptera	Hipposideridae	Hipposideros	Hipposideros armiger	NA	NA	NA	NA	NA	Sarcopterygii	NA	NA	NA	NA	NA	NA	NA	NA	NA	NA	NA
715	186990	XM_019662391.1	NA	Eukaryota	Opisthokonta	Metazoa	Chordata	Craniata	Mammalia	NA	NA	NA	Laurasiatheria	Chiroptera	Microchiroptera	Hipposideridae	Hipposideros	Hipposideros armiger	NA	NA	NA	NA	NA	Sarcopterygii	NA	NA	NA	NA	NA	NA	NA	NA	NA	NA	NA
716	1907578	CP018628.1	NA	Bacteria	NA	NA	Proteobacteria	NA	Gammaproteobacteria	NA	NA	NA	NA	Enterobacterales	NA	Enterobacteriaceae	Lelliottia	Lelliottia jeotgali	NA	NA	NA	NA	NA	NA	NA	NA	NA	NA	NA	NA	NA	NA	NA	NA	NA
717	1912659	KY027331.1	NA	Eukaryota	Opisthokonta	Metazoa	Arthropoda	Hexapoda	Insecta	Pterygota	Neoptera	Endopterygota	NA	Coleoptera	Polyphaga	Staphylinidae	Belonuchus	Belonuchus rufipennis	Staphyliniformia	Staphylinoidea	Staphylininae	Staphylinini	NA	NA	NA	NA	NA	NA	NA	NA	NA	NA	NA	NA	NA
718	1912683	KY027355.1	NA	Eukaryota	Opisthokonta	Metazoa	Arthropoda	Hexapoda	Insecta	Pterygota	Neoptera	Endopterygota	NA	Coleoptera	Polyphaga	Staphylinidae	Philonthus	Philonthus figulus	Staphyliniformia	Staphylinoidea	Staphylininae	Staphylinini	NA	NA	NA	NA	NA	NA	NA	NA	NA	NA	NA	NA	NA
719	1912703	KY027385.1	NA	Eukaryota	Opisthokonta	Metazoa	Arthropoda	Hexapoda	Insecta	Pterygota	Neoptera	Endopterygota	NA	Coleoptera	Polyphaga	Staphylinidae	Hesperus	Hesperus sp. MRCP-2016	Staphyliniformia	Staphylinoidea	Staphylininae	Staphylinini	NA	NA	NA	NA	NA	NA	NA	NA	NA	NA	NA	NA	NA
720	195883	KF660250.1	NA	Eukaryota	Opisthokonta	Metazoa	Arthropoda	Hexapoda	Insecta	Pterygota	Neoptera	Paraneoptera	NA	Hemiptera	Auchenorrhyncha	Delphacidae	Laodelphax	Laodelphax striatellus	Fulgoromorpha	Fulgoroidea	Criomorphinae	NA	NA	NA	NA	NA	NA	NA	NA	NA	NA	NA	NA	NA	NA
721	195883	KU866524.1	NA	Eukaryota	Opisthokonta	Metazoa	Arthropoda	Hexapoda	Insecta	Pterygota	Neoptera	Paraneoptera	NA	Hemiptera	Auchenorrhyncha	Delphacidae	Laodelphax	Laodelphax striatellus	Fulgoromorpha	Fulgoroidea	Criomorphinae	NA	NA	NA	NA	NA	NA	NA	NA	NA	NA	NA	NA	NA	NA
722	195883	KC683802.1	NA	Eukaryota	Opisthokonta	Metazoa	Arthropoda	Hexapoda	Insecta	Pterygota	Neoptera	Paraneoptera	NA	Hemiptera	Auchenorrhyncha	Delphacidae	Laodelphax	Laodelphax striatellus	Fulgoromorpha	Fulgoroidea	Criomorphinae	NA	NA	NA	NA	NA	NA	NA	NA	NA	NA	NA	NA	NA	NA
723	198806	XM_014961756.1	NA	Eukaryota	Opisthokonta	Metazoa	Chordata	Craniata	Aves	NA	Neognathae	NA	NA	Charadriiformes	NA	Scolopacidae	Calidris	Calidris pugnax	NA	NA	NA	NA	NA	Sarcopterygii	NA	NA	NA	NA	NA	NA	NA	NA	NA	NA	NA
724	2022019	KX446579.1	NA	Eukaryota	Opisthokonta	Metazoa	Arthropoda	Hexapoda	Insecta	Pterygota	Neoptera	Polyneoptera	NA	Orthoptera	Ensifera	Tettigoniidae	Mimetica	Mimetica incisa	Tettigoniidea	Tettigonioidea	Pterochrozinae	NA	NA	NA	NA	NA	NA	NA	NA	NA	NA	NA	NA	NA	NA
725	202946	XM_013957792.1	Apteryx mantelli mantelli	Eukaryota	Opisthokonta	Metazoa	Chordata	Craniata	Aves	NA	NA	NA	Palaeognathae	Apterygiformes	NA	Apterygidae	Apteryx	Apteryx mantelli	NA	NA	NA	NA	NA	Sarcopterygii	NA	NA	NA	NA	NA	NA	NA	NA	NA	NA	NA
726	202946	XM_013958456.1	Apteryx mantelli mantelli	Eukaryota	Opisthokonta	Metazoa	Chordata	Craniata	Aves	NA	NA	NA	Palaeognathae	Apterygiformes	NA	Apterygidae	Apteryx	Apteryx mantelli	NA	NA	NA	NA	NA	Sarcopterygii	NA	NA	NA	NA	NA	NA	NA	NA	NA	NA	NA
727	202946	LK064676.1	Apteryx mantelli mantelli	Eukaryota	Opisthokonta	Metazoa	Chordata	Craniata	Aves	NA	NA	NA	Palaeognathae	Apterygiformes	NA	Apterygidae	Apteryx	Apteryx mantelli	NA	NA	NA	NA	NA	Sarcopterygii	NA	NA	NA	NA	NA	NA	NA	NA	NA	NA	NA
728	202946	XM_013955651.1	Apteryx mantelli mantelli	Eukaryota	Opisthokonta	Metazoa	Chordata	Craniata	Aves	NA	NA	NA	Palaeognathae	Apterygiformes	NA	Apterygidae	Apteryx	Apteryx mantelli	NA	NA	NA	NA	NA	Sarcopterygii	NA	NA	NA	NA	NA	NA	NA	NA	NA	NA	NA
729	202946	LK064610.1	Apteryx mantelli mantelli	Eukaryota	Opisthokonta	Metazoa	Chordata	Craniata	Aves	NA	NA	NA	Palaeognathae	Apterygiformes	NA	Apterygidae	Apteryx	Apteryx mantelli	NA	NA	NA	NA	NA	Sarcopterygii	NA	NA	NA	NA	NA	NA	NA	NA	NA	NA	NA
730	206418	AY817373.1	NA	Eukaryota	Opisthokonta	Metazoa	Chordata	Craniata	Actinopteri	Neopterygii	Teleostei	Otomorpha	Characiphysae	Characiformes	Characoidei	Alestidae	Micralestes	Micralestes acutidens	NA	NA	NA	NA	NA	Actinopterygii	NA	NA	NA	NA	Ostariophysi	NA	NA	NA	NA	NA	NA
731	211228	XM_015744824.1	NA	Eukaryota	Opisthokonta	Metazoa	Arthropoda	Hexapoda	Insecta	Pterygota	Neoptera	Endopterygota	NA	Hymenoptera	NA	Cephidae	Cephus	Cephus cinctus	NA	Cephoidea	NA	NA	NA	NA	NA	NA	NA	NA	NA	NA	NA	NA	NA	NA	NA
732	211228	XM_015729394.1	NA	Eukaryota	Opisthokonta	Metazoa	Arthropoda	Hexapoda	Insecta	Pterygota	Neoptera	Endopterygota	NA	Hymenoptera	NA	Cephidae	Cephus	Cephus cinctus	NA	Cephoidea	NA	NA	NA	NA	NA	NA	NA	NA	NA	NA	NA	NA	NA	NA	NA
733	214486	JQ071502.1	NA	Eukaryota	Opisthokonta	Metazoa	Chordata	Craniata	Actinopteri	Neopterygii	Teleostei	Euteleosteomorpha	NA	Perciformes	Scorpaenoidei	Sebastidae	Sebastes	Sebastes schlegelii	NA	NA	Sebastinae	NA	NA	Actinopterygii	NA	NA	NA	NA	NA	NA	NA	NA	NA	NA	NA
734	215358	LT972193.1	NA	Eukaryota	Opisthokonta	Metazoa	Chordata	Craniata	Actinopteri	Neopterygii	Teleostei	Euteleosteomorpha	NA	NA	NA	Sciaenidae	Larimichthys	Larimichthys crocea	NA	NA	NA	NA	NA	Actinopterygii	NA	NA	NA	NA	NA	NA	NA	NA	NA	NA	NA
735	217634	XM_018714858.1	NA	Eukaryota	Opisthokonta	Metazoa	Arthropoda	Hexapoda	Insecta	Pterygota	Neoptera	Endopterygota	NA	Coleoptera	Polyphaga	Cerambycidae	Anoplophora	Anoplophora glabripennis	Cucujiformia	Chrysomeloidea	Lamiinae	Lamiini	NA	NA	NA	NA	NA	NA	NA	NA	NA	NA	NA	NA	NA
736	217634	XM_018711714.2	NA	Eukaryota	Opisthokonta	Metazoa	Arthropoda	Hexapoda	Insecta	Pterygota	Neoptera	Endopterygota	NA	Coleoptera	Polyphaga	Cerambycidae	Anoplophora	Anoplophora glabripennis	Cucujiformia	Chrysomeloidea	Lamiinae	Lamiini	NA	NA	NA	NA	NA	NA	NA	NA	NA	NA	NA	NA	NA
737	217634	XM_018722282.2	NA	Eukaryota	Opisthokonta	Metazoa	Arthropoda	Hexapoda	Insecta	Pterygota	Neoptera	Endopterygota	NA	Coleoptera	Polyphaga	Cerambycidae	Anoplophora	Anoplophora glabripennis	Cucujiformia	Chrysomeloidea	Lamiinae	Lamiini	NA	NA	NA	NA	NA	NA	NA	NA	NA	NA	NA	NA	NA
738	217634	XM_018716723.2	NA	Eukaryota	Opisthokonta	Metazoa	Arthropoda	Hexapoda	Insecta	Pterygota	Neoptera	Endopterygota	NA	Coleoptera	Polyphaga	Cerambycidae	Anoplophora	Anoplophora glabripennis	Cucujiformia	Chrysomeloidea	Lamiinae	Lamiini	NA	NA	NA	NA	NA	NA	NA	NA	NA	NA	NA	NA	NA
739	217634	XM_018722281.2	NA	Eukaryota	Opisthokonta	Metazoa	Arthropoda	Hexapoda	Insecta	Pterygota	Neoptera	Endopterygota	NA	Coleoptera	Polyphaga	Cerambycidae	Anoplophora	Anoplophora glabripennis	Cucujiformia	Chrysomeloidea	Lamiinae	Lamiini	NA	NA	NA	NA	NA	NA	NA	NA	NA	NA	NA	NA	NA
740	217634	XR_002763038.1	NA	Eukaryota	Opisthokonta	Metazoa	Arthropoda	Hexapoda	Insecta	Pterygota	Neoptera	Endopterygota	NA	Coleoptera	Polyphaga	Cerambycidae	Anoplophora	Anoplophora glabripennis	Cucujiformia	Chrysomeloidea	Lamiinae	Lamiini	NA	NA	NA	NA	NA	NA	NA	NA	NA	NA	NA	NA	NA
741	217634	XM_018724323.1	NA	Eukaryota	Opisthokonta	Metazoa	Arthropoda	Hexapoda	Insecta	Pterygota	Neoptera	Endopterygota	NA	Coleoptera	Polyphaga	Cerambycidae	Anoplophora	Anoplophora glabripennis	Cucujiformia	Chrysomeloidea	Lamiinae	Lamiini	NA	NA	NA	NA	NA	NA	NA	NA	NA	NA	NA	NA	NA
742	217634	XM_018706100.2	NA	Eukaryota	Opisthokonta	Metazoa	Arthropoda	Hexapoda	Insecta	Pterygota	Neoptera	Endopterygota	NA	Coleoptera	Polyphaga	Cerambycidae	Anoplophora	Anoplophora glabripennis	Cucujiformia	Chrysomeloidea	Lamiinae	Lamiini	NA	NA	NA	NA	NA	NA	NA	NA	NA	NA	NA	NA	NA
743	217634	XM_018705756.1	NA	Eukaryota	Opisthokonta	Metazoa	Arthropoda	Hexapoda	Insecta	Pterygota	Neoptera	Endopterygota	NA	Coleoptera	Polyphaga	Cerambycidae	Anoplophora	Anoplophora glabripennis	Cucujiformia	Chrysomeloidea	Lamiinae	Lamiini	NA	NA	NA	NA	NA	NA	NA	NA	NA	NA	NA	NA	NA
744	217634	XM_018721873.1	NA	Eukaryota	Opisthokonta	Metazoa	Arthropoda	Hexapoda	Insecta	Pterygota	Neoptera	Endopterygota	NA	Coleoptera	Polyphaga	Cerambycidae	Anoplophora	Anoplophora glabripennis	Cucujiformia	Chrysomeloidea	Lamiinae	Lamiini	NA	NA	NA	NA	NA	NA	NA	NA	NA	NA	NA	NA	NA
745	217634	XM_023457327.1	NA	Eukaryota	Opisthokonta	Metazoa	Arthropoda	Hexapoda	Insecta	Pterygota	Neoptera	Endopterygota	NA	Coleoptera	Polyphaga	Cerambycidae	Anoplophora	Anoplophora glabripennis	Cucujiformia	Chrysomeloidea	Lamiinae	Lamiini	NA	NA	NA	NA	NA	NA	NA	NA	NA	NA	NA	NA	NA
746	217634	XM_018720383.1	NA	Eukaryota	Opisthokonta	Metazoa	Arthropoda	Hexapoda	Insecta	Pterygota	Neoptera	Endopterygota	NA	Coleoptera	Polyphaga	Cerambycidae	Anoplophora	Anoplophora glabripennis	Cucujiformia	Chrysomeloidea	Lamiinae	Lamiini	NA	NA	NA	NA	NA	NA	NA	NA	NA	NA	NA	NA	NA
747	217634	XM_018709304.2	NA	Eukaryota	Opisthokonta	Metazoa	Arthropoda	Hexapoda	Insecta	Pterygota	Neoptera	Endopterygota	NA	Coleoptera	Polyphaga	Cerambycidae	Anoplophora	Anoplophora glabripennis	Cucujiformia	Chrysomeloidea	Lamiinae	Lamiini	NA	NA	NA	NA	NA	NA	NA	NA	NA	NA	NA	NA	NA
748	217634	XM_018716724.2	NA	Eukaryota	Opisthokonta	Metazoa	Arthropoda	Hexapoda	Insecta	Pterygota	Neoptera	Endopterygota	NA	Coleoptera	Polyphaga	Cerambycidae	Anoplophora	Anoplophora glabripennis	Cucujiformia	Chrysomeloidea	Lamiinae	Lamiini	NA	NA	NA	NA	NA	NA	NA	NA	NA	NA	NA	NA	NA
749	217634	XM_023455656.1	NA	Eukaryota	Opisthokonta	Metazoa	Arthropoda	Hexapoda	Insecta	Pterygota	Neoptera	Endopterygota	NA	Coleoptera	Polyphaga	Cerambycidae	Anoplophora	Anoplophora glabripennis	Cucujiformia	Chrysomeloidea	Lamiinae	Lamiini	NA	NA	NA	NA	NA	NA	NA	NA	NA	NA	NA	NA	NA
750	217634	XM_018721953.1	NA	Eukaryota	Opisthokonta	Metazoa	Arthropoda	Hexapoda	Insecta	Pterygota	Neoptera	Endopterygota	NA	Coleoptera	Polyphaga	Cerambycidae	Anoplophora	Anoplophora glabripennis	Cucujiformia	Chrysomeloidea	Lamiinae	Lamiini	NA	NA	NA	NA	NA	NA	NA	NA	NA	NA	NA	NA	NA
751	217634	XM_018723752.2	NA	Eukaryota	Opisthokonta	Metazoa	Arthropoda	Hexapoda	Insecta	Pterygota	Neoptera	Endopterygota	NA	Coleoptera	Polyphaga	Cerambycidae	Anoplophora	Anoplophora glabripennis	Cucujiformia	Chrysomeloidea	Lamiinae	Lamiini	NA	NA	NA	NA	NA	NA	NA	NA	NA	NA	NA	NA	NA
752	217634	XM_018714874.2	NA	Eukaryota	Opisthokonta	Metazoa	Arthropoda	Hexapoda	Insecta	Pterygota	Neoptera	Endopterygota	NA	Coleoptera	Polyphaga	Cerambycidae	Anoplophora	Anoplophora glabripennis	Cucujiformia	Chrysomeloidea	Lamiinae	Lamiini	NA	NA	NA	NA	NA	NA	NA	NA	NA	NA	NA	NA	NA
753	218467	XM_023387497.1	NA	Eukaryota	Opisthokonta	Metazoa	Arthropoda	Chelicerata	Arachnida	NA	NA	NA	NA	Scorpiones	NA	Buthidae	Centruroides	Centruroides sculpturatus	NA	Buthoidea	NA	NA	Buthida	NA	NA	NA	NA	NA	NA	NA	NA	NA	NA	NA	NA
754	218467	XM_023389017.1	NA	Eukaryota	Opisthokonta	Metazoa	Arthropoda	Chelicerata	Arachnida	NA	NA	NA	NA	Scorpiones	NA	Buthidae	Centruroides	Centruroides sculpturatus	NA	Buthoidea	NA	NA	Buthida	NA	NA	NA	NA	NA	NA	NA	NA	NA	NA	NA	NA
755	218467	XM_023385494.1	NA	Eukaryota	Opisthokonta	Metazoa	Arthropoda	Chelicerata	Arachnida	NA	NA	NA	NA	Scorpiones	NA	Buthidae	Centruroides	Centruroides sculpturatus	NA	Buthoidea	NA	NA	Buthida	NA	NA	NA	NA	NA	NA	NA	NA	NA	NA	NA	NA
756	218467	XM_023360155.1	NA	Eukaryota	Opisthokonta	Metazoa	Arthropoda	Chelicerata	Arachnida	NA	NA	NA	NA	Scorpiones	NA	Buthidae	Centruroides	Centruroides sculpturatus	NA	Buthoidea	NA	NA	Buthida	NA	NA	NA	NA	NA	NA	NA	NA	NA	NA	NA	NA
757	218467	XM_023381067.1	NA	Eukaryota	Opisthokonta	Metazoa	Arthropoda	Chelicerata	Arachnida	NA	NA	NA	NA	Scorpiones	NA	Buthidae	Centruroides	Centruroides sculpturatus	NA	Buthoidea	NA	NA	Buthida	NA	NA	NA	NA	NA	NA	NA	NA	NA	NA	NA	NA
758	218467	XM_023374778.1	NA	Eukaryota	Opisthokonta	Metazoa	Arthropoda	Chelicerata	Arachnida	NA	NA	NA	NA	Scorpiones	NA	Buthidae	Centruroides	Centruroides sculpturatus	NA	Buthoidea	NA	NA	Buthida	NA	NA	NA	NA	NA	NA	NA	NA	NA	NA	NA	NA
759	218467	XM_023383045.1	NA	Eukaryota	Opisthokonta	Metazoa	Arthropoda	Chelicerata	Arachnida	NA	NA	NA	NA	Scorpiones	NA	Buthidae	Centruroides	Centruroides sculpturatus	NA	Buthoidea	NA	NA	Buthida	NA	NA	NA	NA	NA	NA	NA	NA	NA	NA	NA	NA
760	218467	XM_023384226.1	NA	Eukaryota	Opisthokonta	Metazoa	Arthropoda	Chelicerata	Arachnida	NA	NA	NA	NA	Scorpiones	NA	Buthidae	Centruroides	Centruroides sculpturatus	NA	Buthoidea	NA	NA	Buthida	NA	NA	NA	NA	NA	NA	NA	NA	NA	NA	NA	NA
761	218467	XM_023370967.1	NA	Eukaryota	Opisthokonta	Metazoa	Arthropoda	Chelicerata	Arachnida	NA	NA	NA	NA	Scorpiones	NA	Buthidae	Centruroides	Centruroides sculpturatus	NA	Buthoidea	NA	NA	Buthida	NA	NA	NA	NA	NA	NA	NA	NA	NA	NA	NA	NA
762	218467	XM_023386722.1	NA	Eukaryota	Opisthokonta	Metazoa	Arthropoda	Chelicerata	Arachnida	NA	NA	NA	NA	Scorpiones	NA	Buthidae	Centruroides	Centruroides sculpturatus	NA	Buthoidea	NA	NA	Buthida	NA	NA	NA	NA	NA	NA	NA	NA	NA	NA	NA	NA
763	218467	XM_023375483.1	NA	Eukaryota	Opisthokonta	Metazoa	Arthropoda	Chelicerata	Arachnida	NA	NA	NA	NA	Scorpiones	NA	Buthidae	Centruroides	Centruroides sculpturatus	NA	Buthoidea	NA	NA	Buthida	NA	NA	NA	NA	NA	NA	NA	NA	NA	NA	NA	NA
764	218467	XM_023381985.1	NA	Eukaryota	Opisthokonta	Metazoa	Arthropoda	Chelicerata	Arachnida	NA	NA	NA	NA	Scorpiones	NA	Buthidae	Centruroides	Centruroides sculpturatus	NA	Buthoidea	NA	NA	Buthida	NA	NA	NA	NA	NA	NA	NA	NA	NA	NA	NA	NA
765	218467	XM_023367488.1	NA	Eukaryota	Opisthokonta	Metazoa	Arthropoda	Chelicerata	Arachnida	NA	NA	NA	NA	Scorpiones	NA	Buthidae	Centruroides	Centruroides sculpturatus	NA	Buthoidea	NA	NA	Buthida	NA	NA	NA	NA	NA	NA	NA	NA	NA	NA	NA	NA
766	218467	XM_023385691.1	NA	Eukaryota	Opisthokonta	Metazoa	Arthropoda	Chelicerata	Arachnida	NA	NA	NA	NA	Scorpiones	NA	Buthidae	Centruroides	Centruroides sculpturatus	NA	Buthoidea	NA	NA	Buthida	NA	NA	NA	NA	NA	NA	NA	NA	NA	NA	NA	NA
767	218467	XM_023360154.1	NA	Eukaryota	Opisthokonta	Metazoa	Arthropoda	Chelicerata	Arachnida	NA	NA	NA	NA	Scorpiones	NA	Buthidae	Centruroides	Centruroides sculpturatus	NA	Buthoidea	NA	NA	Buthida	NA	NA	NA	NA	NA	NA	NA	NA	NA	NA	NA	NA
768	218467	XM_023388619.1	NA	Eukaryota	Opisthokonta	Metazoa	Arthropoda	Chelicerata	Arachnida	NA	NA	NA	NA	Scorpiones	NA	Buthidae	Centruroides	Centruroides sculpturatus	NA	Buthoidea	NA	NA	Buthida	NA	NA	NA	NA	NA	NA	NA	NA	NA	NA	NA	NA
769	218467	XM_023360156.1	NA	Eukaryota	Opisthokonta	Metazoa	Arthropoda	Chelicerata	Arachnida	NA	NA	NA	NA	Scorpiones	NA	Buthidae	Centruroides	Centruroides sculpturatus	NA	Buthoidea	NA	NA	Buthida	NA	NA	NA	NA	NA	NA	NA	NA	NA	NA	NA	NA
770	218467	XM_023389018.1	NA	Eukaryota	Opisthokonta	Metazoa	Arthropoda	Chelicerata	Arachnida	NA	NA	NA	NA	Scorpiones	NA	Buthidae	Centruroides	Centruroides sculpturatus	NA	Buthoidea	NA	NA	Buthida	NA	NA	NA	NA	NA	NA	NA	NA	NA	NA	NA	NA
771	218467	XM_023381984.1	NA	Eukaryota	Opisthokonta	Metazoa	Arthropoda	Chelicerata	Arachnida	NA	NA	NA	NA	Scorpiones	NA	Buthidae	Centruroides	Centruroides sculpturatus	NA	Buthoidea	NA	NA	Buthida	NA	NA	NA	NA	NA	NA	NA	NA	NA	NA	NA	NA
772	218467	XM_023378615.1	NA	Eukaryota	Opisthokonta	Metazoa	Arthropoda	Chelicerata	Arachnida	NA	NA	NA	NA	Scorpiones	NA	Buthidae	Centruroides	Centruroides sculpturatus	NA	Buthoidea	NA	NA	Buthida	NA	NA	NA	NA	NA	NA	NA	NA	NA	NA	NA	NA
773	218467	XM_023360152.1	NA	Eukaryota	Opisthokonta	Metazoa	Arthropoda	Chelicerata	Arachnida	NA	NA	NA	NA	Scorpiones	NA	Buthidae	Centruroides	Centruroides sculpturatus	NA	Buthoidea	NA	NA	Buthida	NA	NA	NA	NA	NA	NA	NA	NA	NA	NA	NA	NA
774	218467	XM_023383298.1	NA	Eukaryota	Opisthokonta	Metazoa	Arthropoda	Chelicerata	Arachnida	NA	NA	NA	NA	Scorpiones	NA	Buthidae	Centruroides	Centruroides sculpturatus	NA	Buthoidea	NA	NA	Buthida	NA	NA	NA	NA	NA	NA	NA	NA	NA	NA	NA	NA
775	218467	XM_023380859.1	NA	Eukaryota	Opisthokonta	Metazoa	Arthropoda	Chelicerata	Arachnida	NA	NA	NA	NA	Scorpiones	NA	Buthidae	Centruroides	Centruroides sculpturatus	NA	Buthoidea	NA	NA	Buthida	NA	NA	NA	NA	NA	NA	NA	NA	NA	NA	NA	NA
776	218467	XM_023376418.1	NA	Eukaryota	Opisthokonta	Metazoa	Arthropoda	Chelicerata	Arachnida	NA	NA	NA	NA	Scorpiones	NA	Buthidae	Centruroides	Centruroides sculpturatus	NA	Buthoidea	NA	NA	Buthida	NA	NA	NA	NA	NA	NA	NA	NA	NA	NA	NA	NA
777	218467	XM_023383651.1	NA	Eukaryota	Opisthokonta	Metazoa	Arthropoda	Chelicerata	Arachnida	NA	NA	NA	NA	Scorpiones	NA	Buthidae	Centruroides	Centruroides sculpturatus	NA	Buthoidea	NA	NA	Buthida	NA	NA	NA	NA	NA	NA	NA	NA	NA	NA	NA	NA
778	218467	XM_023369266.1	NA	Eukaryota	Opisthokonta	Metazoa	Arthropoda	Chelicerata	Arachnida	NA	NA	NA	NA	Scorpiones	NA	Buthidae	Centruroides	Centruroides sculpturatus	NA	Buthoidea	NA	NA	Buthida	NA	NA	NA	NA	NA	NA	NA	NA	NA	NA	NA	NA
779	219809	XM_020426108.1	NA	Eukaryota	Opisthokonta	Metazoa	Arthropoda	Hexapoda	Insecta	Pterygota	Neoptera	Endopterygota	NA	Hymenoptera	Apocrita	Formicidae	Pseudomyrmex	Pseudomyrmex gracilis	Aculeata	Formicoidea	Pseudomyrmecinae	NA	NA	NA	NA	NA	NA	NA	NA	NA	NA	NA	NA	NA	NA
780	219809	XR_002250731.1	NA	Eukaryota	Opisthokonta	Metazoa	Arthropoda	Hexapoda	Insecta	Pterygota	Neoptera	Endopterygota	NA	Hymenoptera	Apocrita	Formicidae	Pseudomyrmex	Pseudomyrmex gracilis	Aculeata	Formicoidea	Pseudomyrmecinae	NA	NA	NA	NA	NA	NA	NA	NA	NA	NA	NA	NA	NA	NA
781	219809	XM_020434554.1	NA	Eukaryota	Opisthokonta	Metazoa	Arthropoda	Hexapoda	Insecta	Pterygota	Neoptera	Endopterygota	NA	Hymenoptera	Apocrita	Formicidae	Pseudomyrmex	Pseudomyrmex gracilis	Aculeata	Formicoidea	Pseudomyrmecinae	NA	NA	NA	NA	NA	NA	NA	NA	NA	NA	NA	NA	NA	NA
782	219809	XR_002250732.1	NA	Eukaryota	Opisthokonta	Metazoa	Arthropoda	Hexapoda	Insecta	Pterygota	Neoptera	Endopterygota	NA	Hymenoptera	Apocrita	Formicidae	Pseudomyrmex	Pseudomyrmex gracilis	Aculeata	Formicoidea	Pseudomyrmecinae	NA	NA	NA	NA	NA	NA	NA	NA	NA	NA	NA	NA	NA	NA
783	219809	XM_020435058.1	NA	Eukaryota	Opisthokonta	Metazoa	Arthropoda	Hexapoda	Insecta	Pterygota	Neoptera	Endopterygota	NA	Hymenoptera	Apocrita	Formicidae	Pseudomyrmex	Pseudomyrmex gracilis	Aculeata	Formicoidea	Pseudomyrmecinae	NA	NA	NA	NA	NA	NA	NA	NA	NA	NA	NA	NA	NA	NA
784	219809	XM_020425507.1	NA	Eukaryota	Opisthokonta	Metazoa	Arthropoda	Hexapoda	Insecta	Pterygota	Neoptera	Endopterygota	NA	Hymenoptera	Apocrita	Formicidae	Pseudomyrmex	Pseudomyrmex gracilis	Aculeata	Formicoidea	Pseudomyrmecinae	NA	NA	NA	NA	NA	NA	NA	NA	NA	NA	NA	NA	NA	NA
785	219809	XM_020425505.1	NA	Eukaryota	Opisthokonta	Metazoa	Arthropoda	Hexapoda	Insecta	Pterygota	Neoptera	Endopterygota	NA	Hymenoptera	Apocrita	Formicidae	Pseudomyrmex	Pseudomyrmex gracilis	Aculeata	Formicoidea	Pseudomyrmecinae	NA	NA	NA	NA	NA	NA	NA	NA	NA	NA	NA	NA	NA	NA
786	219809	XM_020425508.1	NA	Eukaryota	Opisthokonta	Metazoa	Arthropoda	Hexapoda	Insecta	Pterygota	Neoptera	Endopterygota	NA	Hymenoptera	Apocrita	Formicidae	Pseudomyrmex	Pseudomyrmex gracilis	Aculeata	Formicoidea	Pseudomyrmecinae	NA	NA	NA	NA	NA	NA	NA	NA	NA	NA	NA	NA	NA	NA
787	219809	XM_020433390.1	NA	Eukaryota	Opisthokonta	Metazoa	Arthropoda	Hexapoda	Insecta	Pterygota	Neoptera	Endopterygota	NA	Hymenoptera	Apocrita	Formicidae	Pseudomyrmex	Pseudomyrmex gracilis	Aculeata	Formicoidea	Pseudomyrmecinae	NA	NA	NA	NA	NA	NA	NA	NA	NA	NA	NA	NA	NA	NA
788	219809	XM_020433388.1	NA	Eukaryota	Opisthokonta	Metazoa	Arthropoda	Hexapoda	Insecta	Pterygota	Neoptera	Endopterygota	NA	Hymenoptera	Apocrita	Formicidae	Pseudomyrmex	Pseudomyrmex gracilis	Aculeata	Formicoidea	Pseudomyrmecinae	NA	NA	NA	NA	NA	NA	NA	NA	NA	NA	NA	NA	NA	NA
789	219809	XM_020438102.1	NA	Eukaryota	Opisthokonta	Metazoa	Arthropoda	Hexapoda	Insecta	Pterygota	Neoptera	Endopterygota	NA	Hymenoptera	Apocrita	Formicidae	Pseudomyrmex	Pseudomyrmex gracilis	Aculeata	Formicoidea	Pseudomyrmecinae	NA	NA	NA	NA	NA	NA	NA	NA	NA	NA	NA	NA	NA	NA
790	219809	XM_020441716.1	NA	Eukaryota	Opisthokonta	Metazoa	Arthropoda	Hexapoda	Insecta	Pterygota	Neoptera	Endopterygota	NA	Hymenoptera	Apocrita	Formicidae	Pseudomyrmex	Pseudomyrmex gracilis	Aculeata	Formicoidea	Pseudomyrmecinae	NA	NA	NA	NA	NA	NA	NA	NA	NA	NA	NA	NA	NA	NA
791	219809	XR_002250107.1	NA	Eukaryota	Opisthokonta	Metazoa	Arthropoda	Hexapoda	Insecta	Pterygota	Neoptera	Endopterygota	NA	Hymenoptera	Apocrita	Formicidae	Pseudomyrmex	Pseudomyrmex gracilis	Aculeata	Formicoidea	Pseudomyrmecinae	NA	NA	NA	NA	NA	NA	NA	NA	NA	NA	NA	NA	NA	NA
792	219809	XM_020438103.1	NA	Eukaryota	Opisthokonta	Metazoa	Arthropoda	Hexapoda	Insecta	Pterygota	Neoptera	Endopterygota	NA	Hymenoptera	Apocrita	Formicidae	Pseudomyrmex	Pseudomyrmex gracilis	Aculeata	Formicoidea	Pseudomyrmecinae	NA	NA	NA	NA	NA	NA	NA	NA	NA	NA	NA	NA	NA	NA
793	219809	XM_020432168.1	NA	Eukaryota	Opisthokonta	Metazoa	Arthropoda	Hexapoda	Insecta	Pterygota	Neoptera	Endopterygota	NA	Hymenoptera	Apocrita	Formicidae	Pseudomyrmex	Pseudomyrmex gracilis	Aculeata	Formicoidea	Pseudomyrmecinae	NA	NA	NA	NA	NA	NA	NA	NA	NA	NA	NA	NA	NA	NA
794	219809	XM_020438104.1	NA	Eukaryota	Opisthokonta	Metazoa	Arthropoda	Hexapoda	Insecta	Pterygota	Neoptera	Endopterygota	NA	Hymenoptera	Apocrita	Formicidae	Pseudomyrmex	Pseudomyrmex gracilis	Aculeata	Formicoidea	Pseudomyrmecinae	NA	NA	NA	NA	NA	NA	NA	NA	NA	NA	NA	NA	NA	NA
795	219809	XM_020425443.1	NA	Eukaryota	Opisthokonta	Metazoa	Arthropoda	Hexapoda	Insecta	Pterygota	Neoptera	Endopterygota	NA	Hymenoptera	Apocrita	Formicidae	Pseudomyrmex	Pseudomyrmex gracilis	Aculeata	Formicoidea	Pseudomyrmecinae	NA	NA	NA	NA	NA	NA	NA	NA	NA	NA	NA	NA	NA	NA
796	219809	XM_020438101.1	NA	Eukaryota	Opisthokonta	Metazoa	Arthropoda	Hexapoda	Insecta	Pterygota	Neoptera	Endopterygota	NA	Hymenoptera	Apocrita	Formicidae	Pseudomyrmex	Pseudomyrmex gracilis	Aculeata	Formicoidea	Pseudomyrmecinae	NA	NA	NA	NA	NA	NA	NA	NA	NA	NA	NA	NA	NA	NA
797	219809	XM_020434553.1	NA	Eukaryota	Opisthokonta	Metazoa	Arthropoda	Hexapoda	Insecta	Pterygota	Neoptera	Endopterygota	NA	Hymenoptera	Apocrita	Formicidae	Pseudomyrmex	Pseudomyrmex gracilis	Aculeata	Formicoidea	Pseudomyrmecinae	NA	NA	NA	NA	NA	NA	NA	NA	NA	NA	NA	NA	NA	NA
798	219809	XR_002250758.1	NA	Eukaryota	Opisthokonta	Metazoa	Arthropoda	Hexapoda	Insecta	Pterygota	Neoptera	Endopterygota	NA	Hymenoptera	Apocrita	Formicidae	Pseudomyrmex	Pseudomyrmex gracilis	Aculeata	Formicoidea	Pseudomyrmecinae	NA	NA	NA	NA	NA	NA	NA	NA	NA	NA	NA	NA	NA	NA
799	222816	XM_012433021.2	NA	Eukaryota	Opisthokonta	Metazoa	Arthropoda	Hexapoda	Insecta	Pterygota	Neoptera	Endopterygota	NA	Hymenoptera	NA	Orussidae	Orussus	Orussus abietinus	NA	Orussoidea	NA	NA	NA	NA	NA	NA	NA	NA	NA	NA	NA	NA	NA	NA	NA
800	222816	XM_012423895.1	NA	Eukaryota	Opisthokonta	Metazoa	Arthropoda	Hexapoda	Insecta	Pterygota	Neoptera	Endopterygota	NA	Hymenoptera	NA	Orussidae	Orussus	Orussus abietinus	NA	Orussoidea	NA	NA	NA	NA	NA	NA	NA	NA	NA	NA	NA	NA	NA	NA	NA
801	222816	XM_012416672.1	NA	Eukaryota	Opisthokonta	Metazoa	Arthropoda	Hexapoda	Insecta	Pterygota	Neoptera	Endopterygota	NA	Hymenoptera	NA	Orussidae	Orussus	Orussus abietinus	NA	Orussoidea	NA	NA	NA	NA	NA	NA	NA	NA	NA	NA	NA	NA	NA	NA	NA
802	222816	XM_012430436.1	NA	Eukaryota	Opisthokonta	Metazoa	Arthropoda	Hexapoda	Insecta	Pterygota	Neoptera	Endopterygota	NA	Hymenoptera	NA	Orussidae	Orussus	Orussus abietinus	NA	Orussoidea	NA	NA	NA	NA	NA	NA	NA	NA	NA	NA	NA	NA	NA	NA	NA
803	222816	XM_012430483.2	NA	Eukaryota	Opisthokonta	Metazoa	Arthropoda	Hexapoda	Insecta	Pterygota	Neoptera	Endopterygota	NA	Hymenoptera	NA	Orussidae	Orussus	Orussus abietinus	NA	Orussoidea	NA	NA	NA	NA	NA	NA	NA	NA	NA	NA	NA	NA	NA	NA	NA
804	222816	XM_012420913.2	NA	Eukaryota	Opisthokonta	Metazoa	Arthropoda	Hexapoda	Insecta	Pterygota	Neoptera	Endopterygota	NA	Hymenoptera	NA	Orussidae	Orussus	Orussus abietinus	NA	Orussoidea	NA	NA	NA	NA	NA	NA	NA	NA	NA	NA	NA	NA	NA	NA	NA
805	222816	XM_012422123.2	NA	Eukaryota	Opisthokonta	Metazoa	Arthropoda	Hexapoda	Insecta	Pterygota	Neoptera	Endopterygota	NA	Hymenoptera	NA	Orussidae	Orussus	Orussus abietinus	NA	Orussoidea	NA	NA	NA	NA	NA	NA	NA	NA	NA	NA	NA	NA	NA	NA	NA
806	222816	XM_012416866.1	NA	Eukaryota	Opisthokonta	Metazoa	Arthropoda	Hexapoda	Insecta	Pterygota	Neoptera	Endopterygota	NA	Hymenoptera	NA	Orussidae	Orussus	Orussus abietinus	NA	Orussoidea	NA	NA	NA	NA	NA	NA	NA	NA	NA	NA	NA	NA	NA	NA	NA
807	222816	XM_012416886.1	NA	Eukaryota	Opisthokonta	Metazoa	Arthropoda	Hexapoda	Insecta	Pterygota	Neoptera	Endopterygota	NA	Hymenoptera	NA	Orussidae	Orussus	Orussus abietinus	NA	Orussoidea	NA	NA	NA	NA	NA	NA	NA	NA	NA	NA	NA	NA	NA	NA	NA
808	222816	XM_023433425.1	NA	Eukaryota	Opisthokonta	Metazoa	Arthropoda	Hexapoda	Insecta	Pterygota	Neoptera	Endopterygota	NA	Hymenoptera	NA	Orussidae	Orussus	Orussus abietinus	NA	Orussoidea	NA	NA	NA	NA	NA	NA	NA	NA	NA	NA	NA	NA	NA	NA	NA
809	222816	XR_001103849.2	NA	Eukaryota	Opisthokonta	Metazoa	Arthropoda	Hexapoda	Insecta	Pterygota	Neoptera	Endopterygota	NA	Hymenoptera	NA	Orussidae	Orussus	Orussus abietinus	NA	Orussoidea	NA	NA	NA	NA	NA	NA	NA	NA	NA	NA	NA	NA	NA	NA	NA
810	222816	XM_012422124.1	NA	Eukaryota	Opisthokonta	Metazoa	Arthropoda	Hexapoda	Insecta	Pterygota	Neoptera	Endopterygota	NA	Hymenoptera	NA	Orussidae	Orussus	Orussus abietinus	NA	Orussoidea	NA	NA	NA	NA	NA	NA	NA	NA	NA	NA	NA	NA	NA	NA	NA
811	222816	XM_012420911.2	NA	Eukaryota	Opisthokonta	Metazoa	Arthropoda	Hexapoda	Insecta	Pterygota	Neoptera	Endopterygota	NA	Hymenoptera	NA	Orussidae	Orussus	Orussus abietinus	NA	Orussoidea	NA	NA	NA	NA	NA	NA	NA	NA	NA	NA	NA	NA	NA	NA	NA
812	222816	XR_001103848.2	NA	Eukaryota	Opisthokonta	Metazoa	Arthropoda	Hexapoda	Insecta	Pterygota	Neoptera	Endopterygota	NA	Hymenoptera	NA	Orussidae	Orussus	Orussus abietinus	NA	Orussoidea	NA	NA	NA	NA	NA	NA	NA	NA	NA	NA	NA	NA	NA	NA	NA
813	222816	XM_012433028.1	NA	Eukaryota	Opisthokonta	Metazoa	Arthropoda	Hexapoda	Insecta	Pterygota	Neoptera	Endopterygota	NA	Hymenoptera	NA	Orussidae	Orussus	Orussus abietinus	NA	Orussoidea	NA	NA	NA	NA	NA	NA	NA	NA	NA	NA	NA	NA	NA	NA	NA
814	222816	XM_012432718.2	NA	Eukaryota	Opisthokonta	Metazoa	Arthropoda	Hexapoda	Insecta	Pterygota	Neoptera	Endopterygota	NA	Hymenoptera	NA	Orussidae	Orussus	Orussus abietinus	NA	Orussoidea	NA	NA	NA	NA	NA	NA	NA	NA	NA	NA	NA	NA	NA	NA	NA
815	222816	XM_023433427.1	NA	Eukaryota	Opisthokonta	Metazoa	Arthropoda	Hexapoda	Insecta	Pterygota	Neoptera	Endopterygota	NA	Hymenoptera	NA	Orussidae	Orussus	Orussus abietinus	NA	Orussoidea	NA	NA	NA	NA	NA	NA	NA	NA	NA	NA	NA	NA	NA	NA	NA
816	222816	XM_023433424.1	NA	Eukaryota	Opisthokonta	Metazoa	Arthropoda	Hexapoda	Insecta	Pterygota	Neoptera	Endopterygota	NA	Hymenoptera	NA	Orussidae	Orussus	Orussus abietinus	NA	Orussoidea	NA	NA	NA	NA	NA	NA	NA	NA	NA	NA	NA	NA	NA	NA	NA
817	222816	XM_012423896.1	NA	Eukaryota	Opisthokonta	Metazoa	Arthropoda	Hexapoda	Insecta	Pterygota	Neoptera	Endopterygota	NA	Hymenoptera	NA	Orussidae	Orussus	Orussus abietinus	NA	Orussoidea	NA	NA	NA	NA	NA	NA	NA	NA	NA	NA	NA	NA	NA	NA	NA
818	222816	XM_012422122.1	NA	Eukaryota	Opisthokonta	Metazoa	Arthropoda	Hexapoda	Insecta	Pterygota	Neoptera	Endopterygota	NA	Hymenoptera	NA	Orussidae	Orussus	Orussus abietinus	NA	Orussoidea	NA	NA	NA	NA	NA	NA	NA	NA	NA	NA	NA	NA	NA	NA	NA
819	222816	XM_012418870.2	NA	Eukaryota	Opisthokonta	Metazoa	Arthropoda	Hexapoda	Insecta	Pterygota	Neoptera	Endopterygota	NA	Hymenoptera	NA	Orussidae	Orussus	Orussus abietinus	NA	Orussoidea	NA	NA	NA	NA	NA	NA	NA	NA	NA	NA	NA	NA	NA	NA	NA
820	222816	XM_023433428.1	NA	Eukaryota	Opisthokonta	Metazoa	Arthropoda	Hexapoda	Insecta	Pterygota	Neoptera	Endopterygota	NA	Hymenoptera	NA	Orussidae	Orussus	Orussus abietinus	NA	Orussoidea	NA	NA	NA	NA	NA	NA	NA	NA	NA	NA	NA	NA	NA	NA	NA
821	222816	XM_023433426.1	NA	Eukaryota	Opisthokonta	Metazoa	Arthropoda	Hexapoda	Insecta	Pterygota	Neoptera	Endopterygota	NA	Hymenoptera	NA	Orussidae	Orussus	Orussus abietinus	NA	Orussoidea	NA	NA	NA	NA	NA	NA	NA	NA	NA	NA	NA	NA	NA	NA	NA
822	222816	XM_012420924.1	NA	Eukaryota	Opisthokonta	Metazoa	Arthropoda	Hexapoda	Insecta	Pterygota	Neoptera	Endopterygota	NA	Hymenoptera	NA	Orussidae	Orussus	Orussus abietinus	NA	Orussoidea	NA	NA	NA	NA	NA	NA	NA	NA	NA	NA	NA	NA	NA	NA	NA
823	222816	XM_012420667.1	NA	Eukaryota	Opisthokonta	Metazoa	Arthropoda	Hexapoda	Insecta	Pterygota	Neoptera	Endopterygota	NA	Hymenoptera	NA	Orussidae	Orussus	Orussus abietinus	NA	Orussoidea	NA	NA	NA	NA	NA	NA	NA	NA	NA	NA	NA	NA	NA	NA	NA
824	222816	XM_012418095.2	NA	Eukaryota	Opisthokonta	Metazoa	Arthropoda	Hexapoda	Insecta	Pterygota	Neoptera	Endopterygota	NA	Hymenoptera	NA	Orussidae	Orussus	Orussus abietinus	NA	Orussoidea	NA	NA	NA	NA	NA	NA	NA	NA	NA	NA	NA	NA	NA	NA	NA
825	222816	XM_012421903.1	NA	Eukaryota	Opisthokonta	Metazoa	Arthropoda	Hexapoda	Insecta	Pterygota	Neoptera	Endopterygota	NA	Hymenoptera	NA	Orussidae	Orussus	Orussus abietinus	NA	Orussoidea	NA	NA	NA	NA	NA	NA	NA	NA	NA	NA	NA	NA	NA	NA	NA
826	222816	XR_001103846.2	NA	Eukaryota	Opisthokonta	Metazoa	Arthropoda	Hexapoda	Insecta	Pterygota	Neoptera	Endopterygota	NA	Hymenoptera	NA	Orussidae	Orussus	Orussus abietinus	NA	Orussoidea	NA	NA	NA	NA	NA	NA	NA	NA	NA	NA	NA	NA	NA	NA	NA
827	222816	XM_012419879.2	NA	Eukaryota	Opisthokonta	Metazoa	Arthropoda	Hexapoda	Insecta	Pterygota	Neoptera	Endopterygota	NA	Hymenoptera	NA	Orussidae	Orussus	Orussus abietinus	NA	Orussoidea	NA	NA	NA	NA	NA	NA	NA	NA	NA	NA	NA	NA	NA	NA	NA
828	222816	XM_012427599.2	NA	Eukaryota	Opisthokonta	Metazoa	Arthropoda	Hexapoda	Insecta	Pterygota	Neoptera	Endopterygota	NA	Hymenoptera	NA	Orussidae	Orussus	Orussus abietinus	NA	Orussoidea	NA	NA	NA	NA	NA	NA	NA	NA	NA	NA	NA	NA	NA	NA	NA
829	222816	XM_023432803.1	NA	Eukaryota	Opisthokonta	Metazoa	Arthropoda	Hexapoda	Insecta	Pterygota	Neoptera	Endopterygota	NA	Hymenoptera	NA	Orussidae	Orussus	Orussus abietinus	NA	Orussoidea	NA	NA	NA	NA	NA	NA	NA	NA	NA	NA	NA	NA	NA	NA	NA
830	222816	XM_012419873.2	NA	Eukaryota	Opisthokonta	Metazoa	Arthropoda	Hexapoda	Insecta	Pterygota	Neoptera	Endopterygota	NA	Hymenoptera	NA	Orussidae	Orussus	Orussus abietinus	NA	Orussoidea	NA	NA	NA	NA	NA	NA	NA	NA	NA	NA	NA	NA	NA	NA	NA
831	222816	XM_012428634.1	NA	Eukaryota	Opisthokonta	Metazoa	Arthropoda	Hexapoda	Insecta	Pterygota	Neoptera	Endopterygota	NA	Hymenoptera	NA	Orussidae	Orussus	Orussus abietinus	NA	Orussoidea	NA	NA	NA	NA	NA	NA	NA	NA	NA	NA	NA	NA	NA	NA	NA
832	222816	XM_023434804.1	NA	Eukaryota	Opisthokonta	Metazoa	Arthropoda	Hexapoda	Insecta	Pterygota	Neoptera	Endopterygota	NA	Hymenoptera	NA	Orussidae	Orussus	Orussus abietinus	NA	Orussoidea	NA	NA	NA	NA	NA	NA	NA	NA	NA	NA	NA	NA	NA	NA	NA
833	222816	XM_023432425.1	NA	Eukaryota	Opisthokonta	Metazoa	Arthropoda	Hexapoda	Insecta	Pterygota	Neoptera	Endopterygota	NA	Hymenoptera	NA	Orussidae	Orussus	Orussus abietinus	NA	Orussoidea	NA	NA	NA	NA	NA	NA	NA	NA	NA	NA	NA	NA	NA	NA	NA
834	222816	XM_012433018.2	NA	Eukaryota	Opisthokonta	Metazoa	Arthropoda	Hexapoda	Insecta	Pterygota	Neoptera	Endopterygota	NA	Hymenoptera	NA	Orussidae	Orussus	Orussus abietinus	NA	Orussoidea	NA	NA	NA	NA	NA	NA	NA	NA	NA	NA	NA	NA	NA	NA	NA
835	222816	XM_012433020.2	NA	Eukaryota	Opisthokonta	Metazoa	Arthropoda	Hexapoda	Insecta	Pterygota	Neoptera	Endopterygota	NA	Hymenoptera	NA	Orussidae	Orussus	Orussus abietinus	NA	Orussoidea	NA	NA	NA	NA	NA	NA	NA	NA	NA	NA	NA	NA	NA	NA	NA
836	222816	XR_001103844.2	NA	Eukaryota	Opisthokonta	Metazoa	Arthropoda	Hexapoda	Insecta	Pterygota	Neoptera	Endopterygota	NA	Hymenoptera	NA	Orussidae	Orussus	Orussus abietinus	NA	Orussoidea	NA	NA	NA	NA	NA	NA	NA	NA	NA	NA	NA	NA	NA	NA	NA
837	222816	XR_001103845.2	NA	Eukaryota	Opisthokonta	Metazoa	Arthropoda	Hexapoda	Insecta	Pterygota	Neoptera	Endopterygota	NA	Hymenoptera	NA	Orussidae	Orussus	Orussus abietinus	NA	Orussoidea	NA	NA	NA	NA	NA	NA	NA	NA	NA	NA	NA	NA	NA	NA	NA
838	222816	XM_012419877.1	NA	Eukaryota	Opisthokonta	Metazoa	Arthropoda	Hexapoda	Insecta	Pterygota	Neoptera	Endopterygota	NA	Hymenoptera	NA	Orussidae	Orussus	Orussus abietinus	NA	Orussoidea	NA	NA	NA	NA	NA	NA	NA	NA	NA	NA	NA	NA	NA	NA	NA
839	222816	XM_012419878.1	NA	Eukaryota	Opisthokonta	Metazoa	Arthropoda	Hexapoda	Insecta	Pterygota	Neoptera	Endopterygota	NA	Hymenoptera	NA	Orussidae	Orussus	Orussus abietinus	NA	Orussoidea	NA	NA	NA	NA	NA	NA	NA	NA	NA	NA	NA	NA	NA	NA	NA
840	222816	XM_012416553.2	NA	Eukaryota	Opisthokonta	Metazoa	Arthropoda	Hexapoda	Insecta	Pterygota	Neoptera	Endopterygota	NA	Hymenoptera	NA	Orussidae	Orussus	Orussus abietinus	NA	Orussoidea	NA	NA	NA	NA	NA	NA	NA	NA	NA	NA	NA	NA	NA	NA	NA
841	222816	XM_012426757.2	NA	Eukaryota	Opisthokonta	Metazoa	Arthropoda	Hexapoda	Insecta	Pterygota	Neoptera	Endopterygota	NA	Hymenoptera	NA	Orussidae	Orussus	Orussus abietinus	NA	Orussoidea	NA	NA	NA	NA	NA	NA	NA	NA	NA	NA	NA	NA	NA	NA	NA
842	222816	XM_012416675.1	NA	Eukaryota	Opisthokonta	Metazoa	Arthropoda	Hexapoda	Insecta	Pterygota	Neoptera	Endopterygota	NA	Hymenoptera	NA	Orussidae	Orussus	Orussus abietinus	NA	Orussoidea	NA	NA	NA	NA	NA	NA	NA	NA	NA	NA	NA	NA	NA	NA	NA
843	222816	XM_012430232.2	NA	Eukaryota	Opisthokonta	Metazoa	Arthropoda	Hexapoda	Insecta	Pterygota	Neoptera	Endopterygota	NA	Hymenoptera	NA	Orussidae	Orussus	Orussus abietinus	NA	Orussoidea	NA	NA	NA	NA	NA	NA	NA	NA	NA	NA	NA	NA	NA	NA	NA
844	222816	XM_012420910.2	NA	Eukaryota	Opisthokonta	Metazoa	Arthropoda	Hexapoda	Insecta	Pterygota	Neoptera	Endopterygota	NA	Hymenoptera	NA	Orussidae	Orussus	Orussus abietinus	NA	Orussoidea	NA	NA	NA	NA	NA	NA	NA	NA	NA	NA	NA	NA	NA	NA	NA
845	222816	XM_012416671.1	NA	Eukaryota	Opisthokonta	Metazoa	Arthropoda	Hexapoda	Insecta	Pterygota	Neoptera	Endopterygota	NA	Hymenoptera	NA	Orussidae	Orussus	Orussus abietinus	NA	Orussoidea	NA	NA	NA	NA	NA	NA	NA	NA	NA	NA	NA	NA	NA	NA	NA
846	222816	XM_012415049.1	NA	Eukaryota	Opisthokonta	Metazoa	Arthropoda	Hexapoda	Insecta	Pterygota	Neoptera	Endopterygota	NA	Hymenoptera	NA	Orussidae	Orussus	Orussus abietinus	NA	Orussoidea	NA	NA	NA	NA	NA	NA	NA	NA	NA	NA	NA	NA	NA	NA	NA
847	222816	XM_012427598.2	NA	Eukaryota	Opisthokonta	Metazoa	Arthropoda	Hexapoda	Insecta	Pterygota	Neoptera	Endopterygota	NA	Hymenoptera	NA	Orussidae	Orussus	Orussus abietinus	NA	Orussoidea	NA	NA	NA	NA	NA	NA	NA	NA	NA	NA	NA	NA	NA	NA	NA
848	222816	XM_023432802.1	NA	Eukaryota	Opisthokonta	Metazoa	Arthropoda	Hexapoda	Insecta	Pterygota	Neoptera	Endopterygota	NA	Hymenoptera	NA	Orussidae	Orussus	Orussus abietinus	NA	Orussoidea	NA	NA	NA	NA	NA	NA	NA	NA	NA	NA	NA	NA	NA	NA	NA
849	222816	XM_012423730.1	NA	Eukaryota	Opisthokonta	Metazoa	Arthropoda	Hexapoda	Insecta	Pterygota	Neoptera	Endopterygota	NA	Hymenoptera	NA	Orussidae	Orussus	Orussus abietinus	NA	Orussoidea	NA	NA	NA	NA	NA	NA	NA	NA	NA	NA	NA	NA	NA	NA	NA
850	222816	XM_012420925.2	NA	Eukaryota	Opisthokonta	Metazoa	Arthropoda	Hexapoda	Insecta	Pterygota	Neoptera	Endopterygota	NA	Hymenoptera	NA	Orussidae	Orussus	Orussus abietinus	NA	Orussoidea	NA	NA	NA	NA	NA	NA	NA	NA	NA	NA	NA	NA	NA	NA	NA
851	222816	XM_012423893.1	NA	Eukaryota	Opisthokonta	Metazoa	Arthropoda	Hexapoda	Insecta	Pterygota	Neoptera	Endopterygota	NA	Hymenoptera	NA	Orussidae	Orussus	Orussus abietinus	NA	Orussoidea	NA	NA	NA	NA	NA	NA	NA	NA	NA	NA	NA	NA	NA	NA	NA
852	222816	XM_012421593.2	NA	Eukaryota	Opisthokonta	Metazoa	Arthropoda	Hexapoda	Insecta	Pterygota	Neoptera	Endopterygota	NA	Hymenoptera	NA	Orussidae	Orussus	Orussus abietinus	NA	Orussoidea	NA	NA	NA	NA	NA	NA	NA	NA	NA	NA	NA	NA	NA	NA	NA
853	222816	XM_023433265.1	NA	Eukaryota	Opisthokonta	Metazoa	Arthropoda	Hexapoda	Insecta	Pterygota	Neoptera	Endopterygota	NA	Hymenoptera	NA	Orussidae	Orussus	Orussus abietinus	NA	Orussoidea	NA	NA	NA	NA	NA	NA	NA	NA	NA	NA	NA	NA	NA	NA	NA
854	222816	XM_012416676.1	NA	Eukaryota	Opisthokonta	Metazoa	Arthropoda	Hexapoda	Insecta	Pterygota	Neoptera	Endopterygota	NA	Hymenoptera	NA	Orussidae	Orussus	Orussus abietinus	NA	Orussoidea	NA	NA	NA	NA	NA	NA	NA	NA	NA	NA	NA	NA	NA	NA	NA
855	222816	XM_012430484.2	NA	Eukaryota	Opisthokonta	Metazoa	Arthropoda	Hexapoda	Insecta	Pterygota	Neoptera	Endopterygota	NA	Hymenoptera	NA	Orussidae	Orussus	Orussus abietinus	NA	Orussoidea	NA	NA	NA	NA	NA	NA	NA	NA	NA	NA	NA	NA	NA	NA	NA
856	222816	XM_023432592.1	NA	Eukaryota	Opisthokonta	Metazoa	Arthropoda	Hexapoda	Insecta	Pterygota	Neoptera	Endopterygota	NA	Hymenoptera	NA	Orussidae	Orussus	Orussus abietinus	NA	Orussoidea	NA	NA	NA	NA	NA	NA	NA	NA	NA	NA	NA	NA	NA	NA	NA
857	222816	XM_012423894.1	NA	Eukaryota	Opisthokonta	Metazoa	Arthropoda	Hexapoda	Insecta	Pterygota	Neoptera	Endopterygota	NA	Hymenoptera	NA	Orussidae	Orussus	Orussus abietinus	NA	Orussoidea	NA	NA	NA	NA	NA	NA	NA	NA	NA	NA	NA	NA	NA	NA	NA
858	222816	XM_023432424.1	NA	Eukaryota	Opisthokonta	Metazoa	Arthropoda	Hexapoda	Insecta	Pterygota	Neoptera	Endopterygota	NA	Hymenoptera	NA	Orussidae	Orussus	Orussus abietinus	NA	Orussoidea	NA	NA	NA	NA	NA	NA	NA	NA	NA	NA	NA	NA	NA	NA	NA
859	222816	XM_012418094.1	NA	Eukaryota	Opisthokonta	Metazoa	Arthropoda	Hexapoda	Insecta	Pterygota	Neoptera	Endopterygota	NA	Hymenoptera	NA	Orussidae	Orussus	Orussus abietinus	NA	Orussoidea	NA	NA	NA	NA	NA	NA	NA	NA	NA	NA	NA	NA	NA	NA	NA
860	222816	XM_012427513.2	NA	Eukaryota	Opisthokonta	Metazoa	Arthropoda	Hexapoda	Insecta	Pterygota	Neoptera	Endopterygota	NA	Hymenoptera	NA	Orussidae	Orussus	Orussus abietinus	NA	Orussoidea	NA	NA	NA	NA	NA	NA	NA	NA	NA	NA	NA	NA	NA	NA	NA
861	222816	XM_023432945.1	NA	Eukaryota	Opisthokonta	Metazoa	Arthropoda	Hexapoda	Insecta	Pterygota	Neoptera	Endopterygota	NA	Hymenoptera	NA	Orussidae	Orussus	Orussus abietinus	NA	Orussoidea	NA	NA	NA	NA	NA	NA	NA	NA	NA	NA	NA	NA	NA	NA	NA
862	222816	XM_012427511.2	NA	Eukaryota	Opisthokonta	Metazoa	Arthropoda	Hexapoda	Insecta	Pterygota	Neoptera	Endopterygota	NA	Hymenoptera	NA	Orussidae	Orussus	Orussus abietinus	NA	Orussoidea	NA	NA	NA	NA	NA	NA	NA	NA	NA	NA	NA	NA	NA	NA	NA
863	222816	XM_023432800.1	NA	Eukaryota	Opisthokonta	Metazoa	Arthropoda	Hexapoda	Insecta	Pterygota	Neoptera	Endopterygota	NA	Hymenoptera	NA	Orussidae	Orussus	Orussus abietinus	NA	Orussoidea	NA	NA	NA	NA	NA	NA	NA	NA	NA	NA	NA	NA	NA	NA	NA
864	222816	XM_012416673.1	NA	Eukaryota	Opisthokonta	Metazoa	Arthropoda	Hexapoda	Insecta	Pterygota	Neoptera	Endopterygota	NA	Hymenoptera	NA	Orussidae	Orussus	Orussus abietinus	NA	Orussoidea	NA	NA	NA	NA	NA	NA	NA	NA	NA	NA	NA	NA	NA	NA	NA
865	222816	XM_012416674.2	NA	Eukaryota	Opisthokonta	Metazoa	Arthropoda	Hexapoda	Insecta	Pterygota	Neoptera	Endopterygota	NA	Hymenoptera	NA	Orussidae	Orussus	Orussus abietinus	NA	Orussoidea	NA	NA	NA	NA	NA	NA	NA	NA	NA	NA	NA	NA	NA	NA	NA
866	222816	XM_012423897.1	NA	Eukaryota	Opisthokonta	Metazoa	Arthropoda	Hexapoda	Insecta	Pterygota	Neoptera	Endopterygota	NA	Hymenoptera	NA	Orussidae	Orussus	Orussus abietinus	NA	Orussoidea	NA	NA	NA	NA	NA	NA	NA	NA	NA	NA	NA	NA	NA	NA	NA
867	222816	XM_012430751.2	NA	Eukaryota	Opisthokonta	Metazoa	Arthropoda	Hexapoda	Insecta	Pterygota	Neoptera	Endopterygota	NA	Hymenoptera	NA	Orussidae	Orussus	Orussus abietinus	NA	Orussoidea	NA	NA	NA	NA	NA	NA	NA	NA	NA	NA	NA	NA	NA	NA	NA
868	222816	XM_012427512.1	NA	Eukaryota	Opisthokonta	Metazoa	Arthropoda	Hexapoda	Insecta	Pterygota	Neoptera	Endopterygota	NA	Hymenoptera	NA	Orussidae	Orussus	Orussus abietinus	NA	Orussoidea	NA	NA	NA	NA	NA	NA	NA	NA	NA	NA	NA	NA	NA	NA	NA
869	222816	XM_012425905.1	NA	Eukaryota	Opisthokonta	Metazoa	Arthropoda	Hexapoda	Insecta	Pterygota	Neoptera	Endopterygota	NA	Hymenoptera	NA	Orussidae	Orussus	Orussus abietinus	NA	Orussoidea	NA	NA	NA	NA	NA	NA	NA	NA	NA	NA	NA	NA	NA	NA	NA
870	222816	XM_012428633.1	NA	Eukaryota	Opisthokonta	Metazoa	Arthropoda	Hexapoda	Insecta	Pterygota	Neoptera	Endopterygota	NA	Hymenoptera	NA	Orussidae	Orussus	Orussus abietinus	NA	Orussoidea	NA	NA	NA	NA	NA	NA	NA	NA	NA	NA	NA	NA	NA	NA	NA
871	222816	XM_023433422.1	NA	Eukaryota	Opisthokonta	Metazoa	Arthropoda	Hexapoda	Insecta	Pterygota	Neoptera	Endopterygota	NA	Hymenoptera	NA	Orussidae	Orussus	Orussus abietinus	NA	Orussoidea	NA	NA	NA	NA	NA	NA	NA	NA	NA	NA	NA	NA	NA	NA	NA
872	222816	XM_012430752.2	NA	Eukaryota	Opisthokonta	Metazoa	Arthropoda	Hexapoda	Insecta	Pterygota	Neoptera	Endopterygota	NA	Hymenoptera	NA	Orussidae	Orussus	Orussus abietinus	NA	Orussoidea	NA	NA	NA	NA	NA	NA	NA	NA	NA	NA	NA	NA	NA	NA	NA
873	222816	XM_023432801.1	NA	Eukaryota	Opisthokonta	Metazoa	Arthropoda	Hexapoda	Insecta	Pterygota	Neoptera	Endopterygota	NA	Hymenoptera	NA	Orussidae	Orussus	Orussus abietinus	NA	Orussoidea	NA	NA	NA	NA	NA	NA	NA	NA	NA	NA	NA	NA	NA	NA	NA
874	222816	XM_023433253.1	NA	Eukaryota	Opisthokonta	Metazoa	Arthropoda	Hexapoda	Insecta	Pterygota	Neoptera	Endopterygota	NA	Hymenoptera	NA	Orussidae	Orussus	Orussus abietinus	NA	Orussoidea	NA	NA	NA	NA	NA	NA	NA	NA	NA	NA	NA	NA	NA	NA	NA
875	222816	XM_012431392.2	NA	Eukaryota	Opisthokonta	Metazoa	Arthropoda	Hexapoda	Insecta	Pterygota	Neoptera	Endopterygota	NA	Hymenoptera	NA	Orussidae	Orussus	Orussus abietinus	NA	Orussoidea	NA	NA	NA	NA	NA	NA	NA	NA	NA	NA	NA	NA	NA	NA	NA
876	222816	XM_023433423.1	NA	Eukaryota	Opisthokonta	Metazoa	Arthropoda	Hexapoda	Insecta	Pterygota	Neoptera	Endopterygota	NA	Hymenoptera	NA	Orussidae	Orussus	Orussus abietinus	NA	Orussoidea	NA	NA	NA	NA	NA	NA	NA	NA	NA	NA	NA	NA	NA	NA	NA
877	224129	XM_018463651.1	NA	Eukaryota	Opisthokonta	Metazoa	Arthropoda	Hexapoda	Insecta	Pterygota	Neoptera	Endopterygota	NA	Coleoptera	Polyphaga	Buprestidae	Agrilus	Agrilus planipennis	Elateriformia	Buprestoidea	Agrilinae	NA	NA	NA	NA	NA	NA	NA	NA	NA	NA	NA	NA	NA	NA
878	224359	AY900125.1	NA	Eukaryota	Opisthokonta	Metazoa	Arthropoda	Hexapoda	Insecta	Pterygota	Neoptera	Paraneoptera	Psocodea	Phthiraptera	Ischnocera	Philopteridae	Nesiotinus	Nesiotinus demersus	NA	NA	NA	NA	NA	NA	NA	NA	NA	NA	NA	NA	NA	NA	NA	NA	NA
879	225400	XM_006761074.2	NA	Eukaryota	Opisthokonta	Metazoa	Chordata	Craniata	Mammalia	NA	NA	NA	Laurasiatheria	Chiroptera	Microchiroptera	Vespertilionidae	Myotis	Myotis davidii	NA	NA	NA	NA	NA	Sarcopterygii	NA	NA	NA	NA	NA	NA	NA	NA	NA	NA	NA
880	230730	EU020174.1	NA	Eukaryota	Opisthokonta	Metazoa	Arthropoda	Crustacea	Ostracoda	Podocopa	NA	NA	NA	Podocopida	Cypridocopina	Cyprididae	Cypridopsis	Cypridopsis vidua	NA	Cypridoidea	NA	NA	NA	Oligostraca	NA	NA	NA	NA	NA	NA	NA	NA	NA	NA	NA
881	231975	KM422207.1	NA	Eukaryota	Opisthokonta	Metazoa	Arthropoda	Hexapoda	Insecta	Pterygota	Neoptera	Endopterygota	NA	Hymenoptera	Apocrita	Vespidae	Mischocyttarus	Mischocyttarus flavitarsis	Aculeata	Vespoidea	Polistinae	Mischocyttarini	NA	NA	NA	NA	NA	NA	NA	NA	NA	NA	NA	NA	NA
882	2342	CP006568.1	NA	Bacteria	NA	NA	Proteobacteria	NA	Gammaproteobacteria	NA	NA	NA	NA	Enterobacterales	NA	Bruguierivoracaceae	Sodalis	Candidatus Sodalis pierantonius	NA	NA	NA	NA	NA	NA	Candidatus Sodalis pierantonius str. SOPE	NA	NA	NA	NA	NA	NA	NA	NA	NA	NA
883	246266	AB917778.1	NA	Eukaryota	Opisthokonta	Metazoa	Arthropoda	Hexapoda	Insecta	Pterygota	Neoptera	Endopterygota	NA	Hymenoptera	Apocrita	Pompilidae	Cyphononyx	Cyphononyx dorsalis	Aculeata	Pompiloidea	Pepsinae	NA	NA	NA	NA	NA	NA	NA	NA	NA	NA	NA	NA	NA	NA
884	246266	AB917774.1	NA	Eukaryota	Opisthokonta	Metazoa	Arthropoda	Hexapoda	Insecta	Pterygota	Neoptera	Endopterygota	NA	Hymenoptera	Apocrita	Pompilidae	Cyphononyx	Cyphononyx dorsalis	Aculeata	Pompiloidea	Pepsinae	NA	NA	NA	NA	NA	NA	NA	NA	NA	NA	NA	NA	NA	NA
885	246266	AB917770.1	NA	Eukaryota	Opisthokonta	Metazoa	Arthropoda	Hexapoda	Insecta	Pterygota	Neoptera	Endopterygota	NA	Hymenoptera	Apocrita	Pompilidae	Cyphononyx	Cyphononyx dorsalis	Aculeata	Pompiloidea	Pepsinae	NA	NA	NA	NA	NA	NA	NA	NA	NA	NA	NA	NA	NA	NA
886	246266	AB917776.1	NA	Eukaryota	Opisthokonta	Metazoa	Arthropoda	Hexapoda	Insecta	Pterygota	Neoptera	Endopterygota	NA	Hymenoptera	Apocrita	Pompilidae	Cyphononyx	Cyphononyx dorsalis	Aculeata	Pompiloidea	Pepsinae	NA	NA	NA	NA	NA	NA	NA	NA	NA	NA	NA	NA	NA	NA
887	246266	AB917761.1	NA	Eukaryota	Opisthokonta	Metazoa	Arthropoda	Hexapoda	Insecta	Pterygota	Neoptera	Endopterygota	NA	Hymenoptera	Apocrita	Pompilidae	Cyphononyx	Cyphononyx dorsalis	Aculeata	Pompiloidea	Pepsinae	NA	NA	NA	NA	NA	NA	NA	NA	NA	NA	NA	NA	NA	NA
888	246437	XM_006168836.2	NA	Eukaryota	Opisthokonta	Metazoa	Chordata	Craniata	Mammalia	NA	NA	NA	Euarchontoglires	Scandentia	NA	Tupaiidae	Tupaia	Tupaia chinensis	NA	NA	NA	NA	NA	Sarcopterygii	NA	NA	NA	NA	NA	NA	NA	NA	NA	NA	NA
889	248454	KU188517.1	NA	Eukaryota	Opisthokonta	Metazoa	Arthropoda	Hexapoda	Insecta	Pterygota	Neoptera	Paraneoptera	NA	Hemiptera	Heteroptera	Miridae	Apolygus	Apolygus lucorum	Cimicomorpha	Cimicoidea	Mirinae	Mirini	NA	NA	NA	NA	NA	NA	NA	NA	NA	NA	NA	NA	NA
890	258330	GQ886711.1	NA	Eukaryota	Opisthokonta	Metazoa	Arthropoda	Chelicerata	Pycnogonida	NA	NA	NA	NA	Pantopoda	NA	Ammotheidae	Ammothea	Ammothea hilgendorfi	NA	NA	NA	NA	NA	NA	NA	NA	NA	NA	NA	NA	NA	NA	NA	NA	NA
891	2652724	XM_021043613.1	NA	Eukaryota	Opisthokonta	Metazoa	Cnidaria	NA	Anthozoa	Hexacorallia	NA	NA	NA	Actiniaria	NA	Aiptasiidae	Exaiptasia	Exaiptasia diaphana	NA	NA	NA	NA	NA	NA	NA	NA	NA	NA	NA	NA	NA	NA	NA	NA	NA
892	2652724	XM_021040519.1	NA	Eukaryota	Opisthokonta	Metazoa	Cnidaria	NA	Anthozoa	Hexacorallia	NA	NA	NA	Actiniaria	NA	Aiptasiidae	Exaiptasia	Exaiptasia diaphana	NA	NA	NA	NA	NA	NA	NA	NA	NA	NA	NA	NA	NA	NA	NA	NA	NA
893	267747	AE017283.1	NA	Bacteria	Terrabacteria group	NA	Actinobacteria	NA	Actinomycetia	NA	NA	NA	NA	Propionibacteriales	NA	Propionibacteriaceae	Cutibacterium	Cutibacterium acnes	NA	NA	NA	NA	NA	NA	Cutibacterium acnes KPA171202	NA	NA	NA	NA	NA	NA	NA	NA	NA	NA
894	271217	EU100016.1	NA	Eukaryota	Opisthokonta	Metazoa	Arthropoda	Hexapoda	Insecta	Pterygota	Neoptera	Endopterygota	Amphiesmenoptera	Lepidoptera	Glossata	Noctuidae	Mythimna	Mythimna separata	Neolepidoptera	Noctuoidea	Hadeninae	NA	Heteroneura	NA	NA	NA	NA	NA	NA	NA	NA	NA	NA	NA	NA
895	2730554	AB917842.1	NA	Eukaryota	Opisthokonta	Metazoa	Arthropoda	Chelicerata	Arachnida	NA	NA	NA	NA	Araneae	Araneomorphae	Nephilidae	Trichonephila	Trichonephila antipodiana	NA	Araneoidea	NA	NA	NA	NA	NA	NA	NA	NA	NA	NA	NA	NA	NA	NA	NA
896	2730554	AB917845.1	NA	Eukaryota	Opisthokonta	Metazoa	Arthropoda	Chelicerata	Arachnida	NA	NA	NA	NA	Araneae	Araneomorphae	Nephilidae	Trichonephila	Trichonephila antipodiana	NA	Araneoidea	NA	NA	NA	NA	NA	NA	NA	NA	NA	NA	NA	NA	NA	NA	NA
897	2730554	AB917843.1	NA	Eukaryota	Opisthokonta	Metazoa	Arthropoda	Chelicerata	Arachnida	NA	NA	NA	NA	Araneae	Araneomorphae	Nephilidae	Trichonephila	Trichonephila antipodiana	NA	Araneoidea	NA	NA	NA	NA	NA	NA	NA	NA	NA	NA	NA	NA	NA	NA	NA
898	273679	AY580224.1	NA	Eukaryota	Opisthokonta	Metazoa	Arthropoda	Hexapoda	Insecta	Pterygota	Palaeoptera	NA	NA	Odonata	Zygoptera	Lestidae	Lestes	Lestes congener	NA	Lestoidea	NA	NA	NA	NA	NA	NA	NA	NA	NA	NA	NA	NA	NA	NA	NA
899	2740835	AB917861.1	NA	Eukaryota	Opisthokonta	Metazoa	Arthropoda	Chelicerata	Arachnida	NA	NA	NA	NA	Araneae	Araneomorphae	Nephilidae	Trichonephila	Trichonephila clavata	NA	Araneoidea	NA	NA	NA	NA	NA	NA	NA	NA	NA	NA	NA	NA	NA	NA	NA
900	2740835	AB917862.1	NA	Eukaryota	Opisthokonta	Metazoa	Arthropoda	Chelicerata	Arachnida	NA	NA	NA	NA	Araneae	Araneomorphae	Nephilidae	Trichonephila	Trichonephila clavata	NA	Araneoidea	NA	NA	NA	NA	NA	NA	NA	NA	NA	NA	NA	NA	NA	NA	NA
901	2740835	AB917857.1	NA	Eukaryota	Opisthokonta	Metazoa	Arthropoda	Chelicerata	Arachnida	NA	NA	NA	NA	Araneae	Araneomorphae	Nephilidae	Trichonephila	Trichonephila clavata	NA	Araneoidea	NA	NA	NA	NA	NA	NA	NA	NA	NA	NA	NA	NA	NA	NA	NA
902	2740835	AB917864.1	NA	Eukaryota	Opisthokonta	Metazoa	Arthropoda	Chelicerata	Arachnida	NA	NA	NA	NA	Araneae	Araneomorphae	Nephilidae	Trichonephila	Trichonephila clavata	NA	Araneoidea	NA	NA	NA	NA	NA	NA	NA	NA	NA	NA	NA	NA	NA	NA	NA
903	2740835	AB917872.1	NA	Eukaryota	Opisthokonta	Metazoa	Arthropoda	Chelicerata	Arachnida	NA	NA	NA	NA	Araneae	Araneomorphae	Nephilidae	Trichonephila	Trichonephila clavata	NA	Araneoidea	NA	NA	NA	NA	NA	NA	NA	NA	NA	NA	NA	NA	NA	NA	NA
904	2740835	AB917858.1	NA	Eukaryota	Opisthokonta	Metazoa	Arthropoda	Chelicerata	Arachnida	NA	NA	NA	NA	Araneae	Araneomorphae	Nephilidae	Trichonephila	Trichonephila clavata	NA	Araneoidea	NA	NA	NA	NA	NA	NA	NA	NA	NA	NA	NA	NA	NA	NA	NA
905	27933	HF570314.1	NA	Eukaryota	Opisthokonta	Metazoa	Porifera	NA	Calcarea	Calcaronea	NA	NA	NA	Leucosolenida	NA	Sycettidae	Sycon	Sycon ciliatum	NA	NA	NA	NA	NA	NA	NA	NA	NA	NA	NA	NA	NA	NA	NA	NA	NA
906	28377	XM_008114067.2	NA	Eukaryota	Opisthokonta	Metazoa	Chordata	Craniata	Lepidosauria	NA	NA	NA	NA	Squamata	Iguania	Dactyloidae	Anolis	Anolis carolinensis	NA	NA	NA	NA	NA	Sarcopterygii	NA	NA	NA	NA	NA	NA	NA	NA	NA	NA	NA
907	28377	XM_008119455.2	NA	Eukaryota	Opisthokonta	Metazoa	Chordata	Craniata	Lepidosauria	NA	NA	NA	NA	Squamata	Iguania	Dactyloidae	Anolis	Anolis carolinensis	NA	NA	NA	NA	NA	Sarcopterygii	NA	NA	NA	NA	NA	NA	NA	NA	NA	NA	NA
908	28377	XM_008114066.2	NA	Eukaryota	Opisthokonta	Metazoa	Chordata	Craniata	Lepidosauria	NA	NA	NA	NA	Squamata	Iguania	Dactyloidae	Anolis	Anolis carolinensis	NA	NA	NA	NA	NA	Sarcopterygii	NA	NA	NA	NA	NA	NA	NA	NA	NA	NA	NA
909	28377	XM_008114068.2	NA	Eukaryota	Opisthokonta	Metazoa	Chordata	Craniata	Lepidosauria	NA	NA	NA	NA	Squamata	Iguania	Dactyloidae	Anolis	Anolis carolinensis	NA	NA	NA	NA	NA	Sarcopterygii	NA	NA	NA	NA	NA	NA	NA	NA	NA	NA	NA
910	28377	XM_008119258.2	NA	Eukaryota	Opisthokonta	Metazoa	Chordata	Craniata	Lepidosauria	NA	NA	NA	NA	Squamata	Iguania	Dactyloidae	Anolis	Anolis carolinensis	NA	NA	NA	NA	NA	Sarcopterygii	NA	NA	NA	NA	NA	NA	NA	NA	NA	NA	NA
911	28377	XM_008114065.2	NA	Eukaryota	Opisthokonta	Metazoa	Chordata	Craniata	Lepidosauria	NA	NA	NA	NA	Squamata	Iguania	Dactyloidae	Anolis	Anolis carolinensis	NA	NA	NA	NA	NA	Sarcopterygii	NA	NA	NA	NA	NA	NA	NA	NA	NA	NA	NA
912	28377	XM_008119259.2	NA	Eukaryota	Opisthokonta	Metazoa	Chordata	Craniata	Lepidosauria	NA	NA	NA	NA	Squamata	Iguania	Dactyloidae	Anolis	Anolis carolinensis	NA	NA	NA	NA	NA	Sarcopterygii	NA	NA	NA	NA	NA	NA	NA	NA	NA	NA	NA
913	28377	XM_008112907.2	NA	Eukaryota	Opisthokonta	Metazoa	Chordata	Craniata	Lepidosauria	NA	NA	NA	NA	Squamata	Iguania	Dactyloidae	Anolis	Anolis carolinensis	NA	NA	NA	NA	NA	Sarcopterygii	NA	NA	NA	NA	NA	NA	NA	NA	NA	NA	NA
914	28532	XM_019202386.1	NA	Eukaryota	Embryophyta	Viridiplantae	Streptophyta	Streptophytina	Magnoliopsida	NA	NA	NA	NA	Brassicales	NA	Cleomaceae	Tarenaya	Tarenaya hassleriana	NA	NA	NA	NA	NA	NA	NA	NA	NA	NA	NA	NA	NA	NA	NA	NA	NA
915	28532	XM_019202390.1	NA	Eukaryota	Embryophyta	Viridiplantae	Streptophyta	Streptophytina	Magnoliopsida	NA	NA	NA	NA	Brassicales	NA	Cleomaceae	Tarenaya	Tarenaya hassleriana	NA	NA	NA	NA	NA	NA	NA	NA	NA	NA	NA	NA	NA	NA	NA	NA	NA
916	28532	XM_019202395.1	NA	Eukaryota	Embryophyta	Viridiplantae	Streptophyta	Streptophytina	Magnoliopsida	NA	NA	NA	NA	Brassicales	NA	Cleomaceae	Tarenaya	Tarenaya hassleriana	NA	NA	NA	NA	NA	NA	NA	NA	NA	NA	NA	NA	NA	NA	NA	NA	NA
917	28612	XM_017616884.1	NA	Eukaryota	Opisthokonta	Metazoa	Arthropoda	Hexapoda	Insecta	Pterygota	Neoptera	Endopterygota	NA	Diptera	Brachycera	Tephritidae	Rhagoletis	Rhagoletis zephyria	Muscomorpha	Tephritoidea	Trypetinae	Carpomyini	NA	NA	NA	NA	NA	NA	NA	NA	Carpomyina	NA	NA	NA	NA
918	28612	XR_001849346.1	NA	Eukaryota	Opisthokonta	Metazoa	Arthropoda	Hexapoda	Insecta	Pterygota	Neoptera	Endopterygota	NA	Diptera	Brachycera	Tephritidae	Rhagoletis	Rhagoletis zephyria	Muscomorpha	Tephritoidea	Trypetinae	Carpomyini	NA	NA	NA	NA	NA	NA	NA	NA	Carpomyina	NA	NA	NA	NA
919	28612	XM_017631145.1	NA	Eukaryota	Opisthokonta	Metazoa	Arthropoda	Hexapoda	Insecta	Pterygota	Neoptera	Endopterygota	NA	Diptera	Brachycera	Tephritidae	Rhagoletis	Rhagoletis zephyria	Muscomorpha	Tephritoidea	Trypetinae	Carpomyini	NA	NA	NA	NA	NA	NA	NA	NA	Carpomyina	NA	NA	NA	NA
920	28612	XR_001849345.1	NA	Eukaryota	Opisthokonta	Metazoa	Arthropoda	Hexapoda	Insecta	Pterygota	Neoptera	Endopterygota	NA	Diptera	Brachycera	Tephritidae	Rhagoletis	Rhagoletis zephyria	Muscomorpha	Tephritoidea	Trypetinae	Carpomyini	NA	NA	NA	NA	NA	NA	NA	NA	Carpomyina	NA	NA	NA	NA
921	286706	XM_014429673.1	NA	Eukaryota	Opisthokonta	Metazoa	Arthropoda	Hexapoda	Insecta	Pterygota	Neoptera	Paraneoptera	NA	Hemiptera	Heteroptera	Pentatomidae	Halyomorpha	Halyomorpha halys	Pentatomomorpha	Pentatomoidea	Pentatominae	NA	NA	NA	NA	NA	NA	NA	NA	NA	NA	NA	NA	NA	NA
922	286706	XM_014429681.1	NA	Eukaryota	Opisthokonta	Metazoa	Arthropoda	Hexapoda	Insecta	Pterygota	Neoptera	Paraneoptera	NA	Hemiptera	Heteroptera	Pentatomidae	Halyomorpha	Halyomorpha halys	Pentatomomorpha	Pentatomoidea	Pentatominae	NA	NA	NA	NA	NA	NA	NA	NA	NA	NA	NA	NA	NA	NA
923	28737	XM_006888489.1	NA	Eukaryota	Opisthokonta	Metazoa	Chordata	Craniata	Mammalia	NA	NA	NA	Afrotheria	Macroscelidea	NA	Macroscelididae	Elephantulus	Elephantulus edwardii	NA	NA	NA	NA	NA	Sarcopterygii	NA	NA	NA	NA	NA	NA	NA	NA	NA	NA	NA
924	28743	XM_015391940.1	NA	Eukaryota	Opisthokonta	Metazoa	Chordata	Craniata	Actinopteri	Neopterygii	Teleostei	Euteleosteomorpha	Atherinomorphae	Cyprinodontiformes	Cyprinodontoidei	Cyprinodontidae	Cyprinodon	Cyprinodon variegatus	NA	NA	Cyprinodontinae	Cyprinodontini	NA	Actinopterygii	NA	NA	NA	NA	NA	NA	NA	NA	NA	NA	NA
925	28743	XM_015391941.1	NA	Eukaryota	Opisthokonta	Metazoa	Chordata	Craniata	Actinopteri	Neopterygii	Teleostei	Euteleosteomorpha	Atherinomorphae	Cyprinodontiformes	Cyprinodontoidei	Cyprinodontidae	Cyprinodon	Cyprinodon variegatus	NA	NA	Cyprinodontinae	Cyprinodontini	NA	Actinopterygii	NA	NA	NA	NA	NA	NA	NA	NA	NA	NA	NA
926	29053	XM_023390316.1	NA	Eukaryota	Opisthokonta	Metazoa	Arthropoda	Hexapoda	Insecta	Pterygota	Neoptera	Endopterygota	NA	Hymenoptera	Apocrita	Encyrtidae	Copidosoma	Copidosoma floridanum	Parasitoida	Chalcidoidea	Encyrtinae	NA	NA	NA	NA	NA	NA	NA	NA	NA	NA	NA	NA	NA	NA
927	29053	XM_014361488.2	NA	Eukaryota	Opisthokonta	Metazoa	Arthropoda	Hexapoda	Insecta	Pterygota	Neoptera	Endopterygota	NA	Hymenoptera	Apocrita	Encyrtidae	Copidosoma	Copidosoma floridanum	Parasitoida	Chalcidoidea	Encyrtinae	NA	NA	NA	NA	NA	NA	NA	NA	NA	NA	NA	NA	NA	NA
928	29053	XM_014351638.2	NA	Eukaryota	Opisthokonta	Metazoa	Arthropoda	Hexapoda	Insecta	Pterygota	Neoptera	Endopterygota	NA	Hymenoptera	Apocrita	Encyrtidae	Copidosoma	Copidosoma floridanum	Parasitoida	Chalcidoidea	Encyrtinae	NA	NA	NA	NA	NA	NA	NA	NA	NA	NA	NA	NA	NA	NA
929	29053	XM_014350731.1	NA	Eukaryota	Opisthokonta	Metazoa	Arthropoda	Hexapoda	Insecta	Pterygota	Neoptera	Endopterygota	NA	Hymenoptera	Apocrita	Encyrtidae	Copidosoma	Copidosoma floridanum	Parasitoida	Chalcidoidea	Encyrtinae	NA	NA	NA	NA	NA	NA	NA	NA	NA	NA	NA	NA	NA	NA
930	29053	XM_014348306.1	NA	Eukaryota	Opisthokonta	Metazoa	Arthropoda	Hexapoda	Insecta	Pterygota	Neoptera	Endopterygota	NA	Hymenoptera	Apocrita	Encyrtidae	Copidosoma	Copidosoma floridanum	Parasitoida	Chalcidoidea	Encyrtinae	NA	NA	NA	NA	NA	NA	NA	NA	NA	NA	NA	NA	NA	NA
931	29053	XM_023392570.1	NA	Eukaryota	Opisthokonta	Metazoa	Arthropoda	Hexapoda	Insecta	Pterygota	Neoptera	Endopterygota	NA	Hymenoptera	Apocrita	Encyrtidae	Copidosoma	Copidosoma floridanum	Parasitoida	Chalcidoidea	Encyrtinae	NA	NA	NA	NA	NA	NA	NA	NA	NA	NA	NA	NA	NA	NA
932	29053	XM_014355365.1	NA	Eukaryota	Opisthokonta	Metazoa	Arthropoda	Hexapoda	Insecta	Pterygota	Neoptera	Endopterygota	NA	Hymenoptera	Apocrita	Encyrtidae	Copidosoma	Copidosoma floridanum	Parasitoida	Chalcidoidea	Encyrtinae	NA	NA	NA	NA	NA	NA	NA	NA	NA	NA	NA	NA	NA	NA
933	29053	XM_014350730.1	NA	Eukaryota	Opisthokonta	Metazoa	Arthropoda	Hexapoda	Insecta	Pterygota	Neoptera	Endopterygota	NA	Hymenoptera	Apocrita	Encyrtidae	Copidosoma	Copidosoma floridanum	Parasitoida	Chalcidoidea	Encyrtinae	NA	NA	NA	NA	NA	NA	NA	NA	NA	NA	NA	NA	NA	NA
934	29053	XM_014351547.1	NA	Eukaryota	Opisthokonta	Metazoa	Arthropoda	Hexapoda	Insecta	Pterygota	Neoptera	Endopterygota	NA	Hymenoptera	Apocrita	Encyrtidae	Copidosoma	Copidosoma floridanum	Parasitoida	Chalcidoidea	Encyrtinae	NA	NA	NA	NA	NA	NA	NA	NA	NA	NA	NA	NA	NA	NA
935	29053	XM_014355366.1	NA	Eukaryota	Opisthokonta	Metazoa	Arthropoda	Hexapoda	Insecta	Pterygota	Neoptera	Endopterygota	NA	Hymenoptera	Apocrita	Encyrtidae	Copidosoma	Copidosoma floridanum	Parasitoida	Chalcidoidea	Encyrtinae	NA	NA	NA	NA	NA	NA	NA	NA	NA	NA	NA	NA	NA	NA
936	29053	XM_014352779.1	NA	Eukaryota	Opisthokonta	Metazoa	Arthropoda	Hexapoda	Insecta	Pterygota	Neoptera	Endopterygota	NA	Hymenoptera	Apocrita	Encyrtidae	Copidosoma	Copidosoma floridanum	Parasitoida	Chalcidoidea	Encyrtinae	NA	NA	NA	NA	NA	NA	NA	NA	NA	NA	NA	NA	NA	NA
937	29053	XM_023392767.1	NA	Eukaryota	Opisthokonta	Metazoa	Arthropoda	Hexapoda	Insecta	Pterygota	Neoptera	Endopterygota	NA	Hymenoptera	Apocrita	Encyrtidae	Copidosoma	Copidosoma floridanum	Parasitoida	Chalcidoidea	Encyrtinae	NA	NA	NA	NA	NA	NA	NA	NA	NA	NA	NA	NA	NA	NA
938	29053	XM_014358950.1	NA	Eukaryota	Opisthokonta	Metazoa	Arthropoda	Hexapoda	Insecta	Pterygota	Neoptera	Endopterygota	NA	Hymenoptera	Apocrita	Encyrtidae	Copidosoma	Copidosoma floridanum	Parasitoida	Chalcidoidea	Encyrtinae	NA	NA	NA	NA	NA	NA	NA	NA	NA	NA	NA	NA	NA	NA
939	29053	XM_023392422.1	NA	Eukaryota	Opisthokonta	Metazoa	Arthropoda	Hexapoda	Insecta	Pterygota	Neoptera	Endopterygota	NA	Hymenoptera	Apocrita	Encyrtidae	Copidosoma	Copidosoma floridanum	Parasitoida	Chalcidoidea	Encyrtinae	NA	NA	NA	NA	NA	NA	NA	NA	NA	NA	NA	NA	NA	NA
940	29053	XM_014350732.1	NA	Eukaryota	Opisthokonta	Metazoa	Arthropoda	Hexapoda	Insecta	Pterygota	Neoptera	Endopterygota	NA	Hymenoptera	Apocrita	Encyrtidae	Copidosoma	Copidosoma floridanum	Parasitoida	Chalcidoidea	Encyrtinae	NA	NA	NA	NA	NA	NA	NA	NA	NA	NA	NA	NA	NA	NA
941	29053	XM_014352780.1	NA	Eukaryota	Opisthokonta	Metazoa	Arthropoda	Hexapoda	Insecta	Pterygota	Neoptera	Endopterygota	NA	Hymenoptera	Apocrita	Encyrtidae	Copidosoma	Copidosoma floridanum	Parasitoida	Chalcidoidea	Encyrtinae	NA	NA	NA	NA	NA	NA	NA	NA	NA	NA	NA	NA	NA	NA
942	29053	XM_014351350.1	NA	Eukaryota	Opisthokonta	Metazoa	Arthropoda	Hexapoda	Insecta	Pterygota	Neoptera	Endopterygota	NA	Hymenoptera	Apocrita	Encyrtidae	Copidosoma	Copidosoma floridanum	Parasitoida	Chalcidoidea	Encyrtinae	NA	NA	NA	NA	NA	NA	NA	NA	NA	NA	NA	NA	NA	NA
943	29053	XM_014358951.1	NA	Eukaryota	Opisthokonta	Metazoa	Arthropoda	Hexapoda	Insecta	Pterygota	Neoptera	Endopterygota	NA	Hymenoptera	Apocrita	Encyrtidae	Copidosoma	Copidosoma floridanum	Parasitoida	Chalcidoidea	Encyrtinae	NA	NA	NA	NA	NA	NA	NA	NA	NA	NA	NA	NA	NA	NA
944	29053	XM_023390669.1	NA	Eukaryota	Opisthokonta	Metazoa	Arthropoda	Hexapoda	Insecta	Pterygota	Neoptera	Endopterygota	NA	Hymenoptera	Apocrita	Encyrtidae	Copidosoma	Copidosoma floridanum	Parasitoida	Chalcidoidea	Encyrtinae	NA	NA	NA	NA	NA	NA	NA	NA	NA	NA	NA	NA	NA	NA
945	29053	XM_014351639.2	NA	Eukaryota	Opisthokonta	Metazoa	Arthropoda	Hexapoda	Insecta	Pterygota	Neoptera	Endopterygota	NA	Hymenoptera	Apocrita	Encyrtidae	Copidosoma	Copidosoma floridanum	Parasitoida	Chalcidoidea	Encyrtinae	NA	NA	NA	NA	NA	NA	NA	NA	NA	NA	NA	NA	NA	NA
946	29053	XM_023392446.1	NA	Eukaryota	Opisthokonta	Metazoa	Arthropoda	Hexapoda	Insecta	Pterygota	Neoptera	Endopterygota	NA	Hymenoptera	Apocrita	Encyrtidae	Copidosoma	Copidosoma floridanum	Parasitoida	Chalcidoidea	Encyrtinae	NA	NA	NA	NA	NA	NA	NA	NA	NA	NA	NA	NA	NA	NA
947	29053	XM_014358224.1	NA	Eukaryota	Opisthokonta	Metazoa	Arthropoda	Hexapoda	Insecta	Pterygota	Neoptera	Endopterygota	NA	Hymenoptera	Apocrita	Encyrtidae	Copidosoma	Copidosoma floridanum	Parasitoida	Chalcidoidea	Encyrtinae	NA	NA	NA	NA	NA	NA	NA	NA	NA	NA	NA	NA	NA	NA
948	29053	XM_014358393.1	NA	Eukaryota	Opisthokonta	Metazoa	Arthropoda	Hexapoda	Insecta	Pterygota	Neoptera	Endopterygota	NA	Hymenoptera	Apocrita	Encyrtidae	Copidosoma	Copidosoma floridanum	Parasitoida	Chalcidoidea	Encyrtinae	NA	NA	NA	NA	NA	NA	NA	NA	NA	NA	NA	NA	NA	NA
949	29053	XM_014363340.2	NA	Eukaryota	Opisthokonta	Metazoa	Arthropoda	Hexapoda	Insecta	Pterygota	Neoptera	Endopterygota	NA	Hymenoptera	Apocrita	Encyrtidae	Copidosoma	Copidosoma floridanum	Parasitoida	Chalcidoidea	Encyrtinae	NA	NA	NA	NA	NA	NA	NA	NA	NA	NA	NA	NA	NA	NA
950	29053	XM_014361378.1	NA	Eukaryota	Opisthokonta	Metazoa	Arthropoda	Hexapoda	Insecta	Pterygota	Neoptera	Endopterygota	NA	Hymenoptera	Apocrita	Encyrtidae	Copidosoma	Copidosoma floridanum	Parasitoida	Chalcidoidea	Encyrtinae	NA	NA	NA	NA	NA	NA	NA	NA	NA	NA	NA	NA	NA	NA
951	29053	XM_014351548.2	NA	Eukaryota	Opisthokonta	Metazoa	Arthropoda	Hexapoda	Insecta	Pterygota	Neoptera	Endopterygota	NA	Hymenoptera	Apocrita	Encyrtidae	Copidosoma	Copidosoma floridanum	Parasitoida	Chalcidoidea	Encyrtinae	NA	NA	NA	NA	NA	NA	NA	NA	NA	NA	NA	NA	NA	NA
952	29053	XM_014359873.2	NA	Eukaryota	Opisthokonta	Metazoa	Arthropoda	Hexapoda	Insecta	Pterygota	Neoptera	Endopterygota	NA	Hymenoptera	Apocrita	Encyrtidae	Copidosoma	Copidosoma floridanum	Parasitoida	Chalcidoidea	Encyrtinae	NA	NA	NA	NA	NA	NA	NA	NA	NA	NA	NA	NA	NA	NA
953	29058	XM_021334309.1	NA	Eukaryota	Opisthokonta	Metazoa	Arthropoda	Hexapoda	Insecta	Pterygota	Neoptera	Endopterygota	Amphiesmenoptera	Lepidoptera	Glossata	Noctuidae	Helicoverpa	Helicoverpa armigera	Neolepidoptera	Noctuoidea	Heliothinae	NA	Heteroneura	NA	NA	NA	NA	NA	NA	NA	NA	NA	NA	NA	NA
954	29058	XM_021334308.1	NA	Eukaryota	Opisthokonta	Metazoa	Arthropoda	Hexapoda	Insecta	Pterygota	Neoptera	Endopterygota	Amphiesmenoptera	Lepidoptera	Glossata	Noctuidae	Helicoverpa	Helicoverpa armigera	Neolepidoptera	Noctuoidea	Heliothinae	NA	Heteroneura	NA	NA	NA	NA	NA	NA	NA	NA	NA	NA	NA	NA
955	29058	XM_021334311.1	NA	Eukaryota	Opisthokonta	Metazoa	Arthropoda	Hexapoda	Insecta	Pterygota	Neoptera	Endopterygota	Amphiesmenoptera	Lepidoptera	Glossata	Noctuidae	Helicoverpa	Helicoverpa armigera	Neolepidoptera	Noctuoidea	Heliothinae	NA	Heteroneura	NA	NA	NA	NA	NA	NA	NA	NA	NA	NA	NA	NA
956	29058	XM_021341591.1	NA	Eukaryota	Opisthokonta	Metazoa	Arthropoda	Hexapoda	Insecta	Pterygota	Neoptera	Endopterygota	Amphiesmenoptera	Lepidoptera	Glossata	Noctuidae	Helicoverpa	Helicoverpa armigera	Neolepidoptera	Noctuoidea	Heliothinae	NA	Heteroneura	NA	NA	NA	NA	NA	NA	NA	NA	NA	NA	NA	NA
957	29058	XM_021345948.1	NA	Eukaryota	Opisthokonta	Metazoa	Arthropoda	Hexapoda	Insecta	Pterygota	Neoptera	Endopterygota	Amphiesmenoptera	Lepidoptera	Glossata	Noctuidae	Helicoverpa	Helicoverpa armigera	Neolepidoptera	Noctuoidea	Heliothinae	NA	Heteroneura	NA	NA	NA	NA	NA	NA	NA	NA	NA	NA	NA	NA
958	29058	FJ432703.1	NA	Eukaryota	Opisthokonta	Metazoa	Arthropoda	Hexapoda	Insecta	Pterygota	Neoptera	Endopterygota	Amphiesmenoptera	Lepidoptera	Glossata	Noctuidae	Helicoverpa	Helicoverpa armigera	Neolepidoptera	Noctuoidea	Heliothinae	NA	Heteroneura	NA	NA	NA	NA	NA	NA	NA	NA	NA	NA	NA	NA
959	29058	XM_021345946.1	NA	Eukaryota	Opisthokonta	Metazoa	Arthropoda	Hexapoda	Insecta	Pterygota	Neoptera	Endopterygota	Amphiesmenoptera	Lepidoptera	Glossata	Noctuidae	Helicoverpa	Helicoverpa armigera	Neolepidoptera	Noctuoidea	Heliothinae	NA	Heteroneura	NA	NA	NA	NA	NA	NA	NA	NA	NA	NA	NA	NA
960	29058	XM_021325358.1	NA	Eukaryota	Opisthokonta	Metazoa	Arthropoda	Hexapoda	Insecta	Pterygota	Neoptera	Endopterygota	Amphiesmenoptera	Lepidoptera	Glossata	Noctuidae	Helicoverpa	Helicoverpa armigera	Neolepidoptera	Noctuoidea	Heliothinae	NA	Heteroneura	NA	NA	NA	NA	NA	NA	NA	NA	NA	NA	NA	NA
961	29058	XM_021338535.1	NA	Eukaryota	Opisthokonta	Metazoa	Arthropoda	Hexapoda	Insecta	Pterygota	Neoptera	Endopterygota	Amphiesmenoptera	Lepidoptera	Glossata	Noctuidae	Helicoverpa	Helicoverpa armigera	Neolepidoptera	Noctuoidea	Heliothinae	NA	Heteroneura	NA	NA	NA	NA	NA	NA	NA	NA	NA	NA	NA	NA
962	29058	XR_002429696.1	NA	Eukaryota	Opisthokonta	Metazoa	Arthropoda	Hexapoda	Insecta	Pterygota	Neoptera	Endopterygota	Amphiesmenoptera	Lepidoptera	Glossata	Noctuidae	Helicoverpa	Helicoverpa armigera	Neolepidoptera	Noctuoidea	Heliothinae	NA	Heteroneura	NA	NA	NA	NA	NA	NA	NA	NA	NA	NA	NA	NA
963	29058	XM_021334310.1	NA	Eukaryota	Opisthokonta	Metazoa	Arthropoda	Hexapoda	Insecta	Pterygota	Neoptera	Endopterygota	Amphiesmenoptera	Lepidoptera	Glossata	Noctuidae	Helicoverpa	Helicoverpa armigera	Neolepidoptera	Noctuoidea	Heliothinae	NA	Heteroneura	NA	NA	NA	NA	NA	NA	NA	NA	NA	NA	NA	NA
964	29058	XM_021345947.1	NA	Eukaryota	Opisthokonta	Metazoa	Arthropoda	Hexapoda	Insecta	Pterygota	Neoptera	Endopterygota	Amphiesmenoptera	Lepidoptera	Glossata	Noctuidae	Helicoverpa	Helicoverpa armigera	Neolepidoptera	Noctuoidea	Heliothinae	NA	Heteroneura	NA	NA	NA	NA	NA	NA	NA	NA	NA	NA	NA	NA
965	29058	XM_021335644.1	NA	Eukaryota	Opisthokonta	Metazoa	Arthropoda	Hexapoda	Insecta	Pterygota	Neoptera	Endopterygota	Amphiesmenoptera	Lepidoptera	Glossata	Noctuidae	Helicoverpa	Helicoverpa armigera	Neolepidoptera	Noctuoidea	Heliothinae	NA	Heteroneura	NA	NA	NA	NA	NA	NA	NA	NA	NA	NA	NA	NA
966	29058	XM_021338533.1	NA	Eukaryota	Opisthokonta	Metazoa	Arthropoda	Hexapoda	Insecta	Pterygota	Neoptera	Endopterygota	Amphiesmenoptera	Lepidoptera	Glossata	Noctuidae	Helicoverpa	Helicoverpa armigera	Neolepidoptera	Noctuoidea	Heliothinae	NA	Heteroneura	NA	NA	NA	NA	NA	NA	NA	NA	NA	NA	NA	NA
967	29058	XM_021334908.1	NA	Eukaryota	Opisthokonta	Metazoa	Arthropoda	Hexapoda	Insecta	Pterygota	Neoptera	Endopterygota	Amphiesmenoptera	Lepidoptera	Glossata	Noctuidae	Helicoverpa	Helicoverpa armigera	Neolepidoptera	Noctuoidea	Heliothinae	NA	Heteroneura	NA	NA	NA	NA	NA	NA	NA	NA	NA	NA	NA	NA
968	29058	XM_021343305.1	NA	Eukaryota	Opisthokonta	Metazoa	Arthropoda	Hexapoda	Insecta	Pterygota	Neoptera	Endopterygota	Amphiesmenoptera	Lepidoptera	Glossata	Noctuidae	Helicoverpa	Helicoverpa armigera	Neolepidoptera	Noctuoidea	Heliothinae	NA	Heteroneura	NA	NA	NA	NA	NA	NA	NA	NA	NA	NA	NA	NA
969	29058	XM_021338534.1	NA	Eukaryota	Opisthokonta	Metazoa	Arthropoda	Hexapoda	Insecta	Pterygota	Neoptera	Endopterygota	Amphiesmenoptera	Lepidoptera	Glossata	Noctuidae	Helicoverpa	Helicoverpa armigera	Neolepidoptera	Noctuoidea	Heliothinae	NA	Heteroneura	NA	NA	NA	NA	NA	NA	NA	NA	NA	NA	NA	NA
970	29058	XM_021335645.1	NA	Eukaryota	Opisthokonta	Metazoa	Arthropoda	Hexapoda	Insecta	Pterygota	Neoptera	Endopterygota	Amphiesmenoptera	Lepidoptera	Glossata	Noctuidae	Helicoverpa	Helicoverpa armigera	Neolepidoptera	Noctuoidea	Heliothinae	NA	Heteroneura	NA	NA	NA	NA	NA	NA	NA	NA	NA	NA	NA	NA
971	29058	KX845567.1	NA	Eukaryota	Opisthokonta	Metazoa	Arthropoda	Hexapoda	Insecta	Pterygota	Neoptera	Endopterygota	Amphiesmenoptera	Lepidoptera	Glossata	Noctuidae	Helicoverpa	Helicoverpa armigera	Neolepidoptera	Noctuoidea	Heliothinae	NA	Heteroneura	NA	NA	NA	NA	NA	NA	NA	NA	NA	NA	NA	NA
972	29058	XM_021341123.1	NA	Eukaryota	Opisthokonta	Metazoa	Arthropoda	Hexapoda	Insecta	Pterygota	Neoptera	Endopterygota	Amphiesmenoptera	Lepidoptera	Glossata	Noctuidae	Helicoverpa	Helicoverpa armigera	Neolepidoptera	Noctuoidea	Heliothinae	NA	Heteroneura	NA	NA	NA	NA	NA	NA	NA	NA	NA	NA	NA	NA
973	2912585	KF730250.1	NA	Eukaryota	Opisthokonta	Metazoa	Arthropoda	Hexapoda	Insecta	Pterygota	Neoptera	Paraneoptera	NA	Hemiptera	Auchenorrhyncha	Cicadellidae	Matsumurasca	Matsumurasca onukii	Cicadomorpha	Membracoidea	Typhlocybinae	Empoascini	NA	NA	NA	NA	NA	NA	NA	NA	NA	NA	NA	NA	NA
974	291302	XM_016196100.1	NA	Eukaryota	Opisthokonta	Metazoa	Chordata	Craniata	Mammalia	NA	NA	NA	Laurasiatheria	Chiroptera	Microchiroptera	Vespertilionidae	Miniopterus	Miniopterus natalensis	NA	NA	Miniopterinae	NA	NA	Sarcopterygii	NA	NA	NA	NA	NA	NA	NA	NA	NA	NA	NA
975	291302	XM_016197441.1	NA	Eukaryota	Opisthokonta	Metazoa	Chordata	Craniata	Mammalia	NA	NA	NA	Laurasiatheria	Chiroptera	Microchiroptera	Vespertilionidae	Miniopterus	Miniopterus natalensis	NA	NA	Miniopterinae	NA	NA	Sarcopterygii	NA	NA	NA	NA	NA	NA	NA	NA	NA	NA	NA
976	291302	XM_016196102.1	NA	Eukaryota	Opisthokonta	Metazoa	Chordata	Craniata	Mammalia	NA	NA	NA	Laurasiatheria	Chiroptera	Microchiroptera	Vespertilionidae	Miniopterus	Miniopterus natalensis	NA	NA	Miniopterinae	NA	NA	Sarcopterygii	NA	NA	NA	NA	NA	NA	NA	NA	NA	NA	NA
977	291302	XM_016217571.1	NA	Eukaryota	Opisthokonta	Metazoa	Chordata	Craniata	Mammalia	NA	NA	NA	Laurasiatheria	Chiroptera	Microchiroptera	Vespertilionidae	Miniopterus	Miniopterus natalensis	NA	NA	Miniopterinae	NA	NA	Sarcopterygii	NA	NA	NA	NA	NA	NA	NA	NA	NA	NA	NA
978	292148	KR830794.1	NA	Eukaryota	Opisthokonta	Metazoa	Arthropoda	Hexapoda	Insecta	Pterygota	Neoptera	Endopterygota	NA	Hymenoptera	Apocrita	Formicidae	Tetraponera	Tetraponera punctulata	Aculeata	Formicoidea	Pseudomyrmecinae	NA	NA	NA	NA	NA	NA	NA	NA	NA	NA	NA	NA	NA	NA
979	299123	XM_021554488.1	Lonchura striata domestica	Eukaryota	Opisthokonta	Metazoa	Chordata	Craniata	Aves	NA	Neognathae	NA	NA	Passeriformes	NA	Estrildidae	Lonchura	Lonchura striata	NA	Passeroidea	Estrildinae	NA	NA	Sarcopterygii	NA	NA	NA	NA	NA	NA	NA	NA	NA	NA	NA
980	299642	AB917902.1	NA	Eukaryota	Opisthokonta	Metazoa	Arthropoda	Chelicerata	Arachnida	NA	NA	NA	NA	Araneae	Araneomorphae	Nephilidae	Nephila	Nephila pilipes	NA	Araneoidea	NA	NA	NA	NA	NA	NA	NA	NA	NA	NA	NA	NA	NA	NA	NA
981	30019	CP012524.1	NA	Eukaryota	Opisthokonta	Metazoa	Arthropoda	Hexapoda	Insecta	Pterygota	Neoptera	Endopterygota	NA	Diptera	Brachycera	Drosophilidae	Drosophila	Drosophila busckii	Muscomorpha	Ephydroidea	Drosophilinae	Drosophilini	NA	NA	NA	Dorsilopha	NA	NA	NA	NA	NA	NA	NA	NA	NA
982	30019	CP012526.1	NA	Eukaryota	Opisthokonta	Metazoa	Arthropoda	Hexapoda	Insecta	Pterygota	Neoptera	Endopterygota	NA	Diptera	Brachycera	Drosophilidae	Drosophila	Drosophila busckii	Muscomorpha	Ephydroidea	Drosophilinae	Drosophilini	NA	NA	NA	Dorsilopha	NA	NA	NA	NA	NA	NA	NA	NA	NA
983	30019	CP012523.1	NA	Eukaryota	Opisthokonta	Metazoa	Arthropoda	Hexapoda	Insecta	Pterygota	Neoptera	Endopterygota	NA	Diptera	Brachycera	Drosophilidae	Drosophila	Drosophila busckii	Muscomorpha	Ephydroidea	Drosophilinae	Drosophilini	NA	NA	NA	Dorsilopha	NA	NA	NA	NA	NA	NA	NA	NA	NA
984	30019	XM_017993259.1	NA	Eukaryota	Opisthokonta	Metazoa	Arthropoda	Hexapoda	Insecta	Pterygota	Neoptera	Endopterygota	NA	Diptera	Brachycera	Drosophilidae	Drosophila	Drosophila busckii	Muscomorpha	Ephydroidea	Drosophilinae	Drosophilini	NA	NA	NA	Dorsilopha	NA	NA	NA	NA	NA	NA	NA	NA	NA
985	30025	XM_017194943.1	NA	Eukaryota	Opisthokonta	Metazoa	Arthropoda	Hexapoda	Insecta	Pterygota	Neoptera	Endopterygota	NA	Diptera	Brachycera	Drosophilidae	Drosophila	Drosophila ficusphila	Muscomorpha	Ephydroidea	Drosophilinae	Drosophilini	NA	NA	NA	Sophophora	melanogaster group	ficusphila subgroup	NA	NA	NA	NA	NA	NA	NA
986	30025	XM_017205761.1	NA	Eukaryota	Opisthokonta	Metazoa	Arthropoda	Hexapoda	Insecta	Pterygota	Neoptera	Endopterygota	NA	Diptera	Brachycera	Drosophilidae	Drosophila	Drosophila ficusphila	Muscomorpha	Ephydroidea	Drosophilinae	Drosophilini	NA	NA	NA	Sophophora	melanogaster group	ficusphila subgroup	NA	NA	NA	NA	NA	NA	NA
987	30025	XM_017190713.1	NA	Eukaryota	Opisthokonta	Metazoa	Arthropoda	Hexapoda	Insecta	Pterygota	Neoptera	Endopterygota	NA	Diptera	Brachycera	Drosophilidae	Drosophila	Drosophila ficusphila	Muscomorpha	Ephydroidea	Drosophilinae	Drosophilini	NA	NA	NA	Sophophora	melanogaster group	ficusphila subgroup	NA	NA	NA	NA	NA	NA	NA
988	30025	XM_017193710.1	NA	Eukaryota	Opisthokonta	Metazoa	Arthropoda	Hexapoda	Insecta	Pterygota	Neoptera	Endopterygota	NA	Diptera	Brachycera	Drosophilidae	Drosophila	Drosophila ficusphila	Muscomorpha	Ephydroidea	Drosophilinae	Drosophilini	NA	NA	NA	Sophophora	melanogaster group	ficusphila subgroup	NA	NA	NA	NA	NA	NA	NA
989	30195	XM_003398158.3	NA	Eukaryota	Opisthokonta	Metazoa	Arthropoda	Hexapoda	Insecta	Pterygota	Neoptera	Endopterygota	NA	Hymenoptera	Apocrita	Apidae	Bombus	Bombus terrestris	Aculeata	Apoidea	Apinae	Bombini	NA	NA	NA	Bombus	NA	NA	NA	NA	NA	NA	NA	NA	NA
990	30195	XM_012319259.2	NA	Eukaryota	Opisthokonta	Metazoa	Arthropoda	Hexapoda	Insecta	Pterygota	Neoptera	Endopterygota	NA	Hymenoptera	Apocrita	Apidae	Bombus	Bombus terrestris	Aculeata	Apoidea	Apinae	Bombini	NA	NA	NA	Bombus	NA	NA	NA	NA	NA	NA	NA	NA	NA
991	30195	XM_012308953.2	NA	Eukaryota	Opisthokonta	Metazoa	Arthropoda	Hexapoda	Insecta	Pterygota	Neoptera	Endopterygota	NA	Hymenoptera	Apocrita	Apidae	Bombus	Bombus terrestris	Aculeata	Apoidea	Apinae	Bombini	NA	NA	NA	Bombus	NA	NA	NA	NA	NA	NA	NA	NA	NA
992	30195	XM_012319261.2	NA	Eukaryota	Opisthokonta	Metazoa	Arthropoda	Hexapoda	Insecta	Pterygota	Neoptera	Endopterygota	NA	Hymenoptera	Apocrita	Apidae	Bombus	Bombus terrestris	Aculeata	Apoidea	Apinae	Bombini	NA	NA	NA	Bombus	NA	NA	NA	NA	NA	NA	NA	NA	NA
993	30195	XM_003394981.3	NA	Eukaryota	Opisthokonta	Metazoa	Arthropoda	Hexapoda	Insecta	Pterygota	Neoptera	Endopterygota	NA	Hymenoptera	Apocrita	Apidae	Bombus	Bombus terrestris	Aculeata	Apoidea	Apinae	Bombini	NA	NA	NA	Bombus	NA	NA	NA	NA	NA	NA	NA	NA	NA
994	30195	XM_003403117.3	NA	Eukaryota	Opisthokonta	Metazoa	Arthropoda	Hexapoda	Insecta	Pterygota	Neoptera	Endopterygota	NA	Hymenoptera	Apocrita	Apidae	Bombus	Bombus terrestris	Aculeata	Apoidea	Apinae	Bombini	NA	NA	NA	Bombus	NA	NA	NA	NA	NA	NA	NA	NA	NA
995	30195	XM_012319260.2	NA	Eukaryota	Opisthokonta	Metazoa	Arthropoda	Hexapoda	Insecta	Pterygota	Neoptera	Endopterygota	NA	Hymenoptera	Apocrita	Apidae	Bombus	Bombus terrestris	Aculeata	Apoidea	Apinae	Bombini	NA	NA	NA	Bombus	NA	NA	NA	NA	NA	NA	NA	NA	NA
996	30195	XM_003399393.3	NA	Eukaryota	Opisthokonta	Metazoa	Arthropoda	Hexapoda	Insecta	Pterygota	Neoptera	Endopterygota	NA	Hymenoptera	Apocrita	Apidae	Bombus	Bombus terrestris	Aculeata	Apoidea	Apinae	Bombini	NA	NA	NA	Bombus	NA	NA	NA	NA	NA	NA	NA	NA	NA
997	30195	XM_003392854.3	NA	Eukaryota	Opisthokonta	Metazoa	Arthropoda	Hexapoda	Insecta	Pterygota	Neoptera	Endopterygota	NA	Hymenoptera	Apocrita	Apidae	Bombus	Bombus terrestris	Aculeata	Apoidea	Apinae	Bombini	NA	NA	NA	Bombus	NA	NA	NA	NA	NA	NA	NA	NA	NA
998	30195	XM_012319262.2	NA	Eukaryota	Opisthokonta	Metazoa	Arthropoda	Hexapoda	Insecta	Pterygota	Neoptera	Endopterygota	NA	Hymenoptera	Apocrita	Apidae	Bombus	Bombus terrestris	Aculeata	Apoidea	Apinae	Bombini	NA	NA	NA	Bombus	NA	NA	NA	NA	NA	NA	NA	NA	NA
999	30195	XM_012307929.2	NA	Eukaryota	Opisthokonta	Metazoa	Arthropoda	Hexapoda	Insecta	Pterygota	Neoptera	Endopterygota	NA	Hymenoptera	Apocrita	Apidae	Bombus	Bombus terrestris	Aculeata	Apoidea	Apinae	Bombini	NA	NA	NA	Bombus	NA	NA	NA	NA	NA	NA	NA	NA	NA
1000	30195	XM_003399333.3	NA	Eukaryota	Opisthokonta	Metazoa	Arthropoda	Hexapoda	Insecta	Pterygota	Neoptera	Endopterygota	NA	Hymenoptera	Apocrita	Apidae	Bombus	Bombus terrestris	Aculeata	Apoidea	Apinae	Bombini	NA	NA	NA	Bombus	NA	NA	NA	NA	NA	NA	NA	NA	NA
1001	30195	XM_012314374.2	NA	Eukaryota	Opisthokonta	Metazoa	Arthropoda	Hexapoda	Insecta	Pterygota	Neoptera	Endopterygota	NA	Hymenoptera	Apocrita	Apidae	Bombus	Bombus terrestris	Aculeata	Apoidea	Apinae	Bombini	NA	NA	NA	Bombus	NA	NA	NA	NA	NA	NA	NA	NA	NA
1002	30195	XM_020865133.1	NA	Eukaryota	Opisthokonta	Metazoa	Arthropoda	Hexapoda	Insecta	Pterygota	Neoptera	Endopterygota	NA	Hymenoptera	Apocrita	Apidae	Bombus	Bombus terrestris	Aculeata	Apoidea	Apinae	Bombini	NA	NA	NA	Bombus	NA	NA	NA	NA	NA	NA	NA	NA	NA
1003	30195	XM_012319205.2	NA	Eukaryota	Opisthokonta	Metazoa	Arthropoda	Hexapoda	Insecta	Pterygota	Neoptera	Endopterygota	NA	Hymenoptera	Apocrita	Apidae	Bombus	Bombus terrestris	Aculeata	Apoidea	Apinae	Bombini	NA	NA	NA	Bombus	NA	NA	NA	NA	NA	NA	NA	NA	NA
1004	30195	XM_003402309.3	NA	Eukaryota	Opisthokonta	Metazoa	Arthropoda	Hexapoda	Insecta	Pterygota	Neoptera	Endopterygota	NA	Hymenoptera	Apocrita	Apidae	Bombus	Bombus terrestris	Aculeata	Apoidea	Apinae	Bombini	NA	NA	NA	Bombus	NA	NA	NA	NA	NA	NA	NA	NA	NA
1005	30195	XM_020865327.1	NA	Eukaryota	Opisthokonta	Metazoa	Arthropoda	Hexapoda	Insecta	Pterygota	Neoptera	Endopterygota	NA	Hymenoptera	Apocrita	Apidae	Bombus	Bombus terrestris	Aculeata	Apoidea	Apinae	Bombini	NA	NA	NA	Bombus	NA	NA	NA	NA	NA	NA	NA	NA	NA
1006	30195	XM_003402822.3	NA	Eukaryota	Opisthokonta	Metazoa	Arthropoda	Hexapoda	Insecta	Pterygota	Neoptera	Endopterygota	NA	Hymenoptera	Apocrita	Apidae	Bombus	Bombus terrestris	Aculeata	Apoidea	Apinae	Bombini	NA	NA	NA	Bombus	NA	NA	NA	NA	NA	NA	NA	NA	NA
1007	30195	XM_012314375.2	NA	Eukaryota	Opisthokonta	Metazoa	Arthropoda	Hexapoda	Insecta	Pterygota	Neoptera	Endopterygota	NA	Hymenoptera	Apocrita	Apidae	Bombus	Bombus terrestris	Aculeata	Apoidea	Apinae	Bombini	NA	NA	NA	Bombus	NA	NA	NA	NA	NA	NA	NA	NA	NA
1008	30195	XM_012308952.2	NA	Eukaryota	Opisthokonta	Metazoa	Arthropoda	Hexapoda	Insecta	Pterygota	Neoptera	Endopterygota	NA	Hymenoptera	Apocrita	Apidae	Bombus	Bombus terrestris	Aculeata	Apoidea	Apinae	Bombini	NA	NA	NA	Bombus	NA	NA	NA	NA	NA	NA	NA	NA	NA
1009	304011	AY817345.1	NA	Eukaryota	Opisthokonta	Metazoa	Chordata	Craniata	Actinopteri	Neopterygii	Teleostei	Otomorpha	Characiphysae	Characiformes	Characoidei	Alestidae	Alestopetersius	Alestopetersius caudalis	NA	NA	NA	NA	NA	Actinopterygii	NA	NA	NA	NA	Ostariophysi	NA	NA	NA	NA	NA	NA
1010	30419	XM_009932437.1	NA	Eukaryota	Opisthokonta	Metazoa	Chordata	Craniata	Aves	NA	Neognathae	NA	NA	Opisthocomiformes	NA	Opisthocomidae	Opisthocomus	Opisthocomus hoazin	NA	NA	NA	NA	NA	Sarcopterygii	NA	NA	NA	NA	NA	NA	NA	NA	NA	NA	NA
1011	30419	XM_009943691.1	NA	Eukaryota	Opisthokonta	Metazoa	Chordata	Craniata	Aves	NA	Neognathae	NA	NA	Opisthocomiformes	NA	Opisthocomidae	Opisthocomus	Opisthocomus hoazin	NA	NA	NA	NA	NA	Sarcopterygii	NA	NA	NA	NA	NA	NA	NA	NA	NA	NA	NA
1012	30608	XM_020283552.1	NA	Eukaryota	Opisthokonta	Metazoa	Chordata	Craniata	Mammalia	NA	NA	NA	Euarchontoglires	Primates	Strepsirrhini	Cheirogaleidae	Microcebus	Microcebus murinus	Lemuriformes	NA	NA	NA	NA	Sarcopterygii	NA	NA	NA	NA	NA	NA	NA	NA	NA	NA	NA
1013	30608	XM_020283553.1	NA	Eukaryota	Opisthokonta	Metazoa	Chordata	Craniata	Mammalia	NA	NA	NA	Euarchontoglires	Primates	Strepsirrhini	Cheirogaleidae	Microcebus	Microcebus murinus	Lemuriformes	NA	NA	NA	NA	Sarcopterygii	NA	NA	NA	NA	NA	NA	NA	NA	NA	NA	NA
1014	30611	XM_003783391.1	NA	Eukaryota	Opisthokonta	Metazoa	Chordata	Craniata	Mammalia	NA	NA	NA	Euarchontoglires	Primates	Strepsirrhini	Galagidae	Otolemur	Otolemur garnettii	Lorisiformes	NA	NA	NA	NA	Sarcopterygii	NA	NA	NA	NA	NA	NA	NA	NA	NA	NA	NA
1015	30611	XM_012801259.1	NA	Eukaryota	Opisthokonta	Metazoa	Chordata	Craniata	Mammalia	NA	NA	NA	Euarchontoglires	Primates	Strepsirrhini	Galagidae	Otolemur	Otolemur garnettii	Lorisiformes	NA	NA	NA	NA	Sarcopterygii	NA	NA	NA	NA	NA	NA	NA	NA	NA	NA	NA
1016	30611	XR_002773016.1	NA	Eukaryota	Opisthokonta	Metazoa	Chordata	Craniata	Mammalia	NA	NA	NA	Euarchontoglires	Primates	Strepsirrhini	Galagidae	Otolemur	Otolemur garnettii	Lorisiformes	NA	NA	NA	NA	Sarcopterygii	NA	NA	NA	NA	NA	NA	NA	NA	NA	NA	NA
1017	30611	XM_003788277.3	NA	Eukaryota	Opisthokonta	Metazoa	Chordata	Craniata	Mammalia	NA	NA	NA	Euarchontoglires	Primates	Strepsirrhini	Galagidae	Otolemur	Otolemur garnettii	Lorisiformes	NA	NA	NA	NA	Sarcopterygii	NA	NA	NA	NA	NA	NA	NA	NA	NA	NA	NA
1018	311144	EU141423.1	NA	Eukaryota	Opisthokonta	Metazoa	Arthropoda	Hexapoda	Insecta	Pterygota	Neoptera	Endopterygota	Amphiesmenoptera	Lepidoptera	Glossata	Nymphalidae	Historis	Historis odius	Neolepidoptera	Papilionoidea	Nymphalinae	Coeini	Heteroneura	NA	NA	NA	NA	NA	NA	NA	NA	NA	NA	NA	NA
1019	31199	MF373635.1	NA	Eukaryota	Opisthokonta	Metazoa	Mollusca	NA	Bivalvia	Autobranchia	NA	NA	NA	Pectinida	NA	Pectinidae	Argopecten	Argopecten irradians	NA	Pectinoidea	NA	NA	NA	NA	NA	NA	NA	NA	NA	NA	NA	NA	NA	NA	NA
1020	312017	XM_001019658.2	NA	Eukaryota	Sar	NA	Ciliophora	Intramacronucleata	Oligohymenophorea	NA	NA	NA	NA	Hymenostomatida	Tetrahymenina	Tetrahymenidae	Tetrahymena	Tetrahymena thermophila	NA	NA	NA	NA	NA	NA	Tetrahymena thermophila SB210	NA	NA	NA	NA	NA	NA	NA	NA	NA	NA
1021	321398	XM_017807430.1	NA	Eukaryota	Opisthokonta	Metazoa	Chordata	Craniata	Aves	NA	Neognathae	NA	NA	Passeriformes	NA	Pipridae	Lepidothrix	Lepidothrix coronata	NA	NA	NA	NA	NA	Sarcopterygii	NA	NA	NA	NA	NA	NA	NA	NA	NA	NA	NA
1022	321398	XM_017831415.1	NA	Eukaryota	Opisthokonta	Metazoa	Chordata	Craniata	Aves	NA	Neognathae	NA	NA	Passeriformes	NA	Pipridae	Lepidothrix	Lepidothrix coronata	NA	NA	NA	NA	NA	Sarcopterygii	NA	NA	NA	NA	NA	NA	NA	NA	NA	NA	NA
1023	326594	XM_011499021.1	Ceratosolen solmsi marchali	Eukaryota	Opisthokonta	Metazoa	Arthropoda	Hexapoda	Insecta	Pterygota	Neoptera	Endopterygota	NA	Hymenoptera	Apocrita	Agaonidae	Ceratosolen	Ceratosolen solmsi	Parasitoida	Chalcidoidea	Agaoninae	NA	NA	NA	NA	NA	NA	NA	NA	NA	NA	NA	NA	NA	NA
1024	326594	XM_011499487.1	Ceratosolen solmsi marchali	Eukaryota	Opisthokonta	Metazoa	Arthropoda	Hexapoda	Insecta	Pterygota	Neoptera	Endopterygota	NA	Hymenoptera	Apocrita	Agaonidae	Ceratosolen	Ceratosolen solmsi	Parasitoida	Chalcidoidea	Agaoninae	NA	NA	NA	NA	NA	NA	NA	NA	NA	NA	NA	NA	NA	NA
1025	326594	XM_011500326.1	Ceratosolen solmsi marchali	Eukaryota	Opisthokonta	Metazoa	Arthropoda	Hexapoda	Insecta	Pterygota	Neoptera	Endopterygota	NA	Hymenoptera	Apocrita	Agaonidae	Ceratosolen	Ceratosolen solmsi	Parasitoida	Chalcidoidea	Agaoninae	NA	NA	NA	NA	NA	NA	NA	NA	NA	NA	NA	NA	NA	NA
1026	326594	XM_011499020.1	Ceratosolen solmsi marchali	Eukaryota	Opisthokonta	Metazoa	Arthropoda	Hexapoda	Insecta	Pterygota	Neoptera	Endopterygota	NA	Hymenoptera	Apocrita	Agaonidae	Ceratosolen	Ceratosolen solmsi	Parasitoida	Chalcidoidea	Agaoninae	NA	NA	NA	NA	NA	NA	NA	NA	NA	NA	NA	NA	NA	NA
1027	326594	XM_011499019.1	Ceratosolen solmsi marchali	Eukaryota	Opisthokonta	Metazoa	Arthropoda	Hexapoda	Insecta	Pterygota	Neoptera	Endopterygota	NA	Hymenoptera	Apocrita	Agaonidae	Ceratosolen	Ceratosolen solmsi	Parasitoida	Chalcidoidea	Agaoninae	NA	NA	NA	NA	NA	NA	NA	NA	NA	NA	NA	NA	NA	NA
1028	326594	XM_011497881.1	Ceratosolen solmsi marchali	Eukaryota	Opisthokonta	Metazoa	Arthropoda	Hexapoda	Insecta	Pterygota	Neoptera	Endopterygota	NA	Hymenoptera	Apocrita	Agaonidae	Ceratosolen	Ceratosolen solmsi	Parasitoida	Chalcidoidea	Agaoninae	NA	NA	NA	NA	NA	NA	NA	NA	NA	NA	NA	NA	NA	NA
1029	326594	XM_011499022.1	Ceratosolen solmsi marchali	Eukaryota	Opisthokonta	Metazoa	Arthropoda	Hexapoda	Insecta	Pterygota	Neoptera	Endopterygota	NA	Hymenoptera	Apocrita	Agaonidae	Ceratosolen	Ceratosolen solmsi	Parasitoida	Chalcidoidea	Agaoninae	NA	NA	NA	NA	NA	NA	NA	NA	NA	NA	NA	NA	NA	NA
1030	326594	XM_011502804.1	Ceratosolen solmsi marchali	Eukaryota	Opisthokonta	Metazoa	Arthropoda	Hexapoda	Insecta	Pterygota	Neoptera	Endopterygota	NA	Hymenoptera	Apocrita	Agaonidae	Ceratosolen	Ceratosolen solmsi	Parasitoida	Chalcidoidea	Agaoninae	NA	NA	NA	NA	NA	NA	NA	NA	NA	NA	NA	NA	NA	NA
1031	329032	AK417299.1	NA	Eukaryota	Opisthokonta	Metazoa	Arthropoda	Hexapoda	Insecta	Pterygota	Neoptera	Paraneoptera	NA	Hemiptera	Heteroptera	Alydidae	Riptortus	Riptortus pedestris	Pentatomomorpha	Coreoidea	NA	NA	NA	NA	NA	NA	NA	NA	NA	NA	NA	NA	NA	NA	NA
1032	329032	AK417369.1	NA	Eukaryota	Opisthokonta	Metazoa	Arthropoda	Hexapoda	Insecta	Pterygota	Neoptera	Paraneoptera	NA	Hemiptera	Heteroptera	Alydidae	Riptortus	Riptortus pedestris	Pentatomomorpha	Coreoidea	NA	NA	NA	NA	NA	NA	NA	NA	NA	NA	NA	NA	NA	NA	NA
1033	329032	AK418031.1	NA	Eukaryota	Opisthokonta	Metazoa	Arthropoda	Hexapoda	Insecta	Pterygota	Neoptera	Paraneoptera	NA	Hemiptera	Heteroptera	Alydidae	Riptortus	Riptortus pedestris	Pentatomomorpha	Coreoidea	NA	NA	NA	NA	NA	NA	NA	NA	NA	NA	NA	NA	NA	NA	NA
1034	329083	KU700656.1	NA	Eukaryota	Embryophyta	Viridiplantae	Streptophyta	Streptophytina	Pinopsida	Pinidae	NA	NA	NA	Cupressales	NA	Cupressaceae	Cupressus	Cupressus dupreziana	NA	NA	NA	NA	NA	NA	NA	NA	NA	NA	NA	NA	NA	NA	NA	NA	NA
1035	34621	EU669576.1	NA	Eukaryota	Opisthokonta	Metazoa	Arthropoda	Chelicerata	Arachnida	Acari	NA	NA	Parasitiformes	Ixodida	NA	Ixodidae	Dermacentor	Dermacentor variabilis	NA	Ixodoidea	Rhipicephalinae	NA	NA	NA	NA	NA	NA	NA	NA	NA	NA	NA	NA	NA	NA
1036	34638	XM_003739334.1	NA	Eukaryota	Opisthokonta	Metazoa	Arthropoda	Chelicerata	Arachnida	Acari	NA	NA	Parasitiformes	Mesostigmata	Monogynaspida	Phytoseiidae	Galendromus	Galendromus occidentalis	Gamasina	Phytoseioidea	Typhlodrominae	NA	NA	NA	NA	NA	NA	NA	NA	NA	NA	NA	NA	NA	NA
1037	34674	AY154756.1	NA	Eukaryota	Opisthokonta	Metazoa	Arthropoda	Hexapoda	Insecta	Pterygota	Neoptera	Endopterygota	NA	Coleoptera	Polyphaga	Meloidae	Epicauta	Epicauta funebris	Cucujiformia	Tenebrionoidea	Meloinae	NA	NA	NA	NA	NA	NA	NA	NA	NA	NA	NA	NA	NA	NA
1038	34674	AY154758.1	NA	Eukaryota	Opisthokonta	Metazoa	Arthropoda	Hexapoda	Insecta	Pterygota	Neoptera	Endopterygota	NA	Coleoptera	Polyphaga	Meloidae	Epicauta	Epicauta funebris	Cucujiformia	Tenebrionoidea	Meloinae	NA	NA	NA	NA	NA	NA	NA	NA	NA	NA	NA	NA	NA	NA
1039	34720	XM_018496748.1	NA	Eukaryota	Opisthokonta	Metazoa	Arthropoda	Hexapoda	Insecta	Pterygota	Neoptera	Endopterygota	NA	Hymenoptera	Apocrita	Formicidae	Trachymyrmex	Trachymyrmex septentrionalis	Aculeata	Formicoidea	Myrmicinae	Attini	NA	NA	NA	NA	NA	NA	NA	NA	NA	NA	NA	NA	NA
1040	34720	XM_018497780.1	NA	Eukaryota	Opisthokonta	Metazoa	Arthropoda	Hexapoda	Insecta	Pterygota	Neoptera	Endopterygota	NA	Hymenoptera	Apocrita	Formicidae	Trachymyrmex	Trachymyrmex septentrionalis	Aculeata	Formicoidea	Myrmicinae	Attini	NA	NA	NA	NA	NA	NA	NA	NA	NA	NA	NA	NA	NA
1041	34720	XM_018488659.1	NA	Eukaryota	Opisthokonta	Metazoa	Arthropoda	Hexapoda	Insecta	Pterygota	Neoptera	Endopterygota	NA	Hymenoptera	Apocrita	Formicidae	Trachymyrmex	Trachymyrmex septentrionalis	Aculeata	Formicoidea	Myrmicinae	Attini	NA	NA	NA	NA	NA	NA	NA	NA	NA	NA	NA	NA	NA
1042	34720	XM_018485237.1	NA	Eukaryota	Opisthokonta	Metazoa	Arthropoda	Hexapoda	Insecta	Pterygota	Neoptera	Endopterygota	NA	Hymenoptera	Apocrita	Formicidae	Trachymyrmex	Trachymyrmex septentrionalis	Aculeata	Formicoidea	Myrmicinae	Attini	NA	NA	NA	NA	NA	NA	NA	NA	NA	NA	NA	NA	NA
1043	34720	XM_018488658.1	NA	Eukaryota	Opisthokonta	Metazoa	Arthropoda	Hexapoda	Insecta	Pterygota	Neoptera	Endopterygota	NA	Hymenoptera	Apocrita	Formicidae	Trachymyrmex	Trachymyrmex septentrionalis	Aculeata	Formicoidea	Myrmicinae	Attini	NA	NA	NA	NA	NA	NA	NA	NA	NA	NA	NA	NA	NA
1044	34720	XM_018496578.1	NA	Eukaryota	Opisthokonta	Metazoa	Arthropoda	Hexapoda	Insecta	Pterygota	Neoptera	Endopterygota	NA	Hymenoptera	Apocrita	Formicidae	Trachymyrmex	Trachymyrmex septentrionalis	Aculeata	Formicoidea	Myrmicinae	Attini	NA	NA	NA	NA	NA	NA	NA	NA	NA	NA	NA	NA	NA
1045	34839	XM_005398897.1	NA	Eukaryota	Opisthokonta	Metazoa	Chordata	Craniata	Mammalia	NA	NA	NA	Euarchontoglires	Rodentia	Hystricomorpha	Chinchillidae	Chinchilla	Chinchilla lanigera	NA	NA	NA	NA	NA	Sarcopterygii	NA	NA	NA	NA	NA	NA	NA	NA	NA	NA	NA
1046	34839	XM_005374356.2	NA	Eukaryota	Opisthokonta	Metazoa	Chordata	Craniata	Mammalia	NA	NA	NA	Euarchontoglires	Rodentia	Hystricomorpha	Chinchillidae	Chinchilla	Chinchilla lanigera	NA	NA	NA	NA	NA	Sarcopterygii	NA	NA	NA	NA	NA	NA	NA	NA	NA	NA	NA
1047	34839	XM_005374357.2	NA	Eukaryota	Opisthokonta	Metazoa	Chordata	Craniata	Mammalia	NA	NA	NA	Euarchontoglires	Rodentia	Hystricomorpha	Chinchillidae	Chinchilla	Chinchilla lanigera	NA	NA	NA	NA	NA	Sarcopterygii	NA	NA	NA	NA	NA	NA	NA	NA	NA	NA	NA
1048	34839	XM_005376841.2	NA	Eukaryota	Opisthokonta	Metazoa	Chordata	Craniata	Mammalia	NA	NA	NA	Euarchontoglires	Rodentia	Hystricomorpha	Chinchillidae	Chinchilla	Chinchilla lanigera	NA	NA	NA	NA	NA	Sarcopterygii	NA	NA	NA	NA	NA	NA	NA	NA	NA	NA	NA
1049	34839	XM_005374358.2	NA	Eukaryota	Opisthokonta	Metazoa	Chordata	Craniata	Mammalia	NA	NA	NA	Euarchontoglires	Rodentia	Hystricomorpha	Chinchillidae	Chinchilla	Chinchilla lanigera	NA	NA	NA	NA	NA	Sarcopterygii	NA	NA	NA	NA	NA	NA	NA	NA	NA	NA	NA
1050	34839	XM_005374359.2	NA	Eukaryota	Opisthokonta	Metazoa	Chordata	Craniata	Mammalia	NA	NA	NA	Euarchontoglires	Rodentia	Hystricomorpha	Chinchillidae	Chinchilla	Chinchilla lanigera	NA	NA	NA	NA	NA	Sarcopterygii	NA	NA	NA	NA	NA	NA	NA	NA	NA	NA	NA
1051	35019	XM_014070981.1	NA	Eukaryota	Opisthokonta	Metazoa	Chordata	Craniata	Lepidosauria	NA	NA	NA	NA	Squamata	NA	Colubridae	Thamnophis	Thamnophis sirtalis	Serpentes	Colubroidea	Natricinae	NA	NA	Sarcopterygii	NA	NA	NA	NA	NA	NA	NA	NA	NA	NA	NA
1052	35019	XM_014062286.1	NA	Eukaryota	Opisthokonta	Metazoa	Chordata	Craniata	Lepidosauria	NA	NA	NA	NA	Squamata	NA	Colubridae	Thamnophis	Thamnophis sirtalis	Serpentes	Colubroidea	Natricinae	NA	NA	Sarcopterygii	NA	NA	NA	NA	NA	NA	NA	NA	NA	NA	NA
1053	35019	XM_014059402.1	NA	Eukaryota	Opisthokonta	Metazoa	Chordata	Craniata	Lepidosauria	NA	NA	NA	NA	Squamata	NA	Colubridae	Thamnophis	Thamnophis sirtalis	Serpentes	Colubroidea	Natricinae	NA	NA	Sarcopterygii	NA	NA	NA	NA	NA	NA	NA	NA	NA	NA	NA
1054	35019	XM_014070973.1	NA	Eukaryota	Opisthokonta	Metazoa	Chordata	Craniata	Lepidosauria	NA	NA	NA	NA	Squamata	NA	Colubridae	Thamnophis	Thamnophis sirtalis	Serpentes	Colubroidea	Natricinae	NA	NA	Sarcopterygii	NA	NA	NA	NA	NA	NA	NA	NA	NA	NA	NA
1055	35019	XM_014066082.1	NA	Eukaryota	Opisthokonta	Metazoa	Chordata	Craniata	Lepidosauria	NA	NA	NA	NA	Squamata	NA	Colubridae	Thamnophis	Thamnophis sirtalis	Serpentes	Colubroidea	Natricinae	NA	NA	Sarcopterygii	NA	NA	NA	NA	NA	NA	NA	NA	NA	NA	NA
1056	35019	XM_014071583.1	NA	Eukaryota	Opisthokonta	Metazoa	Chordata	Craniata	Lepidosauria	NA	NA	NA	NA	Squamata	NA	Colubridae	Thamnophis	Thamnophis sirtalis	Serpentes	Colubroidea	Natricinae	NA	NA	Sarcopterygii	NA	NA	NA	NA	NA	NA	NA	NA	NA	NA	NA
1057	35019	XM_014059403.1	NA	Eukaryota	Opisthokonta	Metazoa	Chordata	Craniata	Lepidosauria	NA	NA	NA	NA	Squamata	NA	Colubridae	Thamnophis	Thamnophis sirtalis	Serpentes	Colubroidea	Natricinae	NA	NA	Sarcopterygii	NA	NA	NA	NA	NA	NA	NA	NA	NA	NA	NA
1058	352472	XM_640186.1	NA	Eukaryota	Amoebozoa	NA	Evosea	NA	Eumycetozoa	NA	NA	NA	NA	Dictyosteliales	NA	Dictyosteliaceae	Dictyostelium	Dictyostelium discoideum	NA	NA	NA	NA	NA	NA	Dictyostelium discoideum AX4	NA	NA	NA	NA	NA	NA	NA	NA	NA	NA
1059	35523	AB812011.1	NA	Eukaryota	Opisthokonta	Metazoa	Arthropoda	Crustacea	Branchiopoda	Phyllopoda	NA	NA	NA	Diplostraca	Cladocera	Daphniidae	Daphnia	Daphnia pulicaria	Anomopoda	NA	NA	NA	NA	NA	NA	NA	NA	NA	NA	NA	NA	NA	NA	NA	NA
1060	35570	XM_013263893.1	NA	Eukaryota	Opisthokonta	Metazoa	Arthropoda	Hexapoda	Insecta	Pterygota	Neoptera	Endopterygota	NA	Diptera	Brachycera	Muscidae	Stomoxys	Stomoxys calcitrans	Muscomorpha	Muscoidea	Muscinae	Stomoxyini	NA	NA	NA	NA	NA	NA	NA	NA	NA	NA	NA	NA	NA
1061	35570	XM_013255032.1	NA	Eukaryota	Opisthokonta	Metazoa	Arthropoda	Hexapoda	Insecta	Pterygota	Neoptera	Endopterygota	NA	Diptera	Brachycera	Muscidae	Stomoxys	Stomoxys calcitrans	Muscomorpha	Muscoidea	Muscinae	Stomoxyini	NA	NA	NA	NA	NA	NA	NA	NA	NA	NA	NA	NA	NA
1062	36329	CP016993.1	NA	Eukaryota	Sar	NA	Apicomplexa	NA	Aconoidasida	NA	NA	NA	NA	Haemosporida	NA	Plasmodiidae	Plasmodium	Plasmodium falciparum	NA	NA	NA	NA	NA	NA	NA	Plasmodium (Laverania)	NA	NA	NA	NA	NA	NA	NA	Plasmodium falciparum 3D7	NA
1063	36329	AL844502.2	NA	Eukaryota	Sar	NA	Apicomplexa	NA	Aconoidasida	NA	NA	NA	NA	Haemosporida	NA	Plasmodiidae	Plasmodium	Plasmodium falciparum	NA	NA	NA	NA	NA	NA	NA	Plasmodium (Laverania)	NA	NA	NA	NA	NA	NA	NA	Plasmodium falciparum 3D7	NA
1064	369213	KJ861679.1	NA	Eukaryota	Opisthokonta	Metazoa	Arthropoda	Hexapoda	Insecta	Pterygota	Neoptera	Endopterygota	NA	Hymenoptera	Apocrita	Formicidae	Proatta	Proatta butteli	Aculeata	Formicoidea	Myrmicinae	Stenammini	NA	NA	NA	NA	NA	NA	NA	NA	NA	NA	NA	NA	NA
1065	36987	KC740931.1	NA	Eukaryota	Opisthokonta	Metazoa	Arthropoda	Hexapoda	Insecta	Pterygota	Neoptera	Polyneoptera	Dictyoptera	Blattodea	NA	Rhinotermitidae	Coptotermes	Coptotermes formosanus	NA	Blattoidea	Coptotermitinae	NA	NA	NA	NA	NA	NA	NA	NA	NA	NA	NA	NA	NA	NA
1066	37293	XM_012466118.2	NA	Eukaryota	Opisthokonta	Metazoa	Chordata	Craniata	Mammalia	NA	NA	NA	Euarchontoglires	Primates	Haplorrhini	Aotidae	Aotus	Aotus nancymaae	Simiiformes	NA	NA	NA	Platyrrhini	Sarcopterygii	NA	NA	NA	NA	NA	NA	NA	NA	NA	NA	NA
1067	37293	XM_012466119.2	NA	Eukaryota	Opisthokonta	Metazoa	Chordata	Craniata	Mammalia	NA	NA	NA	Euarchontoglires	Primates	Haplorrhini	Aotidae	Aotus	Aotus nancymaae	Simiiformes	NA	NA	NA	Platyrrhini	Sarcopterygii	NA	NA	NA	NA	NA	NA	NA	NA	NA	NA	NA
1068	37293	XM_012466120.2	NA	Eukaryota	Opisthokonta	Metazoa	Chordata	Craniata	Mammalia	NA	NA	NA	Euarchontoglires	Primates	Haplorrhini	Aotidae	Aotus	Aotus nancymaae	Simiiformes	NA	NA	NA	Platyrrhini	Sarcopterygii	NA	NA	NA	NA	NA	NA	NA	NA	NA	NA	NA
1069	37293	XM_012466121.2	NA	Eukaryota	Opisthokonta	Metazoa	Chordata	Craniata	Mammalia	NA	NA	NA	Euarchontoglires	Primates	Haplorrhini	Aotidae	Aotus	Aotus nancymaae	Simiiformes	NA	NA	NA	Platyrrhini	Sarcopterygii	NA	NA	NA	NA	NA	NA	NA	NA	NA	NA	NA
1070	37344	XM_012410311.2	NA	Eukaryota	Opisthokonta	Metazoa	Arthropoda	Hexapoda	Insecta	Pterygota	Neoptera	Endopterygota	NA	Hymenoptera	NA	Tenthredinidae	Athalia	Athalia rosae	NA	Tenthredinoidea	Allantinae	NA	NA	NA	NA	NA	NA	NA	NA	NA	NA	NA	NA	NA	NA
1071	37344	XM_020855472.1	NA	Eukaryota	Opisthokonta	Metazoa	Arthropoda	Hexapoda	Insecta	Pterygota	Neoptera	Endopterygota	NA	Hymenoptera	NA	Tenthredinidae	Athalia	Athalia rosae	NA	Tenthredinoidea	Allantinae	NA	NA	NA	NA	NA	NA	NA	NA	NA	NA	NA	NA	NA	NA
1072	37344	XM_012412060.2	NA	Eukaryota	Opisthokonta	Metazoa	Arthropoda	Hexapoda	Insecta	Pterygota	Neoptera	Endopterygota	NA	Hymenoptera	NA	Tenthredinidae	Athalia	Athalia rosae	NA	Tenthredinoidea	Allantinae	NA	NA	NA	NA	NA	NA	NA	NA	NA	NA	NA	NA	NA	NA
1073	37344	XM_020855812.1	NA	Eukaryota	Opisthokonta	Metazoa	Arthropoda	Hexapoda	Insecta	Pterygota	Neoptera	Endopterygota	NA	Hymenoptera	NA	Tenthredinidae	Athalia	Athalia rosae	NA	Tenthredinoidea	Allantinae	NA	NA	NA	NA	NA	NA	NA	NA	NA	NA	NA	NA	NA	NA
1074	37344	XM_020852720.1	NA	Eukaryota	Opisthokonta	Metazoa	Arthropoda	Hexapoda	Insecta	Pterygota	Neoptera	Endopterygota	NA	Hymenoptera	NA	Tenthredinidae	Athalia	Athalia rosae	NA	Tenthredinoidea	Allantinae	NA	NA	NA	NA	NA	NA	NA	NA	NA	NA	NA	NA	NA	NA
1075	37344	XM_012410310.2	NA	Eukaryota	Opisthokonta	Metazoa	Arthropoda	Hexapoda	Insecta	Pterygota	Neoptera	Endopterygota	NA	Hymenoptera	NA	Tenthredinidae	Athalia	Athalia rosae	NA	Tenthredinoidea	Allantinae	NA	NA	NA	NA	NA	NA	NA	NA	NA	NA	NA	NA	NA	NA
1076	37344	XM_020855863.1	NA	Eukaryota	Opisthokonta	Metazoa	Arthropoda	Hexapoda	Insecta	Pterygota	Neoptera	Endopterygota	NA	Hymenoptera	NA	Tenthredinidae	Athalia	Athalia rosae	NA	Tenthredinoidea	Allantinae	NA	NA	NA	NA	NA	NA	NA	NA	NA	NA	NA	NA	NA	NA
1077	37344	XM_012396318.2	NA	Eukaryota	Opisthokonta	Metazoa	Arthropoda	Hexapoda	Insecta	Pterygota	Neoptera	Endopterygota	NA	Hymenoptera	NA	Tenthredinidae	Athalia	Athalia rosae	NA	Tenthredinoidea	Allantinae	NA	NA	NA	NA	NA	NA	NA	NA	NA	NA	NA	NA	NA	NA
1078	37344	XM_012411096.2	NA	Eukaryota	Opisthokonta	Metazoa	Arthropoda	Hexapoda	Insecta	Pterygota	Neoptera	Endopterygota	NA	Hymenoptera	NA	Tenthredinidae	Athalia	Athalia rosae	NA	Tenthredinoidea	Allantinae	NA	NA	NA	NA	NA	NA	NA	NA	NA	NA	NA	NA	NA	NA
1079	37344	XM_012407665.2	NA	Eukaryota	Opisthokonta	Metazoa	Arthropoda	Hexapoda	Insecta	Pterygota	Neoptera	Endopterygota	NA	Hymenoptera	NA	Tenthredinidae	Athalia	Athalia rosae	NA	Tenthredinoidea	Allantinae	NA	NA	NA	NA	NA	NA	NA	NA	NA	NA	NA	NA	NA	NA
1080	37344	XM_012413755.2	NA	Eukaryota	Opisthokonta	Metazoa	Arthropoda	Hexapoda	Insecta	Pterygota	Neoptera	Endopterygota	NA	Hymenoptera	NA	Tenthredinidae	Athalia	Athalia rosae	NA	Tenthredinoidea	Allantinae	NA	NA	NA	NA	NA	NA	NA	NA	NA	NA	NA	NA	NA	NA
1081	37344	XM_012409522.2	NA	Eukaryota	Opisthokonta	Metazoa	Arthropoda	Hexapoda	Insecta	Pterygota	Neoptera	Endopterygota	NA	Hymenoptera	NA	Tenthredinidae	Athalia	Athalia rosae	NA	Tenthredinoidea	Allantinae	NA	NA	NA	NA	NA	NA	NA	NA	NA	NA	NA	NA	NA	NA
1082	37344	XM_020854684.1	NA	Eukaryota	Opisthokonta	Metazoa	Arthropoda	Hexapoda	Insecta	Pterygota	Neoptera	Endopterygota	NA	Hymenoptera	NA	Tenthredinidae	Athalia	Athalia rosae	NA	Tenthredinoidea	Allantinae	NA	NA	NA	NA	NA	NA	NA	NA	NA	NA	NA	NA	NA	NA
1083	37344	XM_012396344.2	NA	Eukaryota	Opisthokonta	Metazoa	Arthropoda	Hexapoda	Insecta	Pterygota	Neoptera	Endopterygota	NA	Hymenoptera	NA	Tenthredinidae	Athalia	Athalia rosae	NA	Tenthredinoidea	Allantinae	NA	NA	NA	NA	NA	NA	NA	NA	NA	NA	NA	NA	NA	NA
1084	37344	XM_012403419.2	NA	Eukaryota	Opisthokonta	Metazoa	Arthropoda	Hexapoda	Insecta	Pterygota	Neoptera	Endopterygota	NA	Hymenoptera	NA	Tenthredinidae	Athalia	Athalia rosae	NA	Tenthredinoidea	Allantinae	NA	NA	NA	NA	NA	NA	NA	NA	NA	NA	NA	NA	NA	NA
1085	37344	XM_020855471.1	NA	Eukaryota	Opisthokonta	Metazoa	Arthropoda	Hexapoda	Insecta	Pterygota	Neoptera	Endopterygota	NA	Hymenoptera	NA	Tenthredinidae	Athalia	Athalia rosae	NA	Tenthredinoidea	Allantinae	NA	NA	NA	NA	NA	NA	NA	NA	NA	NA	NA	NA	NA	NA
1086	37344	XM_012396309.2	NA	Eukaryota	Opisthokonta	Metazoa	Arthropoda	Hexapoda	Insecta	Pterygota	Neoptera	Endopterygota	NA	Hymenoptera	NA	Tenthredinidae	Athalia	Athalia rosae	NA	Tenthredinoidea	Allantinae	NA	NA	NA	NA	NA	NA	NA	NA	NA	NA	NA	NA	NA	NA
1087	37344	XM_012396334.2	NA	Eukaryota	Opisthokonta	Metazoa	Arthropoda	Hexapoda	Insecta	Pterygota	Neoptera	Endopterygota	NA	Hymenoptera	NA	Tenthredinidae	Athalia	Athalia rosae	NA	Tenthredinoidea	Allantinae	NA	NA	NA	NA	NA	NA	NA	NA	NA	NA	NA	NA	NA	NA
1088	37344	XM_012409524.2	NA	Eukaryota	Opisthokonta	Metazoa	Arthropoda	Hexapoda	Insecta	Pterygota	Neoptera	Endopterygota	NA	Hymenoptera	NA	Tenthredinidae	Athalia	Athalia rosae	NA	Tenthredinoidea	Allantinae	NA	NA	NA	NA	NA	NA	NA	NA	NA	NA	NA	NA	NA	NA
1089	37344	XM_012396941.2	NA	Eukaryota	Opisthokonta	Metazoa	Arthropoda	Hexapoda	Insecta	Pterygota	Neoptera	Endopterygota	NA	Hymenoptera	NA	Tenthredinidae	Athalia	Athalia rosae	NA	Tenthredinoidea	Allantinae	NA	NA	NA	NA	NA	NA	NA	NA	NA	NA	NA	NA	NA	NA
1090	37344	XM_012396299.2	NA	Eukaryota	Opisthokonta	Metazoa	Arthropoda	Hexapoda	Insecta	Pterygota	Neoptera	Endopterygota	NA	Hymenoptera	NA	Tenthredinidae	Athalia	Athalia rosae	NA	Tenthredinoidea	Allantinae	NA	NA	NA	NA	NA	NA	NA	NA	NA	NA	NA	NA	NA	NA
1091	37344	XM_012411098.2	NA	Eukaryota	Opisthokonta	Metazoa	Arthropoda	Hexapoda	Insecta	Pterygota	Neoptera	Endopterygota	NA	Hymenoptera	NA	Tenthredinidae	Athalia	Athalia rosae	NA	Tenthredinoidea	Allantinae	NA	NA	NA	NA	NA	NA	NA	NA	NA	NA	NA	NA	NA	NA
1092	37344	XM_020855862.1	NA	Eukaryota	Opisthokonta	Metazoa	Arthropoda	Hexapoda	Insecta	Pterygota	Neoptera	Endopterygota	NA	Hymenoptera	NA	Tenthredinidae	Athalia	Athalia rosae	NA	Tenthredinoidea	Allantinae	NA	NA	NA	NA	NA	NA	NA	NA	NA	NA	NA	NA	NA	NA
1093	37621	XM_014810821.1	NA	Eukaryota	Opisthokonta	Metazoa	Priapulida	NA	Priapulimorpha	NA	NA	NA	NA	Priapulimorphida	NA	Priapulidae	Priapulus	Priapulus caudatus	NA	NA	NA	NA	NA	NA	NA	NA	NA	NA	NA	Scalidophora	NA	NA	NA	NA	NA
1094	37621	XM_014816517.1	NA	Eukaryota	Opisthokonta	Metazoa	Priapulida	NA	Priapulimorpha	NA	NA	NA	NA	Priapulimorphida	NA	Priapulidae	Priapulus	Priapulus caudatus	NA	NA	NA	NA	NA	NA	NA	NA	NA	NA	NA	Scalidophora	NA	NA	NA	NA	NA
1095	37621	XM_014814950.1	NA	Eukaryota	Opisthokonta	Metazoa	Priapulida	NA	Priapulimorpha	NA	NA	NA	NA	Priapulimorphida	NA	Priapulidae	Priapulus	Priapulus caudatus	NA	NA	NA	NA	NA	NA	NA	NA	NA	NA	NA	Scalidophora	NA	NA	NA	NA	NA
1096	37621	XM_014810928.1	NA	Eukaryota	Opisthokonta	Metazoa	Priapulida	NA	Priapulimorpha	NA	NA	NA	NA	Priapulimorphida	NA	Priapulidae	Priapulus	Priapulus caudatus	NA	NA	NA	NA	NA	NA	NA	NA	NA	NA	NA	Scalidophora	NA	NA	NA	NA	NA
1097	37621	XM_014809339.1	NA	Eukaryota	Opisthokonta	Metazoa	Priapulida	NA	Priapulimorpha	NA	NA	NA	NA	Priapulimorphida	NA	Priapulidae	Priapulus	Priapulus caudatus	NA	NA	NA	NA	NA	NA	NA	NA	NA	NA	NA	Scalidophora	NA	NA	NA	NA	NA
1098	37621	XM_014810820.1	NA	Eukaryota	Opisthokonta	Metazoa	Priapulida	NA	Priapulimorpha	NA	NA	NA	NA	Priapulimorphida	NA	Priapulidae	Priapulus	Priapulus caudatus	NA	NA	NA	NA	NA	NA	NA	NA	NA	NA	NA	Scalidophora	NA	NA	NA	NA	NA
1099	37621	XM_014815839.1	NA	Eukaryota	Opisthokonta	Metazoa	Priapulida	NA	Priapulimorpha	NA	NA	NA	NA	Priapulimorphida	NA	Priapulidae	Priapulus	Priapulus caudatus	NA	NA	NA	NA	NA	NA	NA	NA	NA	NA	NA	Scalidophora	NA	NA	NA	NA	NA
1100	37653	XM_014922844.1	NA	Eukaryota	Opisthokonta	Metazoa	Mollusca	NA	Cephalopoda	Coleoidea	NA	NA	Octopodiformes	Octopoda	Incirrata	Octopodidae	Octopus	Octopus bimaculoides	NA	NA	NA	NA	NA	NA	NA	NA	NA	NA	NA	NA	NA	NA	NA	NA	NA
1101	37653	XM_014932937.1	NA	Eukaryota	Opisthokonta	Metazoa	Mollusca	NA	Cephalopoda	Coleoidea	NA	NA	Octopodiformes	Octopoda	Incirrata	Octopodidae	Octopus	Octopus bimaculoides	NA	NA	NA	NA	NA	NA	NA	NA	NA	NA	NA	NA	NA	NA	NA	NA	NA
1102	379532	XM_012662082.1	NA	Eukaryota	Opisthokonta	Metazoa	Chordata	Craniata	Mammalia	NA	NA	NA	Euarchontoglires	Primates	Strepsirrhini	Indriidae	Propithecus	Propithecus coquereli	Lemuriformes	NA	NA	NA	NA	Sarcopterygii	NA	NA	NA	NA	NA	NA	NA	NA	NA	NA	NA
1103	383379	AM055943.1	NA	Eukaryota	Sar	NA	Apicomplexa	NA	Conoidasida	Coccidia	NA	NA	NA	Eucoccidiorida	Eimeriorina	Sarcocystidae	Toxoplasma	Toxoplasma gondii	NA	NA	NA	NA	NA	NA	Toxoplasma gondii RH	NA	NA	NA	NA	NA	NA	NA	NA	NA	NA
1104	391180	XM_022490725.1	Enhydra lutris kenyoni	Eukaryota	Opisthokonta	Metazoa	Chordata	Craniata	Mammalia	NA	NA	NA	Laurasiatheria	Carnivora	Caniformia	Mustelidae	Enhydra	Enhydra lutris	NA	NA	Lutrinae	NA	NA	Sarcopterygii	NA	NA	NA	NA	NA	NA	NA	NA	NA	NA	NA
1105	391180	XM_022517806.1	Enhydra lutris kenyoni	Eukaryota	Opisthokonta	Metazoa	Chordata	Craniata	Mammalia	NA	NA	NA	Laurasiatheria	Carnivora	Caniformia	Mustelidae	Enhydra	Enhydra lutris	NA	NA	Lutrinae	NA	NA	Sarcopterygii	NA	NA	NA	NA	NA	NA	NA	NA	NA	NA	NA
1106	391180	XM_022517807.1	Enhydra lutris kenyoni	Eukaryota	Opisthokonta	Metazoa	Chordata	Craniata	Mammalia	NA	NA	NA	Laurasiatheria	Carnivora	Caniformia	Mustelidae	Enhydra	Enhydra lutris	NA	NA	Lutrinae	NA	NA	Sarcopterygii	NA	NA	NA	NA	NA	NA	NA	NA	NA	NA	NA
1107	391180	XM_022490724.1	Enhydra lutris kenyoni	Eukaryota	Opisthokonta	Metazoa	Chordata	Craniata	Mammalia	NA	NA	NA	Laurasiatheria	Carnivora	Caniformia	Mustelidae	Enhydra	Enhydra lutris	NA	NA	Lutrinae	NA	NA	Sarcopterygii	NA	NA	NA	NA	NA	NA	NA	NA	NA	NA	NA
1108	391180	XM_022525783.1	Enhydra lutris kenyoni	Eukaryota	Opisthokonta	Metazoa	Chordata	Craniata	Mammalia	NA	NA	NA	Laurasiatheria	Carnivora	Caniformia	Mustelidae	Enhydra	Enhydra lutris	NA	NA	Lutrinae	NA	NA	Sarcopterygii	NA	NA	NA	NA	NA	NA	NA	NA	NA	NA	NA
1109	391180	XM_022525801.1	Enhydra lutris kenyoni	Eukaryota	Opisthokonta	Metazoa	Chordata	Craniata	Mammalia	NA	NA	NA	Laurasiatheria	Carnivora	Caniformia	Mustelidae	Enhydra	Enhydra lutris	NA	NA	Lutrinae	NA	NA	Sarcopterygii	NA	NA	NA	NA	NA	NA	NA	NA	NA	NA	NA
1110	391180	XM_022525793.1	Enhydra lutris kenyoni	Eukaryota	Opisthokonta	Metazoa	Chordata	Craniata	Mammalia	NA	NA	NA	Laurasiatheria	Carnivora	Caniformia	Mustelidae	Enhydra	Enhydra lutris	NA	NA	Lutrinae	NA	NA	Sarcopterygii	NA	NA	NA	NA	NA	NA	NA	NA	NA	NA	NA
1111	40104	EU479128.1	NA	Eukaryota	Opisthokonta	Metazoa	Arthropoda	Hexapoda	Insecta	Pterygota	Neoptera	Endopterygota	Amphiesmenoptera	Lepidoptera	Glossata	Sphingidae	Agrius	Agrius cingulata	Neolepidoptera	Bombycoidea	Sphinginae	Acherontiini	Heteroneura	NA	NA	NA	NA	NA	NA	NA	NA	NA	NA	NA	NA
1112	411798	XM_012017981.1	NA	Eukaryota	Opisthokonta	Metazoa	Arthropoda	Hexapoda	Insecta	Pterygota	Neoptera	Endopterygota	NA	Hymenoptera	Apocrita	Formicidae	Vollenhovia	Vollenhovia emeryi	Aculeata	Formicoidea	Myrmicinae	Stenammini	NA	NA	NA	NA	NA	NA	NA	NA	NA	NA	NA	NA	NA
1113	411798	XM_012018267.1	NA	Eukaryota	Opisthokonta	Metazoa	Arthropoda	Hexapoda	Insecta	Pterygota	Neoptera	Endopterygota	NA	Hymenoptera	Apocrita	Formicidae	Vollenhovia	Vollenhovia emeryi	Aculeata	Formicoidea	Myrmicinae	Stenammini	NA	NA	NA	NA	NA	NA	NA	NA	NA	NA	NA	NA	NA
1114	411798	XM_012007791.1	NA	Eukaryota	Opisthokonta	Metazoa	Arthropoda	Hexapoda	Insecta	Pterygota	Neoptera	Endopterygota	NA	Hymenoptera	Apocrita	Formicidae	Vollenhovia	Vollenhovia emeryi	Aculeata	Formicoidea	Myrmicinae	Stenammini	NA	NA	NA	NA	NA	NA	NA	NA	NA	NA	NA	NA	NA
1115	411798	XM_012007846.1	NA	Eukaryota	Opisthokonta	Metazoa	Arthropoda	Hexapoda	Insecta	Pterygota	Neoptera	Endopterygota	NA	Hymenoptera	Apocrita	Formicidae	Vollenhovia	Vollenhovia emeryi	Aculeata	Formicoidea	Myrmicinae	Stenammini	NA	NA	NA	NA	NA	NA	NA	NA	NA	NA	NA	NA	NA
1116	411798	XM_012008232.1	NA	Eukaryota	Opisthokonta	Metazoa	Arthropoda	Hexapoda	Insecta	Pterygota	Neoptera	Endopterygota	NA	Hymenoptera	Apocrita	Formicidae	Vollenhovia	Vollenhovia emeryi	Aculeata	Formicoidea	Myrmicinae	Stenammini	NA	NA	NA	NA	NA	NA	NA	NA	NA	NA	NA	NA	NA
1117	411798	XM_012015823.1	NA	Eukaryota	Opisthokonta	Metazoa	Arthropoda	Hexapoda	Insecta	Pterygota	Neoptera	Endopterygota	NA	Hymenoptera	Apocrita	Formicidae	Vollenhovia	Vollenhovia emeryi	Aculeata	Formicoidea	Myrmicinae	Stenammini	NA	NA	NA	NA	NA	NA	NA	NA	NA	NA	NA	NA	NA
1118	411798	XM_012015824.1	NA	Eukaryota	Opisthokonta	Metazoa	Arthropoda	Hexapoda	Insecta	Pterygota	Neoptera	Endopterygota	NA	Hymenoptera	Apocrita	Formicidae	Vollenhovia	Vollenhovia emeryi	Aculeata	Formicoidea	Myrmicinae	Stenammini	NA	NA	NA	NA	NA	NA	NA	NA	NA	NA	NA	NA	NA
1119	411798	XM_012010164.1	NA	Eukaryota	Opisthokonta	Metazoa	Arthropoda	Hexapoda	Insecta	Pterygota	Neoptera	Endopterygota	NA	Hymenoptera	Apocrita	Formicidae	Vollenhovia	Vollenhovia emeryi	Aculeata	Formicoidea	Myrmicinae	Stenammini	NA	NA	NA	NA	NA	NA	NA	NA	NA	NA	NA	NA	NA
1120	411798	XM_012019926.1	NA	Eukaryota	Opisthokonta	Metazoa	Arthropoda	Hexapoda	Insecta	Pterygota	Neoptera	Endopterygota	NA	Hymenoptera	Apocrita	Formicidae	Vollenhovia	Vollenhovia emeryi	Aculeata	Formicoidea	Myrmicinae	Stenammini	NA	NA	NA	NA	NA	NA	NA	NA	NA	NA	NA	NA	NA
1121	411798	XM_012006394.1	NA	Eukaryota	Opisthokonta	Metazoa	Arthropoda	Hexapoda	Insecta	Pterygota	Neoptera	Endopterygota	NA	Hymenoptera	Apocrita	Formicidae	Vollenhovia	Vollenhovia emeryi	Aculeata	Formicoidea	Myrmicinae	Stenammini	NA	NA	NA	NA	NA	NA	NA	NA	NA	NA	NA	NA	NA
1122	411798	XM_012007790.1	NA	Eukaryota	Opisthokonta	Metazoa	Arthropoda	Hexapoda	Insecta	Pterygota	Neoptera	Endopterygota	NA	Hymenoptera	Apocrita	Formicidae	Vollenhovia	Vollenhovia emeryi	Aculeata	Formicoidea	Myrmicinae	Stenammini	NA	NA	NA	NA	NA	NA	NA	NA	NA	NA	NA	NA	NA
1123	411798	XM_012024360.1	NA	Eukaryota	Opisthokonta	Metazoa	Arthropoda	Hexapoda	Insecta	Pterygota	Neoptera	Endopterygota	NA	Hymenoptera	Apocrita	Formicidae	Vollenhovia	Vollenhovia emeryi	Aculeata	Formicoidea	Myrmicinae	Stenammini	NA	NA	NA	NA	NA	NA	NA	NA	NA	NA	NA	NA	NA
1124	411798	XM_012007788.1	NA	Eukaryota	Opisthokonta	Metazoa	Arthropoda	Hexapoda	Insecta	Pterygota	Neoptera	Endopterygota	NA	Hymenoptera	Apocrita	Formicidae	Vollenhovia	Vollenhovia emeryi	Aculeata	Formicoidea	Myrmicinae	Stenammini	NA	NA	NA	NA	NA	NA	NA	NA	NA	NA	NA	NA	NA
1125	411798	XM_012007789.1	NA	Eukaryota	Opisthokonta	Metazoa	Arthropoda	Hexapoda	Insecta	Pterygota	Neoptera	Endopterygota	NA	Hymenoptera	Apocrita	Formicidae	Vollenhovia	Vollenhovia emeryi	Aculeata	Formicoidea	Myrmicinae	Stenammini	NA	NA	NA	NA	NA	NA	NA	NA	NA	NA	NA	NA	NA
1126	411798	XM_012019925.1	NA	Eukaryota	Opisthokonta	Metazoa	Arthropoda	Hexapoda	Insecta	Pterygota	Neoptera	Endopterygota	NA	Hymenoptera	Apocrita	Formicidae	Vollenhovia	Vollenhovia emeryi	Aculeata	Formicoidea	Myrmicinae	Stenammini	NA	NA	NA	NA	NA	NA	NA	NA	NA	NA	NA	NA	NA
1127	411798	XM_012018323.1	NA	Eukaryota	Opisthokonta	Metazoa	Arthropoda	Hexapoda	Insecta	Pterygota	Neoptera	Endopterygota	NA	Hymenoptera	Apocrita	Formicidae	Vollenhovia	Vollenhovia emeryi	Aculeata	Formicoidea	Myrmicinae	Stenammini	NA	NA	NA	NA	NA	NA	NA	NA	NA	NA	NA	NA	NA
1128	414922	AB917908.1	NA	Eukaryota	Opisthokonta	Metazoa	Arthropoda	Hexapoda	Insecta	Pterygota	Neoptera	Endopterygota	NA	Hymenoptera	Apocrita	Vespidae	Polistes	Polistes formosanus	Aculeata	Vespoidea	Polistinae	Polistini	NA	NA	NA	NA	NA	NA	NA	NA	NA	NA	NA	NA	NA
1129	414922	AB917918.1	NA	Eukaryota	Opisthokonta	Metazoa	Arthropoda	Hexapoda	Insecta	Pterygota	Neoptera	Endopterygota	NA	Hymenoptera	Apocrita	Vespidae	Polistes	Polistes formosanus	Aculeata	Vespoidea	Polistinae	Polistini	NA	NA	NA	NA	NA	NA	NA	NA	NA	NA	NA	NA	NA
1130	414922	AB917909.1	NA	Eukaryota	Opisthokonta	Metazoa	Arthropoda	Hexapoda	Insecta	Pterygota	Neoptera	Endopterygota	NA	Hymenoptera	Apocrita	Vespidae	Polistes	Polistes formosanus	Aculeata	Vespoidea	Polistinae	Polistini	NA	NA	NA	NA	NA	NA	NA	NA	NA	NA	NA	NA	NA
1131	42254	XM_012935056.1	NA	Eukaryota	Opisthokonta	Metazoa	Chordata	Craniata	Mammalia	NA	NA	NA	Laurasiatheria	Eulipotyphla	NA	Soricidae	Sorex	Sorex araneus	NA	NA	Soricinae	NA	NA	Sarcopterygii	NA	NA	NA	NA	NA	NA	NA	NA	NA	NA	NA
1132	42254	XM_004618002.1	NA	Eukaryota	Opisthokonta	Metazoa	Chordata	Craniata	Mammalia	NA	NA	NA	Laurasiatheria	Eulipotyphla	NA	Soricidae	Sorex	Sorex araneus	NA	NA	Soricinae	NA	NA	Sarcopterygii	NA	NA	NA	NA	NA	NA	NA	NA	NA	NA	NA
1133	42254	XM_004618001.1	NA	Eukaryota	Opisthokonta	Metazoa	Chordata	Craniata	Mammalia	NA	NA	NA	Laurasiatheria	Eulipotyphla	NA	Soricidae	Sorex	Sorex araneus	NA	NA	Soricinae	NA	NA	Sarcopterygii	NA	NA	NA	NA	NA	NA	NA	NA	NA	NA	NA
1134	42254	XM_012935055.1	NA	Eukaryota	Opisthokonta	Metazoa	Chordata	Craniata	Mammalia	NA	NA	NA	Laurasiatheria	Eulipotyphla	NA	Soricidae	Sorex	Sorex araneus	NA	NA	Soricinae	NA	NA	Sarcopterygii	NA	NA	NA	NA	NA	NA	NA	NA	NA	NA	NA
1135	42254	XM_012935057.1	NA	Eukaryota	Opisthokonta	Metazoa	Chordata	Craniata	Mammalia	NA	NA	NA	Laurasiatheria	Eulipotyphla	NA	Soricidae	Sorex	Sorex araneus	NA	NA	Soricinae	NA	NA	Sarcopterygii	NA	NA	NA	NA	NA	NA	NA	NA	NA	NA	NA
1136	42254	XM_004618003.1	NA	Eukaryota	Opisthokonta	Metazoa	Chordata	Craniata	Mammalia	NA	NA	NA	Laurasiatheria	Eulipotyphla	NA	Soricidae	Sorex	Sorex araneus	NA	NA	Soricinae	NA	NA	Sarcopterygii	NA	NA	NA	NA	NA	NA	NA	NA	NA	NA	NA
1137	42254	XM_004605691.1	NA	Eukaryota	Opisthokonta	Metazoa	Chordata	Craniata	Mammalia	NA	NA	NA	Laurasiatheria	Eulipotyphla	NA	Soricidae	Sorex	Sorex araneus	NA	NA	Soricinae	NA	NA	Sarcopterygii	NA	NA	NA	NA	NA	NA	NA	NA	NA	NA	NA
1138	432359	LN714490.1	NA	Eukaryota	Sar	NA	Apicomplexa	NA	Conoidasida	Coccidia	NA	NA	NA	Eucoccidiorida	Eimeriorina	Sarcocystidae	Toxoplasma	Toxoplasma gondii	NA	NA	NA	NA	NA	NA	Toxoplasma gondii VEG	NA	NA	NA	NA	NA	NA	NA	Toxoplasma gondii type III	NA	NA
1139	43346	XM_010853013.1	Bison bison bison	Eukaryota	Opisthokonta	Metazoa	Chordata	Craniata	Mammalia	NA	NA	NA	Laurasiatheria	Artiodactyla	Ruminantia	Bovidae	Bison	Bison bison	Pecora	NA	Bovinae	NA	NA	Sarcopterygii	NA	NA	NA	NA	NA	NA	NA	NA	NA	NA	NA
1140	43700	XM_020601141.1	NA	Eukaryota	Opisthokonta	Metazoa	Chordata	Craniata	Actinopteri	Neopterygii	Teleostei	Euteleosteomorpha	NA	Synbranchiformes	Synbranchoidei	Synbranchidae	Monopterus	Monopterus albus	NA	NA	NA	NA	NA	Actinopterygii	NA	NA	NA	NA	NA	NA	NA	NA	NA	NA	NA
1141	43700	XM_020601162.1	NA	Eukaryota	Opisthokonta	Metazoa	Chordata	Craniata	Actinopteri	Neopterygii	Teleostei	Euteleosteomorpha	NA	Synbranchiformes	Synbranchoidei	Synbranchidae	Monopterus	Monopterus albus	NA	NA	NA	NA	NA	Actinopterygii	NA	NA	NA	NA	NA	NA	NA	NA	NA	NA	NA
1142	441894	XM_009680584.1	Struthio camelus australis	Eukaryota	Opisthokonta	Metazoa	Chordata	Craniata	Aves	NA	NA	NA	Palaeognathae	Struthioniformes	NA	Struthionidae	Struthio	Struthio camelus	NA	NA	NA	NA	NA	Sarcopterygii	NA	NA	NA	NA	NA	NA	NA	NA	NA	NA	NA
1143	441921	XM_015655443.1	NA	Eukaryota	Opisthokonta	Metazoa	Arthropoda	Hexapoda	Insecta	Pterygota	Neoptera	Endopterygota	NA	Hymenoptera	NA	Diprionidae	Neodiprion	Neodiprion lecontei	NA	Tenthredinoidea	Diprioninae	NA	NA	NA	NA	NA	NA	NA	NA	NA	NA	NA	NA	NA	NA
1144	44394	XM_005491653.2	NA	Eukaryota	Opisthokonta	Metazoa	Chordata	Craniata	Aves	NA	Neognathae	NA	NA	Passeriformes	NA	Passerellidae	Zonotrichia	Zonotrichia albicollis	NA	NA	NA	NA	NA	Sarcopterygii	NA	NA	NA	NA	NA	NA	NA	NA	NA	NA	NA
1145	444603	EU420057.1	NA	Eukaryota	Opisthokonta	Metazoa	Arthropoda	Hexapoda	Insecta	Pterygota	Neoptera	Endopterygota	NA	Coleoptera	Polyphaga	Chrysomelidae	Phyllotreta	Phyllotreta striolata	Cucujiformia	Chrysomeloidea	Galerucinae	Alticini	NA	NA	NA	NA	NA	NA	NA	NA	NA	NA	NA	NA	NA
1146	44689	AF176121.1	NA	Eukaryota	Amoebozoa	NA	Evosea	NA	Eumycetozoa	NA	NA	NA	NA	Dictyosteliales	NA	Dictyosteliaceae	Dictyostelium	Dictyostelium discoideum	NA	NA	NA	NA	NA	NA	NA	NA	NA	NA	NA	NA	NA	NA	NA	NA	NA
1147	454923	XM_015256683.1	NA	Eukaryota	Opisthokonta	Metazoa	Arthropoda	Hexapoda	Insecta	Pterygota	Neoptera	Endopterygota	NA	Hymenoptera	Apocrita	Braconidae	Diachasma	Diachasma alloeum	Parasitoida	Ichneumonoidea	Opiinae	NA	NA	NA	NA	NA	NA	NA	NA	NA	NA	NA	NA	NA	NA
1148	454923	XM_015259532.1	NA	Eukaryota	Opisthokonta	Metazoa	Arthropoda	Hexapoda	Insecta	Pterygota	Neoptera	Endopterygota	NA	Hymenoptera	Apocrita	Braconidae	Diachasma	Diachasma alloeum	Parasitoida	Ichneumonoidea	Opiinae	NA	NA	NA	NA	NA	NA	NA	NA	NA	NA	NA	NA	NA	NA
1149	454923	XM_015266873.1	NA	Eukaryota	Opisthokonta	Metazoa	Arthropoda	Hexapoda	Insecta	Pterygota	Neoptera	Endopterygota	NA	Hymenoptera	Apocrita	Braconidae	Diachasma	Diachasma alloeum	Parasitoida	Ichneumonoidea	Opiinae	NA	NA	NA	NA	NA	NA	NA	NA	NA	NA	NA	NA	NA	NA
1150	454923	XM_015258426.1	NA	Eukaryota	Opisthokonta	Metazoa	Arthropoda	Hexapoda	Insecta	Pterygota	Neoptera	Endopterygota	NA	Hymenoptera	Apocrita	Braconidae	Diachasma	Diachasma alloeum	Parasitoida	Ichneumonoidea	Opiinae	NA	NA	NA	NA	NA	NA	NA	NA	NA	NA	NA	NA	NA	NA
1151	454923	XM_015254032.1	NA	Eukaryota	Opisthokonta	Metazoa	Arthropoda	Hexapoda	Insecta	Pterygota	Neoptera	Endopterygota	NA	Hymenoptera	Apocrita	Braconidae	Diachasma	Diachasma alloeum	Parasitoida	Ichneumonoidea	Opiinae	NA	NA	NA	NA	NA	NA	NA	NA	NA	NA	NA	NA	NA	NA
1152	454923	XM_015256685.1	NA	Eukaryota	Opisthokonta	Metazoa	Arthropoda	Hexapoda	Insecta	Pterygota	Neoptera	Endopterygota	NA	Hymenoptera	Apocrita	Braconidae	Diachasma	Diachasma alloeum	Parasitoida	Ichneumonoidea	Opiinae	NA	NA	NA	NA	NA	NA	NA	NA	NA	NA	NA	NA	NA	NA
1153	454923	XM_015255755.1	NA	Eukaryota	Opisthokonta	Metazoa	Arthropoda	Hexapoda	Insecta	Pterygota	Neoptera	Endopterygota	NA	Hymenoptera	Apocrita	Braconidae	Diachasma	Diachasma alloeum	Parasitoida	Ichneumonoidea	Opiinae	NA	NA	NA	NA	NA	NA	NA	NA	NA	NA	NA	NA	NA	NA
1154	456900	XM_018550953.1	NA	Eukaryota	Opisthokonta	Metazoa	Arthropoda	Hexapoda	Insecta	Pterygota	Neoptera	Endopterygota	NA	Hymenoptera	Apocrita	Formicidae	Cyphomyrmex	Cyphomyrmex costatus	Aculeata	Formicoidea	Myrmicinae	Attini	NA	NA	NA	NA	NA	NA	NA	NA	NA	NA	NA	NA	NA
1155	456900	XM_018539031.1	NA	Eukaryota	Opisthokonta	Metazoa	Arthropoda	Hexapoda	Insecta	Pterygota	Neoptera	Endopterygota	NA	Hymenoptera	Apocrita	Formicidae	Cyphomyrmex	Cyphomyrmex costatus	Aculeata	Formicoidea	Myrmicinae	Attini	NA	NA	NA	NA	NA	NA	NA	NA	NA	NA	NA	NA	NA
1156	456900	XM_018550951.1	NA	Eukaryota	Opisthokonta	Metazoa	Arthropoda	Hexapoda	Insecta	Pterygota	Neoptera	Endopterygota	NA	Hymenoptera	Apocrita	Formicidae	Cyphomyrmex	Cyphomyrmex costatus	Aculeata	Formicoidea	Myrmicinae	Attini	NA	NA	NA	NA	NA	NA	NA	NA	NA	NA	NA	NA	NA
1157	456900	XM_018539029.1	NA	Eukaryota	Opisthokonta	Metazoa	Arthropoda	Hexapoda	Insecta	Pterygota	Neoptera	Endopterygota	NA	Hymenoptera	Apocrita	Formicidae	Cyphomyrmex	Cyphomyrmex costatus	Aculeata	Formicoidea	Myrmicinae	Attini	NA	NA	NA	NA	NA	NA	NA	NA	NA	NA	NA	NA	NA
1158	456900	XM_018550950.1	NA	Eukaryota	Opisthokonta	Metazoa	Arthropoda	Hexapoda	Insecta	Pterygota	Neoptera	Endopterygota	NA	Hymenoptera	Apocrita	Formicidae	Cyphomyrmex	Cyphomyrmex costatus	Aculeata	Formicoidea	Myrmicinae	Attini	NA	NA	NA	NA	NA	NA	NA	NA	NA	NA	NA	NA	NA
1159	456900	XR_001940681.1	NA	Eukaryota	Opisthokonta	Metazoa	Arthropoda	Hexapoda	Insecta	Pterygota	Neoptera	Endopterygota	NA	Hymenoptera	Apocrita	Formicidae	Cyphomyrmex	Cyphomyrmex costatus	Aculeata	Formicoidea	Myrmicinae	Attini	NA	NA	NA	NA	NA	NA	NA	NA	NA	NA	NA	NA	NA
1160	456900	XM_018539028.1	NA	Eukaryota	Opisthokonta	Metazoa	Arthropoda	Hexapoda	Insecta	Pterygota	Neoptera	Endopterygota	NA	Hymenoptera	Apocrita	Formicidae	Cyphomyrmex	Cyphomyrmex costatus	Aculeata	Formicoidea	Myrmicinae	Attini	NA	NA	NA	NA	NA	NA	NA	NA	NA	NA	NA	NA	NA
1161	456900	XM_018539030.1	NA	Eukaryota	Opisthokonta	Metazoa	Arthropoda	Hexapoda	Insecta	Pterygota	Neoptera	Endopterygota	NA	Hymenoptera	Apocrita	Formicidae	Cyphomyrmex	Cyphomyrmex costatus	Aculeata	Formicoidea	Myrmicinae	Attini	NA	NA	NA	NA	NA	NA	NA	NA	NA	NA	NA	NA	NA
1162	4686	XM_020413376.1	NA	Eukaryota	Embryophyta	Viridiplantae	Streptophyta	Streptophytina	Magnoliopsida	Petrosaviidae	NA	NA	NA	Asparagales	NA	Asparagaceae	Asparagus	Asparagus officinalis	NA	NA	Asparagoideae	NA	NA	NA	NA	NA	NA	NA	NA	NA	NA	NA	NA	NA	NA
1163	471704	XM_018518839.1	NA	Eukaryota	Opisthokonta	Metazoa	Arthropoda	Hexapoda	Insecta	Pterygota	Neoptera	Endopterygota	NA	Hymenoptera	Apocrita	Formicidae	Trachymyrmex	Trachymyrmex cornetzi	Aculeata	Formicoidea	Myrmicinae	Attini	NA	NA	NA	NA	NA	NA	NA	NA	NA	NA	NA	NA	NA
1164	471704	XM_018512118.1	NA	Eukaryota	Opisthokonta	Metazoa	Arthropoda	Hexapoda	Insecta	Pterygota	Neoptera	Endopterygota	NA	Hymenoptera	Apocrita	Formicidae	Trachymyrmex	Trachymyrmex cornetzi	Aculeata	Formicoidea	Myrmicinae	Attini	NA	NA	NA	NA	NA	NA	NA	NA	NA	NA	NA	NA	NA
1165	482537	XR_550343.1	NA	Eukaryota	Opisthokonta	Metazoa	Chordata	Craniata	Mammalia	NA	NA	NA	Euarchontoglires	Dermoptera	NA	Cynocephalidae	Galeopterus	Galeopterus variegatus	NA	NA	NA	NA	NA	Sarcopterygii	NA	NA	NA	NA	NA	NA	NA	NA	NA	NA	NA
1166	482537	XM_008570674.1	NA	Eukaryota	Opisthokonta	Metazoa	Chordata	Craniata	Mammalia	NA	NA	NA	Euarchontoglires	Dermoptera	NA	Cynocephalidae	Galeopterus	Galeopterus variegatus	NA	NA	NA	NA	NA	Sarcopterygii	NA	NA	NA	NA	NA	NA	NA	NA	NA	NA	NA
1167	48698	XM_007542834.2	NA	Eukaryota	Opisthokonta	Metazoa	Chordata	Craniata	Actinopteri	Neopterygii	Teleostei	Euteleosteomorpha	Atherinomorphae	Cyprinodontiformes	Cyprinodontoidei	Poeciliidae	Poecilia	Poecilia formosa	NA	NA	Poeciliinae	NA	NA	Actinopterygii	NA	NA	NA	NA	NA	NA	NA	NA	NA	NA	NA
1168	48698	XM_016666061.1	NA	Eukaryota	Opisthokonta	Metazoa	Chordata	Craniata	Actinopteri	Neopterygii	Teleostei	Euteleosteomorpha	Atherinomorphae	Cyprinodontiformes	Cyprinodontoidei	Poeciliidae	Poecilia	Poecilia formosa	NA	NA	Poeciliinae	NA	NA	Actinopterygii	NA	NA	NA	NA	NA	NA	NA	NA	NA	NA	NA
1169	48699	XM_015058968.1	NA	Eukaryota	Opisthokonta	Metazoa	Chordata	Craniata	Actinopteri	Neopterygii	Teleostei	Euteleosteomorpha	Atherinomorphae	Cyprinodontiformes	Cyprinodontoidei	Poeciliidae	Poecilia	Poecilia latipinna	NA	NA	Poeciliinae	NA	NA	Actinopterygii	NA	NA	NA	NA	NA	NA	NA	NA	NA	NA	NA
1170	48699	XM_015058966.1	NA	Eukaryota	Opisthokonta	Metazoa	Chordata	Craniata	Actinopteri	Neopterygii	Teleostei	Euteleosteomorpha	Atherinomorphae	Cyprinodontiformes	Cyprinodontoidei	Poeciliidae	Poecilia	Poecilia latipinna	NA	NA	Poeciliinae	NA	NA	Actinopterygii	NA	NA	NA	NA	NA	NA	NA	NA	NA	NA	NA
1171	48699	XM_015014345.1	NA	Eukaryota	Opisthokonta	Metazoa	Chordata	Craniata	Actinopteri	Neopterygii	Teleostei	Euteleosteomorpha	Atherinomorphae	Cyprinodontiformes	Cyprinodontoidei	Poeciliidae	Poecilia	Poecilia latipinna	NA	NA	Poeciliinae	NA	NA	Actinopterygii	NA	NA	NA	NA	NA	NA	NA	NA	NA	NA	NA
1172	48699	XM_015014346.1	NA	Eukaryota	Opisthokonta	Metazoa	Chordata	Craniata	Actinopteri	Neopterygii	Teleostei	Euteleosteomorpha	Atherinomorphae	Cyprinodontiformes	Cyprinodontoidei	Poeciliidae	Poecilia	Poecilia latipinna	NA	NA	Poeciliinae	NA	NA	Actinopterygii	NA	NA	NA	NA	NA	NA	NA	NA	NA	NA	NA
1173	48699	XM_015014344.1	NA	Eukaryota	Opisthokonta	Metazoa	Chordata	Craniata	Actinopteri	Neopterygii	Teleostei	Euteleosteomorpha	Atherinomorphae	Cyprinodontiformes	Cyprinodontoidei	Poeciliidae	Poecilia	Poecilia latipinna	NA	NA	Poeciliinae	NA	NA	Actinopterygii	NA	NA	NA	NA	NA	NA	NA	NA	NA	NA	NA
1174	48701	XM_014986556.1	NA	Eukaryota	Opisthokonta	Metazoa	Chordata	Craniata	Actinopteri	Neopterygii	Teleostei	Euteleosteomorpha	Atherinomorphae	Cyprinodontiformes	Cyprinodontoidei	Poeciliidae	Poecilia	Poecilia mexicana	NA	NA	Poeciliinae	NA	NA	Actinopterygii	NA	NA	NA	NA	NA	NA	NA	NA	NA	NA	NA
1175	50390	EF541349.1	Diabrotica virgifera virgifera	Eukaryota	Opisthokonta	Metazoa	Arthropoda	Hexapoda	Insecta	Pterygota	Neoptera	Endopterygota	NA	Coleoptera	Polyphaga	Chrysomelidae	Diabrotica	Diabrotica virgifera	Cucujiformia	Chrysomeloidea	Galerucinae	Luperini	NA	NA	NA	NA	NA	NA	NA	NA	Diabroticina	NA	NA	NA	NA
1176	50402	XM_009883851.1	NA	Eukaryota	Opisthokonta	Metazoa	Chordata	Craniata	Aves	NA	Neognathae	NA	NA	Charadriiformes	NA	Charadriidae	Charadrius	Charadrius vociferus	NA	NA	NA	NA	NA	Sarcopterygii	NA	NA	NA	NA	NA	NA	NA	NA	NA	NA	NA
1177	50650	KC702776.1	NA	Eukaryota	Opisthokonta	Metazoa	Arthropoda	Hexapoda	Insecta	Pterygota	Neoptera	Paraneoptera	NA	Hemiptera	Heteroptera	Miridae	Lygus	Lygus lineolaris	Cimicomorpha	Cimicoidea	Mirinae	Mirini	NA	NA	NA	NA	NA	NA	NA	NA	NA	NA	NA	NA	NA
1178	50650	KC702778.1	NA	Eukaryota	Opisthokonta	Metazoa	Arthropoda	Hexapoda	Insecta	Pterygota	Neoptera	Paraneoptera	NA	Hemiptera	Heteroptera	Miridae	Lygus	Lygus lineolaris	Cimicomorpha	Cimicoidea	Mirinae	Mirini	NA	NA	NA	NA	NA	NA	NA	NA	NA	NA	NA	NA	NA
1179	50650	DQ386914.1	NA	Eukaryota	Opisthokonta	Metazoa	Arthropoda	Hexapoda	Insecta	Pterygota	Neoptera	Paraneoptera	NA	Hemiptera	Heteroptera	Miridae	Lygus	Lygus lineolaris	Cimicomorpha	Cimicoidea	Mirinae	Mirini	NA	NA	NA	NA	NA	NA	NA	NA	NA	NA	NA	NA	NA
1180	508771	XM_002369607.2	NA	Eukaryota	Sar	NA	Apicomplexa	NA	Conoidasida	Coccidia	NA	NA	NA	Eucoccidiorida	Eimeriorina	Sarcocystidae	Toxoplasma	Toxoplasma gondii	NA	NA	NA	NA	NA	NA	Toxoplasma gondii ME49	NA	NA	NA	NA	NA	NA	NA	NA	NA	NA
1181	509445	JQ786025.1	NA	Eukaryota	Opisthokonta	Metazoa	Arthropoda	Hexapoda	Insecta	Pterygota	Neoptera	Endopterygota	Amphiesmenoptera	Lepidoptera	Glossata	Hesperiidae	Orses	Orses cynisca	Neolepidoptera	Hesperioidea	Hesperiinae	Pericharini	Heteroneura	NA	NA	NA	NA	NA	NA	NA	NA	NA	NA	NA	NA
1182	51338	XM_020168481.1	NA	Eukaryota	Opisthokonta	Metazoa	Chordata	Craniata	Mammalia	NA	NA	NA	Euarchontoglires	Rodentia	Castorimorpha	Castoridae	Castor	Castor canadensis	NA	NA	NA	NA	NA	Sarcopterygii	NA	NA	NA	NA	NA	NA	NA	NA	NA	NA	NA
1183	51338	XM_020172736.1	NA	Eukaryota	Opisthokonta	Metazoa	Chordata	Craniata	Mammalia	NA	NA	NA	Euarchontoglires	Rodentia	Castorimorpha	Castoridae	Castor	Castor canadensis	NA	NA	NA	NA	NA	Sarcopterygii	NA	NA	NA	NA	NA	NA	NA	NA	NA	NA	NA
1184	51338	XM_020168480.1	NA	Eukaryota	Opisthokonta	Metazoa	Chordata	Craniata	Mammalia	NA	NA	NA	Euarchontoglires	Rodentia	Castorimorpha	Castoridae	Castor	Castor canadensis	NA	NA	NA	NA	NA	Sarcopterygii	NA	NA	NA	NA	NA	NA	NA	NA	NA	NA	NA
1185	51655	NM_001309114.1	NA	Eukaryota	Opisthokonta	Metazoa	Arthropoda	Hexapoda	Insecta	Pterygota	Neoptera	Endopterygota	Amphiesmenoptera	Lepidoptera	Glossata	Plutellidae	Plutella	Plutella xylostella	Neolepidoptera	Yponomeutoidea	NA	NA	Heteroneura	NA	NA	NA	NA	NA	NA	NA	NA	NA	NA	NA	NA
1186	51655	KM215268.1	NA	Eukaryota	Opisthokonta	Metazoa	Arthropoda	Hexapoda	Insecta	Pterygota	Neoptera	Endopterygota	Amphiesmenoptera	Lepidoptera	Glossata	Plutellidae	Plutella	Plutella xylostella	Neolepidoptera	Yponomeutoidea	NA	NA	Heteroneura	NA	NA	NA	NA	NA	NA	NA	NA	NA	NA	NA	NA
1187	51655	JN676213.1	NA	Eukaryota	Opisthokonta	Metazoa	Arthropoda	Hexapoda	Insecta	Pterygota	Neoptera	Endopterygota	Amphiesmenoptera	Lepidoptera	Glossata	Plutellidae	Plutella	Plutella xylostella	Neolepidoptera	Yponomeutoidea	NA	NA	Heteroneura	NA	NA	NA	NA	NA	NA	NA	NA	NA	NA	NA	NA
1188	51655	AB214972.1	NA	Eukaryota	Opisthokonta	Metazoa	Arthropoda	Hexapoda	Insecta	Pterygota	Neoptera	Endopterygota	Amphiesmenoptera	Lepidoptera	Glossata	Plutellidae	Plutella	Plutella xylostella	Neolepidoptera	Yponomeutoidea	NA	NA	Heteroneura	NA	NA	NA	NA	NA	NA	NA	NA	NA	NA	NA	NA
1189	51655	NM_001305515.1	NA	Eukaryota	Opisthokonta	Metazoa	Arthropoda	Hexapoda	Insecta	Pterygota	Neoptera	Endopterygota	Amphiesmenoptera	Lepidoptera	Glossata	Plutellidae	Plutella	Plutella xylostella	Neolepidoptera	Yponomeutoidea	NA	NA	Heteroneura	NA	NA	NA	NA	NA	NA	NA	NA	NA	NA	NA	NA
1190	51655	NM_001309090.1	NA	Eukaryota	Opisthokonta	Metazoa	Arthropoda	Hexapoda	Insecta	Pterygota	Neoptera	Endopterygota	Amphiesmenoptera	Lepidoptera	Glossata	Plutellidae	Plutella	Plutella xylostella	Neolepidoptera	Yponomeutoidea	NA	NA	Heteroneura	NA	NA	NA	NA	NA	NA	NA	NA	NA	NA	NA	NA
1191	516756	XM_017905558.1	NA	Eukaryota	Opisthokonta	Metazoa	Arthropoda	Hexapoda	Insecta	Pterygota	Neoptera	Endopterygota	NA	Hymenoptera	Apocrita	Apidae	Eufriesea	Eufriesea mexicana	Aculeata	Apoidea	Apinae	Euglossini	NA	NA	NA	NA	NA	NA	NA	NA	NA	NA	NA	NA	NA
1192	516756	XM_017898828.1	NA	Eukaryota	Opisthokonta	Metazoa	Arthropoda	Hexapoda	Insecta	Pterygota	Neoptera	Endopterygota	NA	Hymenoptera	Apocrita	Apidae	Eufriesea	Eufriesea mexicana	Aculeata	Apoidea	Apinae	Euglossini	NA	NA	NA	NA	NA	NA	NA	NA	NA	NA	NA	NA	NA
1193	516756	XM_017904198.1	NA	Eukaryota	Opisthokonta	Metazoa	Arthropoda	Hexapoda	Insecta	Pterygota	Neoptera	Endopterygota	NA	Hymenoptera	Apocrita	Apidae	Eufriesea	Eufriesea mexicana	Aculeata	Apoidea	Apinae	Euglossini	NA	NA	NA	NA	NA	NA	NA	NA	NA	NA	NA	NA	NA
1194	516756	XM_017905557.1	NA	Eukaryota	Opisthokonta	Metazoa	Arthropoda	Hexapoda	Insecta	Pterygota	Neoptera	Endopterygota	NA	Hymenoptera	Apocrita	Apidae	Eufriesea	Eufriesea mexicana	Aculeata	Apoidea	Apinae	Euglossini	NA	NA	NA	NA	NA	NA	NA	NA	NA	NA	NA	NA	NA
1195	516756	XM_017906864.1	NA	Eukaryota	Opisthokonta	Metazoa	Arthropoda	Hexapoda	Insecta	Pterygota	Neoptera	Endopterygota	NA	Hymenoptera	Apocrita	Apidae	Eufriesea	Eufriesea mexicana	Aculeata	Apoidea	Apinae	Euglossini	NA	NA	NA	NA	NA	NA	NA	NA	NA	NA	NA	NA	NA
1196	516756	XM_017905555.1	NA	Eukaryota	Opisthokonta	Metazoa	Arthropoda	Hexapoda	Insecta	Pterygota	Neoptera	Endopterygota	NA	Hymenoptera	Apocrita	Apidae	Eufriesea	Eufriesea mexicana	Aculeata	Apoidea	Apinae	Euglossini	NA	NA	NA	NA	NA	NA	NA	NA	NA	NA	NA	NA	NA
1197	516756	XM_017899210.1	NA	Eukaryota	Opisthokonta	Metazoa	Arthropoda	Hexapoda	Insecta	Pterygota	Neoptera	Endopterygota	NA	Hymenoptera	Apocrita	Apidae	Eufriesea	Eufriesea mexicana	Aculeata	Apoidea	Apinae	Euglossini	NA	NA	NA	NA	NA	NA	NA	NA	NA	NA	NA	NA	NA
1198	516756	XM_017905556.1	NA	Eukaryota	Opisthokonta	Metazoa	Arthropoda	Hexapoda	Insecta	Pterygota	Neoptera	Endopterygota	NA	Hymenoptera	Apocrita	Apidae	Eufriesea	Eufriesea mexicana	Aculeata	Apoidea	Apinae	Euglossini	NA	NA	NA	NA	NA	NA	NA	NA	NA	NA	NA	NA	NA
1199	516756	XM_017904200.1	NA	Eukaryota	Opisthokonta	Metazoa	Arthropoda	Hexapoda	Insecta	Pterygota	Neoptera	Endopterygota	NA	Hymenoptera	Apocrita	Apidae	Eufriesea	Eufriesea mexicana	Aculeata	Apoidea	Apinae	Euglossini	NA	NA	NA	NA	NA	NA	NA	NA	NA	NA	NA	NA	NA
1200	516756	XM_017899209.1	NA	Eukaryota	Opisthokonta	Metazoa	Arthropoda	Hexapoda	Insecta	Pterygota	Neoptera	Endopterygota	NA	Hymenoptera	Apocrita	Apidae	Eufriesea	Eufriesea mexicana	Aculeata	Apoidea	Apinae	Euglossini	NA	NA	NA	NA	NA	NA	NA	NA	NA	NA	NA	NA	NA
1201	516756	XM_017904199.1	NA	Eukaryota	Opisthokonta	Metazoa	Arthropoda	Hexapoda	Insecta	Pterygota	Neoptera	Endopterygota	NA	Hymenoptera	Apocrita	Apidae	Eufriesea	Eufriesea mexicana	Aculeata	Apoidea	Apinae	Euglossini	NA	NA	NA	NA	NA	NA	NA	NA	NA	NA	NA	NA	NA
1202	516756	XM_017911528.1	NA	Eukaryota	Opisthokonta	Metazoa	Arthropoda	Hexapoda	Insecta	Pterygota	Neoptera	Endopterygota	NA	Hymenoptera	Apocrita	Apidae	Eufriesea	Eufriesea mexicana	Aculeata	Apoidea	Apinae	Euglossini	NA	NA	NA	NA	NA	NA	NA	NA	NA	NA	NA	NA	NA
1203	516756	XM_017901313.1	NA	Eukaryota	Opisthokonta	Metazoa	Arthropoda	Hexapoda	Insecta	Pterygota	Neoptera	Endopterygota	NA	Hymenoptera	Apocrita	Apidae	Eufriesea	Eufriesea mexicana	Aculeata	Apoidea	Apinae	Euglossini	NA	NA	NA	NA	NA	NA	NA	NA	NA	NA	NA	NA	NA
1204	516756	XM_017904202.1	NA	Eukaryota	Opisthokonta	Metazoa	Arthropoda	Hexapoda	Insecta	Pterygota	Neoptera	Endopterygota	NA	Hymenoptera	Apocrita	Apidae	Eufriesea	Eufriesea mexicana	Aculeata	Apoidea	Apinae	Euglossini	NA	NA	NA	NA	NA	NA	NA	NA	NA	NA	NA	NA	NA
1205	516756	XM_017897146.1	NA	Eukaryota	Opisthokonta	Metazoa	Arthropoda	Hexapoda	Insecta	Pterygota	Neoptera	Endopterygota	NA	Hymenoptera	Apocrita	Apidae	Eufriesea	Eufriesea mexicana	Aculeata	Apoidea	Apinae	Euglossini	NA	NA	NA	NA	NA	NA	NA	NA	NA	NA	NA	NA	NA
1206	516756	XM_017904243.1	NA	Eukaryota	Opisthokonta	Metazoa	Arthropoda	Hexapoda	Insecta	Pterygota	Neoptera	Endopterygota	NA	Hymenoptera	Apocrita	Apidae	Eufriesea	Eufriesea mexicana	Aculeata	Apoidea	Apinae	Euglossini	NA	NA	NA	NA	NA	NA	NA	NA	NA	NA	NA	NA	NA
1207	516756	XM_017908333.1	NA	Eukaryota	Opisthokonta	Metazoa	Arthropoda	Hexapoda	Insecta	Pterygota	Neoptera	Endopterygota	NA	Hymenoptera	Apocrita	Apidae	Eufriesea	Eufriesea mexicana	Aculeata	Apoidea	Apinae	Euglossini	NA	NA	NA	NA	NA	NA	NA	NA	NA	NA	NA	NA	NA
1208	516756	XM_017904201.1	NA	Eukaryota	Opisthokonta	Metazoa	Arthropoda	Hexapoda	Insecta	Pterygota	Neoptera	Endopterygota	NA	Hymenoptera	Apocrita	Apidae	Eufriesea	Eufriesea mexicana	Aculeata	Apoidea	Apinae	Euglossini	NA	NA	NA	NA	NA	NA	NA	NA	NA	NA	NA	NA	NA
1209	520822	XM_018200811.1	NA	Eukaryota	Opisthokonta	Metazoa	Arthropoda	Hexapoda	Insecta	Pterygota	Neoptera	Endopterygota	NA	Hymenoptera	Apocrita	Formicidae	Atta	Atta colombica	Aculeata	Formicoidea	Myrmicinae	Attini	NA	NA	NA	NA	NA	NA	NA	NA	NA	NA	NA	NA	NA
1210	520822	XM_018195116.1	NA	Eukaryota	Opisthokonta	Metazoa	Arthropoda	Hexapoda	Insecta	Pterygota	Neoptera	Endopterygota	NA	Hymenoptera	Apocrita	Formicidae	Atta	Atta colombica	Aculeata	Formicoidea	Myrmicinae	Attini	NA	NA	NA	NA	NA	NA	NA	NA	NA	NA	NA	NA	NA
1211	520822	XM_018195118.1	NA	Eukaryota	Opisthokonta	Metazoa	Arthropoda	Hexapoda	Insecta	Pterygota	Neoptera	Endopterygota	NA	Hymenoptera	Apocrita	Formicidae	Atta	Atta colombica	Aculeata	Formicoidea	Myrmicinae	Attini	NA	NA	NA	NA	NA	NA	NA	NA	NA	NA	NA	NA	NA
1212	520822	XM_018195119.1	NA	Eukaryota	Opisthokonta	Metazoa	Arthropoda	Hexapoda	Insecta	Pterygota	Neoptera	Endopterygota	NA	Hymenoptera	Apocrita	Formicidae	Atta	Atta colombica	Aculeata	Formicoidea	Myrmicinae	Attini	NA	NA	NA	NA	NA	NA	NA	NA	NA	NA	NA	NA	NA
1213	522832	EU479179.1	NA	Eukaryota	Opisthokonta	Metazoa	Arthropoda	Hexapoda	Insecta	Pterygota	Neoptera	Endopterygota	Amphiesmenoptera	Lepidoptera	Glossata	Sphingidae	Kentrochrysalis	Kentrochrysalis consimilis	Neolepidoptera	Bombycoidea	Smerinthinae	Sphingulini	Heteroneura	NA	NA	NA	NA	NA	NA	NA	NA	NA	NA	NA	NA
1214	52670	XM_014034173.1	NA	Eukaryota	Opisthokonta	Metazoa	Chordata	Craniata	Actinopteri	Neopterygii	Teleostei	Euteleosteomorpha	Atherinomorphae	Cyprinodontiformes	Aplocheiloidei	Rivulidae	Austrofundulus	Austrofundulus limnaeus	NA	NA	NA	NA	NA	Actinopterygii	NA	NA	NA	NA	NA	NA	NA	NA	NA	NA	NA
1215	5286	LK052941.1	NA	Eukaryota	Opisthokonta	Fungi	Basidiomycota	Pucciniomycotina	Microbotryomycetes	NA	NA	NA	NA	Sporidiobolales	NA	Sporidiobolaceae	Rhodotorula	Rhodotorula toruloides	NA	NA	NA	NA	NA	NA	NA	NA	NA	NA	NA	NA	NA	Dikarya	NA	NA	NA
1216	54380	XM_009705092.1	NA	Eukaryota	Opisthokonta	Metazoa	Chordata	Craniata	Aves	NA	Neognathae	NA	NA	Cariamiformes	NA	Cariamidae	Cariama	Cariama cristata	NA	NA	NA	NA	NA	Sarcopterygii	NA	NA	NA	NA	NA	NA	NA	NA	NA	NA	NA
1217	55661	XM_009559342.1	NA	Eukaryota	Opisthokonta	Metazoa	Chordata	Craniata	Aves	NA	Neognathae	NA	NA	Cuculiformes	NA	Cuculidae	Cuculus	Cuculus canorus	NA	NA	NA	NA	NA	Sarcopterygii	NA	NA	NA	NA	NA	NA	NA	NA	NA	NA	NA
1218	562	CP010237.1	NA	Bacteria	NA	NA	Proteobacteria	NA	Gammaproteobacteria	NA	NA	NA	NA	Enterobacterales	NA	Enterobacteriaceae	Escherichia	Escherichia coli	NA	NA	NA	NA	NA	NA	NA	NA	NA	NA	NA	NA	NA	NA	NA	NA	NA
1219	56364	EU100018.1	NA	Eukaryota	Opisthokonta	Metazoa	Arthropoda	Hexapoda	Insecta	Pterygota	Neoptera	Endopterygota	Amphiesmenoptera	Lepidoptera	Glossata	Noctuidae	Agrotis	Agrotis ipsilon	Neolepidoptera	Noctuoidea	Noctuinae	Noctuini	Heteroneura	NA	NA	NA	NA	NA	NA	NA	NA	NA	NA	NA	NA
1220	574566	XM_005651990.1	NA	Eukaryota	core chlorophytes	Viridiplantae	Chlorophyta	NA	Trebouxiophyceae	NA	NA	NA	NA	NA	NA	NA	Coccomyxa	Coccomyxa subellipsoidea	NA	NA	NA	NA	NA	NA	NA	NA	NA	NA	NA	NA	NA	NA	NA	Coccomyxa subellipsoidea C-169	NA
1221	578456	XM_007005635.1	NA	Eukaryota	Opisthokonta	Fungi	Basidiomycota	Agaricomycotina	Tremellomycetes	NA	NA	NA	NA	Tremellales	NA	Tremellaceae	Tremella	Tremella mesenterica	NA	NA	NA	NA	NA	NA	Tremella mesenterica DSM 1558	NA	NA	NA	NA	NA	NA	Dikarya	NA	NA	NA
1222	5850	LT727661.1	NA	Eukaryota	Sar	NA	Apicomplexa	NA	Aconoidasida	NA	NA	NA	NA	Haemosporida	NA	Plasmodiidae	Plasmodium	Plasmodium knowlesi	NA	NA	NA	NA	NA	NA	NA	Plasmodium (Plasmodium)	NA	NA	NA	NA	NA	NA	NA	NA	NA
1223	5855	LT615264.1	NA	Eukaryota	Sar	NA	Apicomplexa	NA	Aconoidasida	NA	NA	NA	NA	Haemosporida	NA	Plasmodiidae	Plasmodium	Plasmodium vivax	NA	NA	NA	NA	NA	NA	NA	Plasmodium (Plasmodium)	NA	NA	NA	NA	NA	NA	NA	NA	NA
1224	5855	LT615247.1	NA	Eukaryota	Sar	NA	Apicomplexa	NA	Aconoidasida	NA	NA	NA	NA	Haemosporida	NA	Plasmodiidae	Plasmodium	Plasmodium vivax	NA	NA	NA	NA	NA	NA	NA	Plasmodium (Plasmodium)	NA	NA	NA	NA	NA	NA	NA	NA	NA
1225	5861	LK934629.1	NA	Eukaryota	Sar	NA	Apicomplexa	NA	Aconoidasida	NA	NA	NA	NA	Haemosporida	NA	Plasmodiidae	Plasmodium	Plasmodium yoelii	NA	NA	NA	NA	NA	NA	NA	Plasmodium (Vinckeia)	NA	NA	NA	NA	NA	NA	NA	NA	NA
1226	5936	J04534.1	NA	Eukaryota	Sar	NA	Ciliophora	Intramacronucleata	Spirotrichea	Hypotrichia	NA	NA	NA	Euplotida	NA	Euplotidae	Moneuplotes	Moneuplotes crassus	NA	NA	NA	NA	NA	NA	NA	NA	NA	NA	NA	NA	NA	NA	NA	NA	NA
1227	596269	FJ041900.1	NA	Eukaryota	Opisthokonta	Metazoa	Arthropoda	Hexapoda	Insecta	Pterygota	Neoptera	Paraneoptera	NA	Hemiptera	Heteroptera	Micronectidae	Micronecta	Micronecta gracilis	Nepomorpha	NA	NA	NA	NA	NA	NA	NA	NA	NA	NA	NA	NA	NA	NA	NA	NA
1228	59729	AB107131.1	NA	Eukaryota	Opisthokonta	Metazoa	Chordata	Craniata	Aves	NA	Neognathae	NA	NA	Passeriformes	NA	Estrildidae	Taeniopygia	Taeniopygia guttata	NA	Passeroidea	Estrildinae	NA	NA	Sarcopterygii	NA	NA	NA	NA	NA	NA	NA	NA	NA	NA	NA
1229	597456	XM_017939046.1	NA	Eukaryota	Opisthokonta	Metazoa	Arthropoda	Hexapoda	Insecta	Pterygota	Neoptera	Endopterygota	NA	Hymenoptera	Apocrita	Apidae	Habropoda	Habropoda laboriosa	Aculeata	Apoidea	Apinae	Anthophorini	NA	NA	NA	NA	NA	NA	NA	NA	NA	NA	NA	NA	NA
1230	597456	XM_017934220.1	NA	Eukaryota	Opisthokonta	Metazoa	Arthropoda	Hexapoda	Insecta	Pterygota	Neoptera	Endopterygota	NA	Hymenoptera	Apocrita	Apidae	Habropoda	Habropoda laboriosa	Aculeata	Apoidea	Apinae	Anthophorini	NA	NA	NA	NA	NA	NA	NA	NA	NA	NA	NA	NA	NA
1231	597456	XM_017941315.1	NA	Eukaryota	Opisthokonta	Metazoa	Arthropoda	Hexapoda	Insecta	Pterygota	Neoptera	Endopterygota	NA	Hymenoptera	Apocrita	Apidae	Habropoda	Habropoda laboriosa	Aculeata	Apoidea	Apinae	Anthophorini	NA	NA	NA	NA	NA	NA	NA	NA	NA	NA	NA	NA	NA
1232	597456	XM_017941665.1	NA	Eukaryota	Opisthokonta	Metazoa	Arthropoda	Hexapoda	Insecta	Pterygota	Neoptera	Endopterygota	NA	Hymenoptera	Apocrita	Apidae	Habropoda	Habropoda laboriosa	Aculeata	Apoidea	Apinae	Anthophorini	NA	NA	NA	NA	NA	NA	NA	NA	NA	NA	NA	NA	NA
1233	597456	XM_017934813.1	NA	Eukaryota	Opisthokonta	Metazoa	Arthropoda	Hexapoda	Insecta	Pterygota	Neoptera	Endopterygota	NA	Hymenoptera	Apocrita	Apidae	Habropoda	Habropoda laboriosa	Aculeata	Apoidea	Apinae	Anthophorini	NA	NA	NA	NA	NA	NA	NA	NA	NA	NA	NA	NA	NA
1234	597456	XM_017939970.1	NA	Eukaryota	Opisthokonta	Metazoa	Arthropoda	Hexapoda	Insecta	Pterygota	Neoptera	Endopterygota	NA	Hymenoptera	Apocrita	Apidae	Habropoda	Habropoda laboriosa	Aculeata	Apoidea	Apinae	Anthophorini	NA	NA	NA	NA	NA	NA	NA	NA	NA	NA	NA	NA	NA
1235	597456	XM_017940296.1	NA	Eukaryota	Opisthokonta	Metazoa	Arthropoda	Hexapoda	Insecta	Pterygota	Neoptera	Endopterygota	NA	Hymenoptera	Apocrita	Apidae	Habropoda	Habropoda laboriosa	Aculeata	Apoidea	Apinae	Anthophorini	NA	NA	NA	NA	NA	NA	NA	NA	NA	NA	NA	NA	NA
1236	597456	XM_017939820.1	NA	Eukaryota	Opisthokonta	Metazoa	Arthropoda	Hexapoda	Insecta	Pterygota	Neoptera	Endopterygota	NA	Hymenoptera	Apocrita	Apidae	Habropoda	Habropoda laboriosa	Aculeata	Apoidea	Apinae	Anthophorini	NA	NA	NA	NA	NA	NA	NA	NA	NA	NA	NA	NA	NA
1237	597456	XM_017932597.1	NA	Eukaryota	Opisthokonta	Metazoa	Arthropoda	Hexapoda	Insecta	Pterygota	Neoptera	Endopterygota	NA	Hymenoptera	Apocrita	Apidae	Habropoda	Habropoda laboriosa	Aculeata	Apoidea	Apinae	Anthophorini	NA	NA	NA	NA	NA	NA	NA	NA	NA	NA	NA	NA	NA
1238	597456	XM_017934043.1	NA	Eukaryota	Opisthokonta	Metazoa	Arthropoda	Hexapoda	Insecta	Pterygota	Neoptera	Endopterygota	NA	Hymenoptera	Apocrita	Apidae	Habropoda	Habropoda laboriosa	Aculeata	Apoidea	Apinae	Anthophorini	NA	NA	NA	NA	NA	NA	NA	NA	NA	NA	NA	NA	NA
1239	597456	XM_017940219.1	NA	Eukaryota	Opisthokonta	Metazoa	Arthropoda	Hexapoda	Insecta	Pterygota	Neoptera	Endopterygota	NA	Hymenoptera	Apocrita	Apidae	Habropoda	Habropoda laboriosa	Aculeata	Apoidea	Apinae	Anthophorini	NA	NA	NA	NA	NA	NA	NA	NA	NA	NA	NA	NA	NA
1240	59808	AJ586564.1	NA	Eukaryota	Opisthokonta	Metazoa	Arthropoda	Hexapoda	Insecta	Pterygota	Neoptera	Endopterygota	NA	Diptera	Nematocera	Chironomidae	Acricotopus	Acricotopus lucens	Culicomorpha	Chironomoidea	Orthocladiinae	NA	NA	NA	NA	NA	NA	NA	NA	NA	NA	NA	NA	NA	NA
1241	59894	XM_005047826.2	NA	Eukaryota	Opisthokonta	Metazoa	Chordata	Craniata	Aves	NA	Neognathae	NA	NA	Passeriformes	NA	Muscicapidae	Ficedula	Ficedula albicollis	NA	NA	NA	NA	NA	Sarcopterygii	NA	NA	NA	NA	NA	NA	NA	NA	NA	NA	NA
1242	59894	XM_016305170.1	NA	Eukaryota	Opisthokonta	Metazoa	Chordata	Craniata	Aves	NA	Neognathae	NA	NA	Passeriformes	NA	Muscicapidae	Ficedula	Ficedula albicollis	NA	NA	NA	NA	NA	Sarcopterygii	NA	NA	NA	NA	NA	NA	NA	NA	NA	NA	NA
1243	609295	XM_014615762.1	NA	Eukaryota	Opisthokonta	Metazoa	Arthropoda	Hexapoda	Insecta	Pterygota	Neoptera	Endopterygota	NA	Hymenoptera	Apocrita	Formicidae	Dinoponera	Dinoponera quadriceps	Aculeata	Formicoidea	Ponerinae	Ponerini	NA	NA	NA	NA	NA	NA	NA	NA	NA	NA	NA	NA	NA
1244	609295	XM_014624869.1	NA	Eukaryota	Opisthokonta	Metazoa	Arthropoda	Hexapoda	Insecta	Pterygota	Neoptera	Endopterygota	NA	Hymenoptera	Apocrita	Formicidae	Dinoponera	Dinoponera quadriceps	Aculeata	Formicoidea	Ponerinae	Ponerini	NA	NA	NA	NA	NA	NA	NA	NA	NA	NA	NA	NA	NA
1245	609295	XM_014616085.1	NA	Eukaryota	Opisthokonta	Metazoa	Arthropoda	Hexapoda	Insecta	Pterygota	Neoptera	Endopterygota	NA	Hymenoptera	Apocrita	Formicidae	Dinoponera	Dinoponera quadriceps	Aculeata	Formicoidea	Ponerinae	Ponerini	NA	NA	NA	NA	NA	NA	NA	NA	NA	NA	NA	NA	NA
1246	609295	XM_014624982.1	NA	Eukaryota	Opisthokonta	Metazoa	Arthropoda	Hexapoda	Insecta	Pterygota	Neoptera	Endopterygota	NA	Hymenoptera	Apocrita	Formicidae	Dinoponera	Dinoponera quadriceps	Aculeata	Formicoidea	Ponerinae	Ponerini	NA	NA	NA	NA	NA	NA	NA	NA	NA	NA	NA	NA	NA
1247	609295	XM_014631344.1	NA	Eukaryota	Opisthokonta	Metazoa	Arthropoda	Hexapoda	Insecta	Pterygota	Neoptera	Endopterygota	NA	Hymenoptera	Apocrita	Formicidae	Dinoponera	Dinoponera quadriceps	Aculeata	Formicoidea	Ponerinae	Ponerini	NA	NA	NA	NA	NA	NA	NA	NA	NA	NA	NA	NA	NA
1248	609295	XM_014625630.1	NA	Eukaryota	Opisthokonta	Metazoa	Arthropoda	Hexapoda	Insecta	Pterygota	Neoptera	Endopterygota	NA	Hymenoptera	Apocrita	Formicidae	Dinoponera	Dinoponera quadriceps	Aculeata	Formicoidea	Ponerinae	Ponerini	NA	NA	NA	NA	NA	NA	NA	NA	NA	NA	NA	NA	NA
1249	609295	XM_014613258.1	NA	Eukaryota	Opisthokonta	Metazoa	Arthropoda	Hexapoda	Insecta	Pterygota	Neoptera	Endopterygota	NA	Hymenoptera	Apocrita	Formicidae	Dinoponera	Dinoponera quadriceps	Aculeata	Formicoidea	Ponerinae	Ponerini	NA	NA	NA	NA	NA	NA	NA	NA	NA	NA	NA	NA	NA
1250	609295	XM_014628005.1	NA	Eukaryota	Opisthokonta	Metazoa	Arthropoda	Hexapoda	Insecta	Pterygota	Neoptera	Endopterygota	NA	Hymenoptera	Apocrita	Formicidae	Dinoponera	Dinoponera quadriceps	Aculeata	Formicoidea	Ponerinae	Ponerini	NA	NA	NA	NA	NA	NA	NA	NA	NA	NA	NA	NA	NA
1251	609295	XM_014630670.1	NA	Eukaryota	Opisthokonta	Metazoa	Arthropoda	Hexapoda	Insecta	Pterygota	Neoptera	Endopterygota	NA	Hymenoptera	Apocrita	Formicidae	Dinoponera	Dinoponera quadriceps	Aculeata	Formicoidea	Ponerinae	Ponerini	NA	NA	NA	NA	NA	NA	NA	NA	NA	NA	NA	NA	NA
1252	609295	XM_014613257.1	NA	Eukaryota	Opisthokonta	Metazoa	Arthropoda	Hexapoda	Insecta	Pterygota	Neoptera	Endopterygota	NA	Hymenoptera	Apocrita	Formicidae	Dinoponera	Dinoponera quadriceps	Aculeata	Formicoidea	Ponerinae	Ponerini	NA	NA	NA	NA	NA	NA	NA	NA	NA	NA	NA	NA	NA
1253	609295	XM_014632691.1	NA	Eukaryota	Opisthokonta	Metazoa	Arthropoda	Hexapoda	Insecta	Pterygota	Neoptera	Endopterygota	NA	Hymenoptera	Apocrita	Formicidae	Dinoponera	Dinoponera quadriceps	Aculeata	Formicoidea	Ponerinae	Ponerini	NA	NA	NA	NA	NA	NA	NA	NA	NA	NA	NA	NA	NA
1254	609295	XM_014619777.1	NA	Eukaryota	Opisthokonta	Metazoa	Arthropoda	Hexapoda	Insecta	Pterygota	Neoptera	Endopterygota	NA	Hymenoptera	Apocrita	Formicidae	Dinoponera	Dinoponera quadriceps	Aculeata	Formicoidea	Ponerinae	Ponerini	NA	NA	NA	NA	NA	NA	NA	NA	NA	NA	NA	NA	NA
1255	609295	XM_014622235.1	NA	Eukaryota	Opisthokonta	Metazoa	Arthropoda	Hexapoda	Insecta	Pterygota	Neoptera	Endopterygota	NA	Hymenoptera	Apocrita	Formicidae	Dinoponera	Dinoponera quadriceps	Aculeata	Formicoidea	Ponerinae	Ponerini	NA	NA	NA	NA	NA	NA	NA	NA	NA	NA	NA	NA	NA
1256	609295	XM_014613259.1	NA	Eukaryota	Opisthokonta	Metazoa	Arthropoda	Hexapoda	Insecta	Pterygota	Neoptera	Endopterygota	NA	Hymenoptera	Apocrita	Formicidae	Dinoponera	Dinoponera quadriceps	Aculeata	Formicoidea	Ponerinae	Ponerini	NA	NA	NA	NA	NA	NA	NA	NA	NA	NA	NA	NA	NA
1257	609295	XM_014632696.1	NA	Eukaryota	Opisthokonta	Metazoa	Arthropoda	Hexapoda	Insecta	Pterygota	Neoptera	Endopterygota	NA	Hymenoptera	Apocrita	Formicidae	Dinoponera	Dinoponera quadriceps	Aculeata	Formicoidea	Ponerinae	Ponerini	NA	NA	NA	NA	NA	NA	NA	NA	NA	NA	NA	NA	NA
1258	609295	XM_014618368.1	NA	Eukaryota	Opisthokonta	Metazoa	Arthropoda	Hexapoda	Insecta	Pterygota	Neoptera	Endopterygota	NA	Hymenoptera	Apocrita	Formicidae	Dinoponera	Dinoponera quadriceps	Aculeata	Formicoidea	Ponerinae	Ponerini	NA	NA	NA	NA	NA	NA	NA	NA	NA	NA	NA	NA	NA
1259	609295	XM_014611790.1	NA	Eukaryota	Opisthokonta	Metazoa	Arthropoda	Hexapoda	Insecta	Pterygota	Neoptera	Endopterygota	NA	Hymenoptera	Apocrita	Formicidae	Dinoponera	Dinoponera quadriceps	Aculeata	Formicoidea	Ponerinae	Ponerini	NA	NA	NA	NA	NA	NA	NA	NA	NA	NA	NA	NA	NA
1260	609295	XM_014618582.1	NA	Eukaryota	Opisthokonta	Metazoa	Arthropoda	Hexapoda	Insecta	Pterygota	Neoptera	Endopterygota	NA	Hymenoptera	Apocrita	Formicidae	Dinoponera	Dinoponera quadriceps	Aculeata	Formicoidea	Ponerinae	Ponerini	NA	NA	NA	NA	NA	NA	NA	NA	NA	NA	NA	NA	NA
1261	609295	XM_014619041.1	NA	Eukaryota	Opisthokonta	Metazoa	Arthropoda	Hexapoda	Insecta	Pterygota	Neoptera	Endopterygota	NA	Hymenoptera	Apocrita	Formicidae	Dinoponera	Dinoponera quadriceps	Aculeata	Formicoidea	Ponerinae	Ponerini	NA	NA	NA	NA	NA	NA	NA	NA	NA	NA	NA	NA	NA
1262	609295	XM_014623072.1	NA	Eukaryota	Opisthokonta	Metazoa	Arthropoda	Hexapoda	Insecta	Pterygota	Neoptera	Endopterygota	NA	Hymenoptera	Apocrita	Formicidae	Dinoponera	Dinoponera quadriceps	Aculeata	Formicoidea	Ponerinae	Ponerini	NA	NA	NA	NA	NA	NA	NA	NA	NA	NA	NA	NA	NA
1263	609295	XM_014624980.1	NA	Eukaryota	Opisthokonta	Metazoa	Arthropoda	Hexapoda	Insecta	Pterygota	Neoptera	Endopterygota	NA	Hymenoptera	Apocrita	Formicidae	Dinoponera	Dinoponera quadriceps	Aculeata	Formicoidea	Ponerinae	Ponerini	NA	NA	NA	NA	NA	NA	NA	NA	NA	NA	NA	NA	NA
1264	609295	XM_014631345.1	NA	Eukaryota	Opisthokonta	Metazoa	Arthropoda	Hexapoda	Insecta	Pterygota	Neoptera	Endopterygota	NA	Hymenoptera	Apocrita	Formicidae	Dinoponera	Dinoponera quadriceps	Aculeata	Formicoidea	Ponerinae	Ponerini	NA	NA	NA	NA	NA	NA	NA	NA	NA	NA	NA	NA	NA
1265	609295	XM_014613260.1	NA	Eukaryota	Opisthokonta	Metazoa	Arthropoda	Hexapoda	Insecta	Pterygota	Neoptera	Endopterygota	NA	Hymenoptera	Apocrita	Formicidae	Dinoponera	Dinoponera quadriceps	Aculeata	Formicoidea	Ponerinae	Ponerini	NA	NA	NA	NA	NA	NA	NA	NA	NA	NA	NA	NA	NA
1266	609295	XM_014612548.1	NA	Eukaryota	Opisthokonta	Metazoa	Arthropoda	Hexapoda	Insecta	Pterygota	Neoptera	Endopterygota	NA	Hymenoptera	Apocrita	Formicidae	Dinoponera	Dinoponera quadriceps	Aculeata	Formicoidea	Ponerinae	Ponerini	NA	NA	NA	NA	NA	NA	NA	NA	NA	NA	NA	NA	NA
1267	609295	XM_014628003.1	NA	Eukaryota	Opisthokonta	Metazoa	Arthropoda	Hexapoda	Insecta	Pterygota	Neoptera	Endopterygota	NA	Hymenoptera	Apocrita	Formicidae	Dinoponera	Dinoponera quadriceps	Aculeata	Formicoidea	Ponerinae	Ponerini	NA	NA	NA	NA	NA	NA	NA	NA	NA	NA	NA	NA	NA
1268	609295	XM_014630530.1	NA	Eukaryota	Opisthokonta	Metazoa	Arthropoda	Hexapoda	Insecta	Pterygota	Neoptera	Endopterygota	NA	Hymenoptera	Apocrita	Formicidae	Dinoponera	Dinoponera quadriceps	Aculeata	Formicoidea	Ponerinae	Ponerini	NA	NA	NA	NA	NA	NA	NA	NA	NA	NA	NA	NA	NA
1269	609295	XM_014623075.1	NA	Eukaryota	Opisthokonta	Metazoa	Arthropoda	Hexapoda	Insecta	Pterygota	Neoptera	Endopterygota	NA	Hymenoptera	Apocrita	Formicidae	Dinoponera	Dinoponera quadriceps	Aculeata	Formicoidea	Ponerinae	Ponerini	NA	NA	NA	NA	NA	NA	NA	NA	NA	NA	NA	NA	NA
1270	609295	XM_014616884.1	NA	Eukaryota	Opisthokonta	Metazoa	Arthropoda	Hexapoda	Insecta	Pterygota	Neoptera	Endopterygota	NA	Hymenoptera	Apocrita	Formicidae	Dinoponera	Dinoponera quadriceps	Aculeata	Formicoidea	Ponerinae	Ponerini	NA	NA	NA	NA	NA	NA	NA	NA	NA	NA	NA	NA	NA
1271	609295	XM_014625629.1	NA	Eukaryota	Opisthokonta	Metazoa	Arthropoda	Hexapoda	Insecta	Pterygota	Neoptera	Endopterygota	NA	Hymenoptera	Apocrita	Formicidae	Dinoponera	Dinoponera quadriceps	Aculeata	Formicoidea	Ponerinae	Ponerini	NA	NA	NA	NA	NA	NA	NA	NA	NA	NA	NA	NA	NA
1272	609295	XM_014631343.1	NA	Eukaryota	Opisthokonta	Metazoa	Arthropoda	Hexapoda	Insecta	Pterygota	Neoptera	Endopterygota	NA	Hymenoptera	Apocrita	Formicidae	Dinoponera	Dinoponera quadriceps	Aculeata	Formicoidea	Ponerinae	Ponerini	NA	NA	NA	NA	NA	NA	NA	NA	NA	NA	NA	NA	NA
1273	609295	XM_014614896.1	NA	Eukaryota	Opisthokonta	Metazoa	Arthropoda	Hexapoda	Insecta	Pterygota	Neoptera	Endopterygota	NA	Hymenoptera	Apocrita	Formicidae	Dinoponera	Dinoponera quadriceps	Aculeata	Formicoidea	Ponerinae	Ponerini	NA	NA	NA	NA	NA	NA	NA	NA	NA	NA	NA	NA	NA
1274	609295	XM_014623222.1	NA	Eukaryota	Opisthokonta	Metazoa	Arthropoda	Hexapoda	Insecta	Pterygota	Neoptera	Endopterygota	NA	Hymenoptera	Apocrita	Formicidae	Dinoponera	Dinoponera quadriceps	Aculeata	Formicoidea	Ponerinae	Ponerini	NA	NA	NA	NA	NA	NA	NA	NA	NA	NA	NA	NA	NA
1275	609295	XM_014623071.1	NA	Eukaryota	Opisthokonta	Metazoa	Arthropoda	Hexapoda	Insecta	Pterygota	Neoptera	Endopterygota	NA	Hymenoptera	Apocrita	Formicidae	Dinoponera	Dinoponera quadriceps	Aculeata	Formicoidea	Ponerinae	Ponerini	NA	NA	NA	NA	NA	NA	NA	NA	NA	NA	NA	NA	NA
1276	609295	XM_014614897.1	NA	Eukaryota	Opisthokonta	Metazoa	Arthropoda	Hexapoda	Insecta	Pterygota	Neoptera	Endopterygota	NA	Hymenoptera	Apocrita	Formicidae	Dinoponera	Dinoponera quadriceps	Aculeata	Formicoidea	Ponerinae	Ponerini	NA	NA	NA	NA	NA	NA	NA	NA	NA	NA	NA	NA	NA
1277	609295	XM_014616886.1	NA	Eukaryota	Opisthokonta	Metazoa	Arthropoda	Hexapoda	Insecta	Pterygota	Neoptera	Endopterygota	NA	Hymenoptera	Apocrita	Formicidae	Dinoponera	Dinoponera quadriceps	Aculeata	Formicoidea	Ponerinae	Ponerini	NA	NA	NA	NA	NA	NA	NA	NA	NA	NA	NA	NA	NA
1278	609295	XM_014623074.1	NA	Eukaryota	Opisthokonta	Metazoa	Arthropoda	Hexapoda	Insecta	Pterygota	Neoptera	Endopterygota	NA	Hymenoptera	Apocrita	Formicidae	Dinoponera	Dinoponera quadriceps	Aculeata	Formicoidea	Ponerinae	Ponerini	NA	NA	NA	NA	NA	NA	NA	NA	NA	NA	NA	NA	NA
1279	609295	XM_014631346.1	NA	Eukaryota	Opisthokonta	Metazoa	Arthropoda	Hexapoda	Insecta	Pterygota	Neoptera	Endopterygota	NA	Hymenoptera	Apocrita	Formicidae	Dinoponera	Dinoponera quadriceps	Aculeata	Formicoidea	Ponerinae	Ponerini	NA	NA	NA	NA	NA	NA	NA	NA	NA	NA	NA	NA	NA
1280	609295	XM_014628002.1	NA	Eukaryota	Opisthokonta	Metazoa	Arthropoda	Hexapoda	Insecta	Pterygota	Neoptera	Endopterygota	NA	Hymenoptera	Apocrita	Formicidae	Dinoponera	Dinoponera quadriceps	Aculeata	Formicoidea	Ponerinae	Ponerini	NA	NA	NA	NA	NA	NA	NA	NA	NA	NA	NA	NA	NA
1281	609295	XM_014631342.1	NA	Eukaryota	Opisthokonta	Metazoa	Arthropoda	Hexapoda	Insecta	Pterygota	Neoptera	Endopterygota	NA	Hymenoptera	Apocrita	Formicidae	Dinoponera	Dinoponera quadriceps	Aculeata	Formicoidea	Ponerinae	Ponerini	NA	NA	NA	NA	NA	NA	NA	NA	NA	NA	NA	NA	NA
1282	609295	XM_014628004.1	NA	Eukaryota	Opisthokonta	Metazoa	Arthropoda	Hexapoda	Insecta	Pterygota	Neoptera	Endopterygota	NA	Hymenoptera	Apocrita	Formicidae	Dinoponera	Dinoponera quadriceps	Aculeata	Formicoidea	Ponerinae	Ponerini	NA	NA	NA	NA	NA	NA	NA	NA	NA	NA	NA	NA	NA
1283	609295	XM_014623073.1	NA	Eukaryota	Opisthokonta	Metazoa	Arthropoda	Hexapoda	Insecta	Pterygota	Neoptera	Endopterygota	NA	Hymenoptera	Apocrita	Formicidae	Dinoponera	Dinoponera quadriceps	Aculeata	Formicoidea	Ponerinae	Ponerini	NA	NA	NA	NA	NA	NA	NA	NA	NA	NA	NA	NA	NA
1284	609295	XR_001374603.1	NA	Eukaryota	Opisthokonta	Metazoa	Arthropoda	Hexapoda	Insecta	Pterygota	Neoptera	Endopterygota	NA	Hymenoptera	Apocrita	Formicidae	Dinoponera	Dinoponera quadriceps	Aculeata	Formicoidea	Ponerinae	Ponerini	NA	NA	NA	NA	NA	NA	NA	NA	NA	NA	NA	NA	NA
1285	61645	CP011591.1	NA	Bacteria	NA	NA	Proteobacteria	NA	Gammaproteobacteria	NA	NA	NA	NA	Enterobacterales	NA	Enterobacteriaceae	Enterobacter	Enterobacter asburiae	NA	NA	NA	NA	NA	NA	NA	NA	Enterobacter cloacae complex	NA	NA	NA	NA	NA	NA	NA	NA
1286	61645	CP014993.1	NA	Bacteria	NA	NA	Proteobacteria	NA	Gammaproteobacteria	NA	NA	NA	NA	Enterobacterales	NA	Enterobacteriaceae	Enterobacter	Enterobacter asburiae	NA	NA	NA	NA	NA	NA	NA	NA	Enterobacter cloacae complex	NA	NA	NA	NA	NA	NA	NA	NA
1287	6238	XM_002630221.1	NA	Eukaryota	Opisthokonta	Metazoa	Nematoda	NA	Chromadorea	NA	NA	NA	NA	Rhabditida	Rhabditina	Rhabditidae	Caenorhabditis	Caenorhabditis briggsae	Rhabditomorpha	Rhabditoidea	Peloderinae	NA	NA	NA	NA	NA	NA	NA	NA	NA	NA	NA	NA	NA	NA
1288	6238	AC084600.1	NA	Eukaryota	Opisthokonta	Metazoa	Nematoda	NA	Chromadorea	NA	NA	NA	NA	Rhabditida	Rhabditina	Rhabditidae	Caenorhabditis	Caenorhabditis briggsae	Rhabditomorpha	Rhabditoidea	Peloderinae	NA	NA	NA	NA	NA	NA	NA	NA	NA	NA	NA	NA	NA	NA
1289	6239	LK928072.1	NA	Eukaryota	Opisthokonta	Metazoa	Nematoda	NA	Chromadorea	NA	NA	NA	NA	Rhabditida	Rhabditina	Rhabditidae	Caenorhabditis	Caenorhabditis elegans	Rhabditomorpha	Rhabditoidea	Peloderinae	NA	NA	NA	NA	NA	NA	NA	NA	NA	NA	NA	NA	NA	NA
1290	6248	LL999185.1	NA	Eukaryota	Opisthokonta	Metazoa	Nematoda	NA	Chromadorea	NA	NA	NA	NA	Rhabditida	Tylenchina	Strongyloididae	Strongyloides	Strongyloides stercoralis	Panagrolaimomorpha	Strongyloidoidea	NA	NA	NA	NA	NA	NA	NA	NA	NA	NA	NA	NA	NA	NA	NA
1291	625035	KM427306.1	NA	Eukaryota	Opisthokonta	Metazoa	Arthropoda	Hexapoda	Insecta	Pterygota	Neoptera	Endopterygota	NA	Hymenoptera	Apocrita	Formicidae	Sericomyrmex	Sericomyrmex harekulli	Aculeata	Formicoidea	Myrmicinae	Attini	NA	NA	NA	NA	NA	NA	NA	NA	NA	NA	NA	NA	NA
1292	629006	KR830758.1	NA	Eukaryota	Opisthokonta	Metazoa	Arthropoda	Hexapoda	Insecta	Pterygota	Neoptera	Endopterygota	NA	Hymenoptera	Apocrita	Formicidae	Tetraponera	Tetraponera laeviceps	Aculeata	Formicoidea	Pseudomyrmecinae	NA	NA	NA	NA	NA	NA	NA	NA	NA	NA	NA	NA	NA	NA
1293	629014	KR830766.1	NA	Eukaryota	Opisthokonta	Metazoa	Arthropoda	Hexapoda	Insecta	Pterygota	Neoptera	Endopterygota	NA	Hymenoptera	Apocrita	Formicidae	Tetraponera	Tetraponera mimula	Aculeata	Formicoidea	Pseudomyrmecinae	NA	NA	NA	NA	NA	NA	NA	NA	NA	NA	NA	NA	NA	NA
1294	629034	KM579123.1	NA	Eukaryota	Opisthokonta	Metazoa	Arthropoda	Hexapoda	Insecta	Pterygota	Neoptera	Endopterygota	NA	Hymenoptera	Apocrita	Formicidae	Tetraponera	Tetraponera perlonga	Aculeata	Formicoidea	Pseudomyrmecinae	NA	NA	NA	NA	NA	NA	NA	NA	NA	NA	NA	NA	NA	NA
1295	629042	KR830796.1	NA	Eukaryota	Opisthokonta	Metazoa	Arthropoda	Hexapoda	Insecta	Pterygota	Neoptera	Endopterygota	NA	Hymenoptera	Apocrita	Formicidae	Tetraponera	Tetraponera rotula	Aculeata	Formicoidea	Pseudomyrmecinae	NA	NA	NA	NA	NA	NA	NA	NA	NA	NA	NA	NA	NA	NA
1296	629053	KR830800.1	NA	Eukaryota	Opisthokonta	Metazoa	Arthropoda	Hexapoda	Insecta	Pterygota	Neoptera	Endopterygota	NA	Hymenoptera	Apocrita	Formicidae	Tetraponera	Tetraponera tucurua	Aculeata	Formicoidea	Pseudomyrmecinae	NA	NA	NA	NA	NA	NA	NA	NA	NA	NA	NA	NA	NA	NA
1297	6347	MF133502.1	NA	Eukaryota	Opisthokonta	Metazoa	Annelida	NA	Polychaeta	Sedentaria	Canalipalpata	NA	NA	Sabellida	NA	Oweniidae	Owenia	Owenia fusiformis	Oweniida	NA	NA	NA	NA	NA	NA	NA	NA	NA	NA	NA	NA	NA	NA	NA	NA
1298	6359	AJ278856.1	NA	Eukaryota	Opisthokonta	Metazoa	Annelida	NA	Polychaeta	Errantia	NA	NA	NA	Phyllodocida	NA	Nereididae	Platynereis	Platynereis dumerilii	NA	NA	NA	NA	NA	NA	NA	NA	NA	NA	NA	NA	NA	NA	NA	NA	NA
1299	6412	XM_009028224.1	NA	Eukaryota	Opisthokonta	Metazoa	Annelida	NA	Clitellata	Hirudinea	NA	NA	NA	Rhynchobdellida	NA	Glossiphoniidae	Helobdella	Helobdella robusta	NA	NA	NA	NA	NA	NA	NA	NA	NA	NA	NA	NA	NA	NA	NA	NA	NA
1300	64791	XM_018454916.1	NA	Eukaryota	Opisthokonta	Metazoa	Arthropoda	Hexapoda	Insecta	Pterygota	Neoptera	Endopterygota	NA	Hymenoptera	Apocrita	Formicidae	Trachymyrmex	Trachymyrmex zeteki	Aculeata	Formicoidea	Myrmicinae	Attini	NA	NA	NA	NA	NA	NA	NA	NA	NA	NA	NA	NA	NA
1301	64791	XM_018460204.1	NA	Eukaryota	Opisthokonta	Metazoa	Arthropoda	Hexapoda	Insecta	Pterygota	Neoptera	Endopterygota	NA	Hymenoptera	Apocrita	Formicidae	Trachymyrmex	Trachymyrmex zeteki	Aculeata	Formicoidea	Myrmicinae	Attini	NA	NA	NA	NA	NA	NA	NA	NA	NA	NA	NA	NA	NA
1302	64793	XM_011701558.1	NA	Eukaryota	Opisthokonta	Metazoa	Arthropoda	Hexapoda	Insecta	Pterygota	Neoptera	Endopterygota	NA	Hymenoptera	Apocrita	Formicidae	Wasmannia	Wasmannia auropunctata	Aculeata	Formicoidea	Myrmicinae	Blepharidattini	NA	NA	NA	NA	NA	NA	NA	NA	NA	NA	NA	NA	NA
1303	64793	XM_011705907.1	NA	Eukaryota	Opisthokonta	Metazoa	Arthropoda	Hexapoda	Insecta	Pterygota	Neoptera	Endopterygota	NA	Hymenoptera	Apocrita	Formicidae	Wasmannia	Wasmannia auropunctata	Aculeata	Formicoidea	Myrmicinae	Blepharidattini	NA	NA	NA	NA	NA	NA	NA	NA	NA	NA	NA	NA	NA
1304	64793	XM_011697221.1	NA	Eukaryota	Opisthokonta	Metazoa	Arthropoda	Hexapoda	Insecta	Pterygota	Neoptera	Endopterygota	NA	Hymenoptera	Apocrita	Formicidae	Wasmannia	Wasmannia auropunctata	Aculeata	Formicoidea	Myrmicinae	Blepharidattini	NA	NA	NA	NA	NA	NA	NA	NA	NA	NA	NA	NA	NA
1305	64793	XM_011692894.1	NA	Eukaryota	Opisthokonta	Metazoa	Arthropoda	Hexapoda	Insecta	Pterygota	Neoptera	Endopterygota	NA	Hymenoptera	Apocrita	Formicidae	Wasmannia	Wasmannia auropunctata	Aculeata	Formicoidea	Myrmicinae	Blepharidattini	NA	NA	NA	NA	NA	NA	NA	NA	NA	NA	NA	NA	NA
1306	64793	XM_011700675.1	NA	Eukaryota	Opisthokonta	Metazoa	Arthropoda	Hexapoda	Insecta	Pterygota	Neoptera	Endopterygota	NA	Hymenoptera	Apocrita	Formicidae	Wasmannia	Wasmannia auropunctata	Aculeata	Formicoidea	Myrmicinae	Blepharidattini	NA	NA	NA	NA	NA	NA	NA	NA	NA	NA	NA	NA	NA
1307	64793	XM_011702853.1	NA	Eukaryota	Opisthokonta	Metazoa	Arthropoda	Hexapoda	Insecta	Pterygota	Neoptera	Endopterygota	NA	Hymenoptera	Apocrita	Formicidae	Wasmannia	Wasmannia auropunctata	Aculeata	Formicoidea	Myrmicinae	Blepharidattini	NA	NA	NA	NA	NA	NA	NA	NA	NA	NA	NA	NA	NA
1308	64793	XM_011709882.1	NA	Eukaryota	Opisthokonta	Metazoa	Arthropoda	Hexapoda	Insecta	Pterygota	Neoptera	Endopterygota	NA	Hymenoptera	Apocrita	Formicidae	Wasmannia	Wasmannia auropunctata	Aculeata	Formicoidea	Myrmicinae	Blepharidattini	NA	NA	NA	NA	NA	NA	NA	NA	NA	NA	NA	NA	NA
1309	64838	XM_011310008.1	NA	Eukaryota	Opisthokonta	Metazoa	Arthropoda	Hexapoda	Insecta	Pterygota	Neoptera	Endopterygota	NA	Hymenoptera	Apocrita	Braconidae	Fopius	Fopius arisanus	Parasitoida	Ichneumonoidea	Opiinae	NA	NA	NA	NA	NA	NA	NA	NA	NA	NA	NA	NA	NA	NA
1310	64838	XM_011310010.1	NA	Eukaryota	Opisthokonta	Metazoa	Arthropoda	Hexapoda	Insecta	Pterygota	Neoptera	Endopterygota	NA	Hymenoptera	Apocrita	Braconidae	Fopius	Fopius arisanus	Parasitoida	Ichneumonoidea	Opiinae	NA	NA	NA	NA	NA	NA	NA	NA	NA	NA	NA	NA	NA	NA
1311	64838	XR_892457.1	NA	Eukaryota	Opisthokonta	Metazoa	Arthropoda	Hexapoda	Insecta	Pterygota	Neoptera	Endopterygota	NA	Hymenoptera	Apocrita	Braconidae	Fopius	Fopius arisanus	Parasitoida	Ichneumonoidea	Opiinae	NA	NA	NA	NA	NA	NA	NA	NA	NA	NA	NA	NA	NA	NA
1312	64838	XM_011310013.1	NA	Eukaryota	Opisthokonta	Metazoa	Arthropoda	Hexapoda	Insecta	Pterygota	Neoptera	Endopterygota	NA	Hymenoptera	Apocrita	Braconidae	Fopius	Fopius arisanus	Parasitoida	Ichneumonoidea	Opiinae	NA	NA	NA	NA	NA	NA	NA	NA	NA	NA	NA	NA	NA	NA
1313	64838	XM_011310014.1	NA	Eukaryota	Opisthokonta	Metazoa	Arthropoda	Hexapoda	Insecta	Pterygota	Neoptera	Endopterygota	NA	Hymenoptera	Apocrita	Braconidae	Fopius	Fopius arisanus	Parasitoida	Ichneumonoidea	Opiinae	NA	NA	NA	NA	NA	NA	NA	NA	NA	NA	NA	NA	NA	NA
1314	64838	XM_011310012.1	NA	Eukaryota	Opisthokonta	Metazoa	Arthropoda	Hexapoda	Insecta	Pterygota	Neoptera	Endopterygota	NA	Hymenoptera	Apocrita	Braconidae	Fopius	Fopius arisanus	Parasitoida	Ichneumonoidea	Opiinae	NA	NA	NA	NA	NA	NA	NA	NA	NA	NA	NA	NA	NA	NA
1315	64838	XM_011303977.1	NA	Eukaryota	Opisthokonta	Metazoa	Arthropoda	Hexapoda	Insecta	Pterygota	Neoptera	Endopterygota	NA	Hymenoptera	Apocrita	Braconidae	Fopius	Fopius arisanus	Parasitoida	Ichneumonoidea	Opiinae	NA	NA	NA	NA	NA	NA	NA	NA	NA	NA	NA	NA	NA	NA
1316	64838	XM_011310009.1	NA	Eukaryota	Opisthokonta	Metazoa	Arthropoda	Hexapoda	Insecta	Pterygota	Neoptera	Endopterygota	NA	Hymenoptera	Apocrita	Braconidae	Fopius	Fopius arisanus	Parasitoida	Ichneumonoidea	Opiinae	NA	NA	NA	NA	NA	NA	NA	NA	NA	NA	NA	NA	NA	NA
1317	64838	XM_011303180.1	NA	Eukaryota	Opisthokonta	Metazoa	Arthropoda	Hexapoda	Insecta	Pterygota	Neoptera	Endopterygota	NA	Hymenoptera	Apocrita	Braconidae	Fopius	Fopius arisanus	Parasitoida	Ichneumonoidea	Opiinae	NA	NA	NA	NA	NA	NA	NA	NA	NA	NA	NA	NA	NA	NA
1318	64838	XM_011303976.1	NA	Eukaryota	Opisthokonta	Metazoa	Arthropoda	Hexapoda	Insecta	Pterygota	Neoptera	Endopterygota	NA	Hymenoptera	Apocrita	Braconidae	Fopius	Fopius arisanus	Parasitoida	Ichneumonoidea	Opiinae	NA	NA	NA	NA	NA	NA	NA	NA	NA	NA	NA	NA	NA	NA
1319	64838	XM_011301252.1	NA	Eukaryota	Opisthokonta	Metazoa	Arthropoda	Hexapoda	Insecta	Pterygota	Neoptera	Endopterygota	NA	Hymenoptera	Apocrita	Braconidae	Fopius	Fopius arisanus	Parasitoida	Ichneumonoidea	Opiinae	NA	NA	NA	NA	NA	NA	NA	NA	NA	NA	NA	NA	NA	NA
1320	64838	XM_011303975.1	NA	Eukaryota	Opisthokonta	Metazoa	Arthropoda	Hexapoda	Insecta	Pterygota	Neoptera	Endopterygota	NA	Hymenoptera	Apocrita	Braconidae	Fopius	Fopius arisanus	Parasitoida	Ichneumonoidea	Opiinae	NA	NA	NA	NA	NA	NA	NA	NA	NA	NA	NA	NA	NA	NA
1321	6500	NM_001204614.1	NA	Eukaryota	Opisthokonta	Metazoa	Mollusca	NA	Gastropoda	Heterobranchia	NA	NA	NA	Aplysiida	NA	Aplysiidae	Aplysia	Aplysia californica	NA	Aplysioidea	NA	NA	NA	NA	NA	NA	NA	NA	NA	NA	NA	NA	NA	NA	NA
1322	65145	AB917786.1	NA	Eukaryota	Opisthokonta	Metazoa	Arthropoda	Hexapoda	Insecta	Pterygota	Neoptera	Endopterygota	NA	Hymenoptera	Apocrita	Ichneumonidae	Enicospilus	Enicospilus ramidulus	Parasitoida	Ichneumonoidea	Ophioninae	NA	NA	NA	NA	NA	NA	NA	NA	NA	NA	NA	NA	NA	NA
1323	65145	AB917784.1	NA	Eukaryota	Opisthokonta	Metazoa	Arthropoda	Hexapoda	Insecta	Pterygota	Neoptera	Endopterygota	NA	Hymenoptera	Apocrita	Ichneumonidae	Enicospilus	Enicospilus ramidulus	Parasitoida	Ichneumonoidea	Ophioninae	NA	NA	NA	NA	NA	NA	NA	NA	NA	NA	NA	NA	NA	NA
1324	65145	AB917788.1	NA	Eukaryota	Opisthokonta	Metazoa	Arthropoda	Hexapoda	Insecta	Pterygota	Neoptera	Endopterygota	NA	Hymenoptera	Apocrita	Ichneumonidae	Enicospilus	Enicospilus ramidulus	Parasitoida	Ichneumonoidea	Ophioninae	NA	NA	NA	NA	NA	NA	NA	NA	NA	NA	NA	NA	NA	NA
1325	6526	XR_001218756.1	NA	Eukaryota	Opisthokonta	Metazoa	Mollusca	NA	Gastropoda	Heterobranchia	NA	NA	NA	NA	NA	Planorbidae	Biomphalaria	Biomphalaria glabrata	NA	Lymnaeoidea	NA	NA	NA	NA	NA	NA	NA	NA	NA	NA	NA	NA	NA	NA	NA
1326	655773	GQ265598.1	NA	Eukaryota	Opisthokonta	Metazoa	Arthropoda	Hexapoda	Insecta	Pterygota	Neoptera	Endopterygota	Neuropterida	Megaloptera	NA	Corydalidae	Nigronia	Nigronia sp. BMW-2009	NA	NA	Chauliodinae	NA	NA	NA	NA	NA	NA	NA	NA	NA	NA	NA	NA	NA	NA
1327	655863	XM_014320434.1	NA	Eukaryota	Opisthokonta	Fungi	Ascomycota	Pezizomycotina	Sordariomycetes	Sordariomycetidae	NA	NA	NA	Ophiostomatales	NA	Ophiostomataceae	Grosmannia	Grosmannia clavigera	NA	NA	NA	NA	NA	NA	Grosmannia clavigera kw1407	NA	NA	NA	NA	NA	NA	Dikarya	NA	NA	NA
1328	656061	XM_002835538.1	NA	Eukaryota	Opisthokonta	Fungi	Ascomycota	Pezizomycotina	Pezizomycetes	NA	NA	NA	NA	Pezizales	NA	Tuberaceae	Tuber	Tuber melanosporum	NA	NA	NA	NA	NA	NA	Tuber melanosporum Mel28	NA	NA	NA	NA	NA	NA	Dikarya	NA	NA	NA
1329	6565	XM_022451083.1	NA	Eukaryota	Opisthokonta	Metazoa	Mollusca	NA	Bivalvia	Autobranchia	NA	NA	NA	Ostreida	NA	Ostreidae	Crassostrea	Crassostrea virginica	NA	Ostreoidea	NA	NA	NA	NA	NA	NA	NA	NA	NA	NA	NA	NA	NA	NA	NA
1330	6565	XM_022436648.1	NA	Eukaryota	Opisthokonta	Metazoa	Mollusca	NA	Bivalvia	Autobranchia	NA	NA	NA	Ostreida	NA	Ostreidae	Crassostrea	Crassostrea virginica	NA	Ostreoidea	NA	NA	NA	NA	NA	NA	NA	NA	NA	NA	NA	NA	NA	NA	NA
1331	6565	XM_022451081.1	NA	Eukaryota	Opisthokonta	Metazoa	Mollusca	NA	Bivalvia	Autobranchia	NA	NA	NA	Ostreida	NA	Ostreidae	Crassostrea	Crassostrea virginica	NA	Ostreoidea	NA	NA	NA	NA	NA	NA	NA	NA	NA	NA	NA	NA	NA	NA	NA
1332	6565	XM_022437963.1	NA	Eukaryota	Opisthokonta	Metazoa	Mollusca	NA	Bivalvia	Autobranchia	NA	NA	NA	Ostreida	NA	Ostreidae	Crassostrea	Crassostrea virginica	NA	Ostreoidea	NA	NA	NA	NA	NA	NA	NA	NA	NA	NA	NA	NA	NA	NA	NA
1333	6565	XM_022437964.1	NA	Eukaryota	Opisthokonta	Metazoa	Mollusca	NA	Bivalvia	Autobranchia	NA	NA	NA	Ostreida	NA	Ostreidae	Crassostrea	Crassostrea virginica	NA	Ostreoidea	NA	NA	NA	NA	NA	NA	NA	NA	NA	NA	NA	NA	NA	NA	NA
1334	6565	XM_022451080.1	NA	Eukaryota	Opisthokonta	Metazoa	Mollusca	NA	Bivalvia	Autobranchia	NA	NA	NA	Ostreida	NA	Ostreidae	Crassostrea	Crassostrea virginica	NA	Ostreoidea	NA	NA	NA	NA	NA	NA	NA	NA	NA	NA	NA	NA	NA	NA	NA
1335	6565	XM_022451084.1	NA	Eukaryota	Opisthokonta	Metazoa	Mollusca	NA	Bivalvia	Autobranchia	NA	NA	NA	Ostreida	NA	Ostreidae	Crassostrea	Crassostrea virginica	NA	Ostreoidea	NA	NA	NA	NA	NA	NA	NA	NA	NA	NA	NA	NA	NA	NA	NA
1336	6565	XM_022451082.1	NA	Eukaryota	Opisthokonta	Metazoa	Mollusca	NA	Bivalvia	Autobranchia	NA	NA	NA	Ostreida	NA	Ostreidae	Crassostrea	Crassostrea virginica	NA	Ostreoidea	NA	NA	NA	NA	NA	NA	NA	NA	NA	NA	NA	NA	NA	NA	NA
1337	6565	XM_022450908.1	NA	Eukaryota	Opisthokonta	Metazoa	Mollusca	NA	Bivalvia	Autobranchia	NA	NA	NA	Ostreida	NA	Ostreidae	Crassostrea	Crassostrea virginica	NA	Ostreoidea	NA	NA	NA	NA	NA	NA	NA	NA	NA	NA	NA	NA	NA	NA	NA
1338	6565	XM_022436649.1	NA	Eukaryota	Opisthokonta	Metazoa	Mollusca	NA	Bivalvia	Autobranchia	NA	NA	NA	Ostreida	NA	Ostreidae	Crassostrea	Crassostrea virginica	NA	Ostreoidea	NA	NA	NA	NA	NA	NA	NA	NA	NA	NA	NA	NA	NA	NA	NA
1339	657625	KT272844.1	NA	Eukaryota	Opisthokonta	Metazoa	Arthropoda	Hexapoda	Insecta	Pterygota	Neoptera	Endopterygota	NA	Diptera	Brachycera	Sarcophagidae	Boettcheria	Boettcheria bisetosa	Muscomorpha	Oestroidea	Sarcophaginae	NA	NA	NA	NA	NA	NA	NA	NA	NA	NA	NA	NA	NA	NA
1340	66249	AY900126.1	NA	Eukaryota	Opisthokonta	Metazoa	Arthropoda	Hexapoda	Insecta	Pterygota	Neoptera	Paraneoptera	Psocodea	Phthiraptera	Ischnocera	Philopteridae	Naubates	Naubates fuliginosus	NA	NA	NA	NA	NA	NA	NA	NA	NA	NA	NA	NA	NA	NA	NA	NA	NA
1341	66361	KT272853.1	NA	Eukaryota	Opisthokonta	Metazoa	Arthropoda	Hexapoda	Insecta	Pterygota	Neoptera	Endopterygota	NA	Diptera	Brachycera	Calliphoridae	Cochliomyia	Cochliomyia macellaria	Muscomorpha	Oestroidea	Chrysomyinae	Chrysomyini	NA	NA	NA	NA	NA	NA	NA	NA	NA	NA	NA	NA	NA
1342	66420	NM_001312227.1	NA	Eukaryota	Opisthokonta	Metazoa	Arthropoda	Hexapoda	Insecta	Pterygota	Neoptera	Endopterygota	Amphiesmenoptera	Lepidoptera	Glossata	Papilionidae	Papilio	Papilio xuthus	Neolepidoptera	Papilionoidea	Papilioninae	Papilionini	Heteroneura	NA	NA	NA	NA	NA	NA	NA	NA	NA	NA	NA	NA
1343	66420	XM_013323293.1	NA	Eukaryota	Opisthokonta	Metazoa	Arthropoda	Hexapoda	Insecta	Pterygota	Neoptera	Endopterygota	Amphiesmenoptera	Lepidoptera	Glossata	Papilionidae	Papilio	Papilio xuthus	Neolepidoptera	Papilionoidea	Papilioninae	Papilionini	Heteroneura	NA	NA	NA	NA	NA	NA	NA	NA	NA	NA	NA	NA
1344	66420	XM_013319296.1	NA	Eukaryota	Opisthokonta	Metazoa	Arthropoda	Hexapoda	Insecta	Pterygota	Neoptera	Endopterygota	Amphiesmenoptera	Lepidoptera	Glossata	Papilionidae	Papilio	Papilio xuthus	Neolepidoptera	Papilionoidea	Papilioninae	Papilionini	Heteroneura	NA	NA	NA	NA	NA	NA	NA	NA	NA	NA	NA	NA
1345	66420	XM_013326855.1	NA	Eukaryota	Opisthokonta	Metazoa	Arthropoda	Hexapoda	Insecta	Pterygota	Neoptera	Endopterygota	Amphiesmenoptera	Lepidoptera	Glossata	Papilionidae	Papilio	Papilio xuthus	Neolepidoptera	Papilionoidea	Papilioninae	Papilionini	Heteroneura	NA	NA	NA	NA	NA	NA	NA	NA	NA	NA	NA	NA
1346	66420	XM_013312849.1	NA	Eukaryota	Opisthokonta	Metazoa	Arthropoda	Hexapoda	Insecta	Pterygota	Neoptera	Endopterygota	Amphiesmenoptera	Lepidoptera	Glossata	Papilionidae	Papilio	Papilio xuthus	Neolepidoptera	Papilionoidea	Papilioninae	Papilionini	Heteroneura	NA	NA	NA	NA	NA	NA	NA	NA	NA	NA	NA	NA
1347	66420	XM_013314750.1	NA	Eukaryota	Opisthokonta	Metazoa	Arthropoda	Hexapoda	Insecta	Pterygota	Neoptera	Endopterygota	Amphiesmenoptera	Lepidoptera	Glossata	Papilionidae	Papilio	Papilio xuthus	Neolepidoptera	Papilionoidea	Papilioninae	Papilionini	Heteroneura	NA	NA	NA	NA	NA	NA	NA	NA	NA	NA	NA	NA
1348	66420	XM_013321819.1	NA	Eukaryota	Opisthokonta	Metazoa	Arthropoda	Hexapoda	Insecta	Pterygota	Neoptera	Endopterygota	Amphiesmenoptera	Lepidoptera	Glossata	Papilionidae	Papilio	Papilio xuthus	Neolepidoptera	Papilionoidea	Papilioninae	Papilionini	Heteroneura	NA	NA	NA	NA	NA	NA	NA	NA	NA	NA	NA	NA
1349	66420	XM_013321820.1	NA	Eukaryota	Opisthokonta	Metazoa	Arthropoda	Hexapoda	Insecta	Pterygota	Neoptera	Endopterygota	Amphiesmenoptera	Lepidoptera	Glossata	Papilionidae	Papilio	Papilio xuthus	Neolepidoptera	Papilionoidea	Papilioninae	Papilionini	Heteroneura	NA	NA	NA	NA	NA	NA	NA	NA	NA	NA	NA	NA
1350	66420	XM_013319293.1	NA	Eukaryota	Opisthokonta	Metazoa	Arthropoda	Hexapoda	Insecta	Pterygota	Neoptera	Endopterygota	Amphiesmenoptera	Lepidoptera	Glossata	Papilionidae	Papilio	Papilio xuthus	Neolepidoptera	Papilionoidea	Papilioninae	Papilionini	Heteroneura	NA	NA	NA	NA	NA	NA	NA	NA	NA	NA	NA	NA
1351	66420	XM_013319294.1	NA	Eukaryota	Opisthokonta	Metazoa	Arthropoda	Hexapoda	Insecta	Pterygota	Neoptera	Endopterygota	Amphiesmenoptera	Lepidoptera	Glossata	Papilionidae	Papilio	Papilio xuthus	Neolepidoptera	Papilionoidea	Papilioninae	Papilionini	Heteroneura	NA	NA	NA	NA	NA	NA	NA	NA	NA	NA	NA	NA
1352	66420	XM_013319292.1	NA	Eukaryota	Opisthokonta	Metazoa	Arthropoda	Hexapoda	Insecta	Pterygota	Neoptera	Endopterygota	Amphiesmenoptera	Lepidoptera	Glossata	Papilionidae	Papilio	Papilio xuthus	Neolepidoptera	Papilionoidea	Papilioninae	Papilionini	Heteroneura	NA	NA	NA	NA	NA	NA	NA	NA	NA	NA	NA	NA
1353	66420	XM_013319295.1	NA	Eukaryota	Opisthokonta	Metazoa	Arthropoda	Hexapoda	Insecta	Pterygota	Neoptera	Endopterygota	Amphiesmenoptera	Lepidoptera	Glossata	Papilionidae	Papilio	Papilio xuthus	Neolepidoptera	Papilionoidea	Papilioninae	Papilionini	Heteroneura	NA	NA	NA	NA	NA	NA	NA	NA	NA	NA	NA	NA
1354	66420	NM_001312317.1	NA	Eukaryota	Opisthokonta	Metazoa	Arthropoda	Hexapoda	Insecta	Pterygota	Neoptera	Endopterygota	Amphiesmenoptera	Lepidoptera	Glossata	Papilionidae	Papilio	Papilio xuthus	Neolepidoptera	Papilionoidea	Papilioninae	Papilionini	Heteroneura	NA	NA	NA	NA	NA	NA	NA	NA	NA	NA	NA	NA
1355	66420	XM_013327054.1	NA	Eukaryota	Opisthokonta	Metazoa	Arthropoda	Hexapoda	Insecta	Pterygota	Neoptera	Endopterygota	Amphiesmenoptera	Lepidoptera	Glossata	Papilionidae	Papilio	Papilio xuthus	Neolepidoptera	Papilionoidea	Papilioninae	Papilionini	Heteroneura	NA	NA	NA	NA	NA	NA	NA	NA	NA	NA	NA	NA
1356	66420	XM_013306809.1	NA	Eukaryota	Opisthokonta	Metazoa	Arthropoda	Hexapoda	Insecta	Pterygota	Neoptera	Endopterygota	Amphiesmenoptera	Lepidoptera	Glossata	Papilionidae	Papilio	Papilio xuthus	Neolepidoptera	Papilionoidea	Papilioninae	Papilionini	Heteroneura	NA	NA	NA	NA	NA	NA	NA	NA	NA	NA	NA	NA
1357	66420	XM_013323787.1	NA	Eukaryota	Opisthokonta	Metazoa	Arthropoda	Hexapoda	Insecta	Pterygota	Neoptera	Endopterygota	Amphiesmenoptera	Lepidoptera	Glossata	Papilionidae	Papilio	Papilio xuthus	Neolepidoptera	Papilionoidea	Papilioninae	Papilionini	Heteroneura	NA	NA	NA	NA	NA	NA	NA	NA	NA	NA	NA	NA
1358	665079	CP017818.1	NA	Eukaryota	Opisthokonta	Fungi	Ascomycota	Pezizomycotina	Leotiomycetes	NA	NA	NA	NA	Helotiales	NA	Sclerotiniaceae	Sclerotinia	Sclerotinia sclerotiorum	NA	NA	NA	NA	NA	NA	NA	NA	NA	NA	NA	NA	NA	Dikarya	NA	Sclerotinia sclerotiorum 1980 UF-70	NA
1359	6728	AB055861.1	NA	Eukaryota	Opisthokonta	Metazoa	Arthropoda	Crustacea	Malacostraca	Eumalacostraca	NA	NA	Eucarida	Decapoda	Pleocyemata	Cambaridae	Procambarus	Procambarus clarkii	Astacidea	Astacoidea	Cambarinae	NA	NA	Multicrustacea	NA	NA	NA	NA	NA	NA	NA	NA	NA	NA	NA
1360	6728	AB055862.1	NA	Eukaryota	Opisthokonta	Metazoa	Arthropoda	Crustacea	Malacostraca	Eumalacostraca	NA	NA	Eucarida	Decapoda	Pleocyemata	Cambaridae	Procambarus	Procambarus clarkii	Astacidea	Astacoidea	Cambarinae	NA	NA	Multicrustacea	NA	NA	NA	NA	NA	NA	NA	NA	NA	NA	NA
1361	680683	XM_013332003.1	NA	Eukaryota	Opisthokonta	Metazoa	Arthropoda	Hexapoda	Insecta	Pterygota	Neoptera	Endopterygota	Amphiesmenoptera	Lepidoptera	Glossata	Pyralidae	Amyelois	Amyelois transitella	Neolepidoptera	Pyraloidea	Phycitinae	NA	Heteroneura	NA	NA	NA	NA	NA	NA	NA	NA	NA	NA	NA	NA
1362	680683	XM_013335557.1	NA	Eukaryota	Opisthokonta	Metazoa	Arthropoda	Hexapoda	Insecta	Pterygota	Neoptera	Endopterygota	Amphiesmenoptera	Lepidoptera	Glossata	Pyralidae	Amyelois	Amyelois transitella	Neolepidoptera	Pyraloidea	Phycitinae	NA	Heteroneura	NA	NA	NA	NA	NA	NA	NA	NA	NA	NA	NA	NA
1363	680683	XM_013329679.1	NA	Eukaryota	Opisthokonta	Metazoa	Arthropoda	Hexapoda	Insecta	Pterygota	Neoptera	Endopterygota	Amphiesmenoptera	Lepidoptera	Glossata	Pyralidae	Amyelois	Amyelois transitella	Neolepidoptera	Pyraloidea	Phycitinae	NA	Heteroneura	NA	NA	NA	NA	NA	NA	NA	NA	NA	NA	NA	NA
1364	680683	XM_013336722.1	NA	Eukaryota	Opisthokonta	Metazoa	Arthropoda	Hexapoda	Insecta	Pterygota	Neoptera	Endopterygota	Amphiesmenoptera	Lepidoptera	Glossata	Pyralidae	Amyelois	Amyelois transitella	Neolepidoptera	Pyraloidea	Phycitinae	NA	Heteroneura	NA	NA	NA	NA	NA	NA	NA	NA	NA	NA	NA	NA
1365	680683	XM_013336415.1	NA	Eukaryota	Opisthokonta	Metazoa	Arthropoda	Hexapoda	Insecta	Pterygota	Neoptera	Endopterygota	Amphiesmenoptera	Lepidoptera	Glossata	Pyralidae	Amyelois	Amyelois transitella	Neolepidoptera	Pyraloidea	Phycitinae	NA	Heteroneura	NA	NA	NA	NA	NA	NA	NA	NA	NA	NA	NA	NA
1366	680683	XM_013337090.1	NA	Eukaryota	Opisthokonta	Metazoa	Arthropoda	Hexapoda	Insecta	Pterygota	Neoptera	Endopterygota	Amphiesmenoptera	Lepidoptera	Glossata	Pyralidae	Amyelois	Amyelois transitella	Neolepidoptera	Pyraloidea	Phycitinae	NA	Heteroneura	NA	NA	NA	NA	NA	NA	NA	NA	NA	NA	NA	NA
1367	680683	XM_013327439.1	NA	Eukaryota	Opisthokonta	Metazoa	Arthropoda	Hexapoda	Insecta	Pterygota	Neoptera	Endopterygota	Amphiesmenoptera	Lepidoptera	Glossata	Pyralidae	Amyelois	Amyelois transitella	Neolepidoptera	Pyraloidea	Phycitinae	NA	Heteroneura	NA	NA	NA	NA	NA	NA	NA	NA	NA	NA	NA	NA
1368	680683	XM_013329614.1	NA	Eukaryota	Opisthokonta	Metazoa	Arthropoda	Hexapoda	Insecta	Pterygota	Neoptera	Endopterygota	Amphiesmenoptera	Lepidoptera	Glossata	Pyralidae	Amyelois	Amyelois transitella	Neolepidoptera	Pyraloidea	Phycitinae	NA	Heteroneura	NA	NA	NA	NA	NA	NA	NA	NA	NA	NA	NA	NA
1369	6850	XM_013924123.2	NA	Eukaryota	Opisthokonta	Metazoa	Arthropoda	Chelicerata	Merostomata	NA	NA	NA	NA	Xiphosura	NA	Limulidae	Limulus	Limulus polyphemus	NA	NA	NA	NA	NA	NA	NA	NA	NA	NA	NA	NA	NA	NA	NA	NA	NA
1370	6850	XM_022395083.1	NA	Eukaryota	Opisthokonta	Metazoa	Arthropoda	Chelicerata	Merostomata	NA	NA	NA	NA	Xiphosura	NA	Limulidae	Limulus	Limulus polyphemus	NA	NA	NA	NA	NA	NA	NA	NA	NA	NA	NA	NA	NA	NA	NA	NA	NA
1371	6850	XM_022395089.1	NA	Eukaryota	Opisthokonta	Metazoa	Arthropoda	Chelicerata	Merostomata	NA	NA	NA	NA	Xiphosura	NA	Limulidae	Limulus	Limulus polyphemus	NA	NA	NA	NA	NA	NA	NA	NA	NA	NA	NA	NA	NA	NA	NA	NA	NA
1372	6850	XM_013930077.2	NA	Eukaryota	Opisthokonta	Metazoa	Arthropoda	Chelicerata	Merostomata	NA	NA	NA	NA	Xiphosura	NA	Limulidae	Limulus	Limulus polyphemus	NA	NA	NA	NA	NA	NA	NA	NA	NA	NA	NA	NA	NA	NA	NA	NA	NA
1373	6850	XM_013918368.2	NA	Eukaryota	Opisthokonta	Metazoa	Arthropoda	Chelicerata	Merostomata	NA	NA	NA	NA	Xiphosura	NA	Limulidae	Limulus	Limulus polyphemus	NA	NA	NA	NA	NA	NA	NA	NA	NA	NA	NA	NA	NA	NA	NA	NA	NA
1374	6850	XM_013926843.2	NA	Eukaryota	Opisthokonta	Metazoa	Arthropoda	Chelicerata	Merostomata	NA	NA	NA	NA	Xiphosura	NA	Limulidae	Limulus	Limulus polyphemus	NA	NA	NA	NA	NA	NA	NA	NA	NA	NA	NA	NA	NA	NA	NA	NA	NA
1375	69319	XM_008554590.2	NA	Eukaryota	Opisthokonta	Metazoa	Arthropoda	Hexapoda	Insecta	Pterygota	Neoptera	Endopterygota	NA	Hymenoptera	Apocrita	Braconidae	Microplitis	Microplitis demolitor	Parasitoida	Ichneumonoidea	Microgastrinae	NA	NA	NA	NA	NA	NA	NA	NA	NA	NA	NA	NA	NA	NA
1376	69319	XM_014441769.1	NA	Eukaryota	Opisthokonta	Metazoa	Arthropoda	Hexapoda	Insecta	Pterygota	Neoptera	Endopterygota	NA	Hymenoptera	Apocrita	Braconidae	Microplitis	Microplitis demolitor	Parasitoida	Ichneumonoidea	Microgastrinae	NA	NA	NA	NA	NA	NA	NA	NA	NA	NA	NA	NA	NA	NA
1377	69319	XM_008548908.2	NA	Eukaryota	Opisthokonta	Metazoa	Arthropoda	Hexapoda	Insecta	Pterygota	Neoptera	Endopterygota	NA	Hymenoptera	Apocrita	Braconidae	Microplitis	Microplitis demolitor	Parasitoida	Ichneumonoidea	Microgastrinae	NA	NA	NA	NA	NA	NA	NA	NA	NA	NA	NA	NA	NA	NA
1378	69319	XM_008550618.2	NA	Eukaryota	Opisthokonta	Metazoa	Arthropoda	Hexapoda	Insecta	Pterygota	Neoptera	Endopterygota	NA	Hymenoptera	Apocrita	Braconidae	Microplitis	Microplitis demolitor	Parasitoida	Ichneumonoidea	Microgastrinae	NA	NA	NA	NA	NA	NA	NA	NA	NA	NA	NA	NA	NA	NA
1379	69319	XM_008557456.2	NA	Eukaryota	Opisthokonta	Metazoa	Arthropoda	Hexapoda	Insecta	Pterygota	Neoptera	Endopterygota	NA	Hymenoptera	Apocrita	Braconidae	Microplitis	Microplitis demolitor	Parasitoida	Ichneumonoidea	Microgastrinae	NA	NA	NA	NA	NA	NA	NA	NA	NA	NA	NA	NA	NA	NA
1380	69319	XM_014442559.1	NA	Eukaryota	Opisthokonta	Metazoa	Arthropoda	Hexapoda	Insecta	Pterygota	Neoptera	Endopterygota	NA	Hymenoptera	Apocrita	Braconidae	Microplitis	Microplitis demolitor	Parasitoida	Ichneumonoidea	Microgastrinae	NA	NA	NA	NA	NA	NA	NA	NA	NA	NA	NA	NA	NA	NA
1381	6973	LN901332.1	NA	Eukaryota	Opisthokonta	Metazoa	Arthropoda	Hexapoda	Insecta	Pterygota	Neoptera	Polyneoptera	Dictyoptera	Blattodea	NA	Ectobiidae	Blattella	Blattella germanica	NA	Blaberoidea	Blattellinae	NA	NA	NA	NA	NA	NA	NA	NA	NA	NA	NA	NA	NA	NA
1382	6978	JN390948.2	NA	Eukaryota	Opisthokonta	Metazoa	Arthropoda	Hexapoda	Insecta	Pterygota	Neoptera	Polyneoptera	Dictyoptera	Blattodea	NA	Blattidae	Periplaneta	Periplaneta americana	NA	Blattoidea	Blattinae	NA	NA	NA	NA	NA	NA	NA	NA	NA	NA	NA	NA	NA	NA
1383	6978	JF784154.1	NA	Eukaryota	Opisthokonta	Metazoa	Arthropoda	Hexapoda	Insecta	Pterygota	Neoptera	Polyneoptera	Dictyoptera	Blattodea	NA	Blattidae	Periplaneta	Periplaneta americana	NA	Blattoidea	Blattinae	NA	NA	NA	NA	NA	NA	NA	NA	NA	NA	NA	NA	NA	NA
1384	6978	LC171474.1	NA	Eukaryota	Opisthokonta	Metazoa	Arthropoda	Hexapoda	Insecta	Pterygota	Neoptera	Polyneoptera	Dictyoptera	Blattodea	NA	Blattidae	Periplaneta	Periplaneta americana	NA	Blattoidea	Blattinae	NA	NA	NA	NA	NA	NA	NA	NA	NA	NA	NA	NA	NA	NA
1385	6978	LC171471.1	NA	Eukaryota	Opisthokonta	Metazoa	Arthropoda	Hexapoda	Insecta	Pterygota	Neoptera	Polyneoptera	Dictyoptera	Blattodea	NA	Blattidae	Periplaneta	Periplaneta americana	NA	Blattoidea	Blattinae	NA	NA	NA	NA	NA	NA	NA	NA	NA	NA	NA	NA	NA	NA
1386	6978	LC171472.1	NA	Eukaryota	Opisthokonta	Metazoa	Arthropoda	Hexapoda	Insecta	Pterygota	Neoptera	Polyneoptera	Dictyoptera	Blattodea	NA	Blattidae	Periplaneta	Periplaneta americana	NA	Blattoidea	Blattinae	NA	NA	NA	NA	NA	NA	NA	NA	NA	NA	NA	NA	NA	NA
1387	6978	FJ612451.1	NA	Eukaryota	Opisthokonta	Metazoa	Arthropoda	Hexapoda	Insecta	Pterygota	Neoptera	Polyneoptera	Dictyoptera	Blattodea	NA	Blattidae	Periplaneta	Periplaneta americana	NA	Blattoidea	Blattinae	NA	NA	NA	NA	NA	NA	NA	NA	NA	NA	NA	NA	NA	NA
1388	6978	LC171473.1	NA	Eukaryota	Opisthokonta	Metazoa	Arthropoda	Hexapoda	Insecta	Pterygota	Neoptera	Polyneoptera	Dictyoptera	Blattodea	NA	Blattidae	Periplaneta	Periplaneta americana	NA	Blattoidea	Blattinae	NA	NA	NA	NA	NA	NA	NA	NA	NA	NA	NA	NA	NA	NA
1389	6978	JN859085.1	NA	Eukaryota	Opisthokonta	Metazoa	Arthropoda	Hexapoda	Insecta	Pterygota	Neoptera	Polyneoptera	Dictyoptera	Blattodea	NA	Blattidae	Periplaneta	Periplaneta americana	NA	Blattoidea	Blattinae	NA	NA	NA	NA	NA	NA	NA	NA	NA	NA	NA	NA	NA	NA
1390	6978	FJ612450.1	NA	Eukaryota	Opisthokonta	Metazoa	Arthropoda	Hexapoda	Insecta	Pterygota	Neoptera	Polyneoptera	Dictyoptera	Blattodea	NA	Blattidae	Periplaneta	Periplaneta americana	NA	Blattoidea	Blattinae	NA	NA	NA	NA	NA	NA	NA	NA	NA	NA	NA	NA	NA	NA
1391	6978	JX466891.1	NA	Eukaryota	Opisthokonta	Metazoa	Arthropoda	Hexapoda	Insecta	Pterygota	Neoptera	Polyneoptera	Dictyoptera	Blattodea	NA	Blattidae	Periplaneta	Periplaneta americana	NA	Blattoidea	Blattinae	NA	NA	NA	NA	NA	NA	NA	NA	NA	NA	NA	NA	NA	NA
1392	6978	JF731242.1	NA	Eukaryota	Opisthokonta	Metazoa	Arthropoda	Hexapoda	Insecta	Pterygota	Neoptera	Polyneoptera	Dictyoptera	Blattodea	NA	Blattidae	Periplaneta	Periplaneta americana	NA	Blattoidea	Blattinae	NA	NA	NA	NA	NA	NA	NA	NA	NA	NA	NA	NA	NA	NA
1393	6978	KP725467.1	NA	Eukaryota	Opisthokonta	Metazoa	Arthropoda	Hexapoda	Insecta	Pterygota	Neoptera	Polyneoptera	Dictyoptera	Blattodea	NA	Blattidae	Periplaneta	Periplaneta americana	NA	Blattoidea	Blattinae	NA	NA	NA	NA	NA	NA	NA	NA	NA	NA	NA	NA	NA	NA
1394	69820	XM_022964329.1	NA	Eukaryota	Opisthokonta	Metazoa	Arthropoda	Hexapoda	Insecta	Pterygota	Neoptera	Endopterygota	Amphiesmenoptera	Lepidoptera	Glossata	Noctuidae	Spodoptera	Spodoptera litura	Neolepidoptera	Noctuoidea	Amphipyrinae	NA	Heteroneura	NA	NA	NA	NA	NA	NA	NA	NA	NA	NA	NA	NA
1395	69820	XM_022977462.1	NA	Eukaryota	Opisthokonta	Metazoa	Arthropoda	Hexapoda	Insecta	Pterygota	Neoptera	Endopterygota	Amphiesmenoptera	Lepidoptera	Glossata	Noctuidae	Spodoptera	Spodoptera litura	Neolepidoptera	Noctuoidea	Amphipyrinae	NA	Heteroneura	NA	NA	NA	NA	NA	NA	NA	NA	NA	NA	NA	NA
1396	69820	XM_022975612.1	NA	Eukaryota	Opisthokonta	Metazoa	Arthropoda	Hexapoda	Insecta	Pterygota	Neoptera	Endopterygota	Amphiesmenoptera	Lepidoptera	Glossata	Noctuidae	Spodoptera	Spodoptera litura	Neolepidoptera	Noctuoidea	Amphipyrinae	NA	Heteroneura	NA	NA	NA	NA	NA	NA	NA	NA	NA	NA	NA	NA
1397	69820	XM_022973878.1	NA	Eukaryota	Opisthokonta	Metazoa	Arthropoda	Hexapoda	Insecta	Pterygota	Neoptera	Endopterygota	Amphiesmenoptera	Lepidoptera	Glossata	Noctuidae	Spodoptera	Spodoptera litura	Neolepidoptera	Noctuoidea	Amphipyrinae	NA	Heteroneura	NA	NA	NA	NA	NA	NA	NA	NA	NA	NA	NA	NA
1398	69820	XM_022964328.1	NA	Eukaryota	Opisthokonta	Metazoa	Arthropoda	Hexapoda	Insecta	Pterygota	Neoptera	Endopterygota	Amphiesmenoptera	Lepidoptera	Glossata	Noctuidae	Spodoptera	Spodoptera litura	Neolepidoptera	Noctuoidea	Amphipyrinae	NA	Heteroneura	NA	NA	NA	NA	NA	NA	NA	NA	NA	NA	NA	NA
1399	69820	XM_022978719.1	NA	Eukaryota	Opisthokonta	Metazoa	Arthropoda	Hexapoda	Insecta	Pterygota	Neoptera	Endopterygota	Amphiesmenoptera	Lepidoptera	Glossata	Noctuidae	Spodoptera	Spodoptera litura	Neolepidoptera	Noctuoidea	Amphipyrinae	NA	Heteroneura	NA	NA	NA	NA	NA	NA	NA	NA	NA	NA	NA	NA
1400	69820	XM_022971110.1	NA	Eukaryota	Opisthokonta	Metazoa	Arthropoda	Hexapoda	Insecta	Pterygota	Neoptera	Endopterygota	Amphiesmenoptera	Lepidoptera	Glossata	Noctuidae	Spodoptera	Spodoptera litura	Neolepidoptera	Noctuoidea	Amphipyrinae	NA	Heteroneura	NA	NA	NA	NA	NA	NA	NA	NA	NA	NA	NA	NA
1401	69820	KC018471.1	NA	Eukaryota	Opisthokonta	Metazoa	Arthropoda	Hexapoda	Insecta	Pterygota	Neoptera	Endopterygota	Amphiesmenoptera	Lepidoptera	Glossata	Noctuidae	Spodoptera	Spodoptera litura	Neolepidoptera	Noctuoidea	Amphipyrinae	NA	Heteroneura	NA	NA	NA	NA	NA	NA	NA	NA	NA	NA	NA	NA
1402	69820	XM_022979618.1	NA	Eukaryota	Opisthokonta	Metazoa	Arthropoda	Hexapoda	Insecta	Pterygota	Neoptera	Endopterygota	Amphiesmenoptera	Lepidoptera	Glossata	Noctuidae	Spodoptera	Spodoptera litura	Neolepidoptera	Noctuoidea	Amphipyrinae	NA	Heteroneura	NA	NA	NA	NA	NA	NA	NA	NA	NA	NA	NA	NA
1403	69820	XM_022978718.1	NA	Eukaryota	Opisthokonta	Metazoa	Arthropoda	Hexapoda	Insecta	Pterygota	Neoptera	Endopterygota	Amphiesmenoptera	Lepidoptera	Glossata	Noctuidae	Spodoptera	Spodoptera litura	Neolepidoptera	Noctuoidea	Amphipyrinae	NA	Heteroneura	NA	NA	NA	NA	NA	NA	NA	NA	NA	NA	NA	NA
1404	69820	XM_022960109.1	NA	Eukaryota	Opisthokonta	Metazoa	Arthropoda	Hexapoda	Insecta	Pterygota	Neoptera	Endopterygota	Amphiesmenoptera	Lepidoptera	Glossata	Noctuidae	Spodoptera	Spodoptera litura	Neolepidoptera	Noctuoidea	Amphipyrinae	NA	Heteroneura	NA	NA	NA	NA	NA	NA	NA	NA	NA	NA	NA	NA
1405	6999	AB459507.1	NA	Eukaryota	Opisthokonta	Metazoa	Arthropoda	Hexapoda	Insecta	Pterygota	Neoptera	Polyneoptera	NA	Orthoptera	Ensifera	Gryllidae	Gryllus	Gryllus bimaculatus	Gryllidea	Grylloidea	Gryllinae	NA	NA	NA	NA	NA	NA	NA	NA	NA	NA	NA	NA	NA	NA
1406	6999	KX086268.1	NA	Eukaryota	Opisthokonta	Metazoa	Arthropoda	Hexapoda	Insecta	Pterygota	Neoptera	Polyneoptera	NA	Orthoptera	Ensifera	Gryllidae	Gryllus	Gryllus bimaculatus	Gryllidea	Grylloidea	Gryllinae	NA	NA	NA	NA	NA	NA	NA	NA	NA	NA	NA	NA	NA	NA
1407	6999	AB720740.1	NA	Eukaryota	Opisthokonta	Metazoa	Arthropoda	Hexapoda	Insecta	Pterygota	Neoptera	Polyneoptera	NA	Orthoptera	Ensifera	Gryllidae	Gryllus	Gryllus bimaculatus	Gryllidea	Grylloidea	Gryllinae	NA	NA	NA	NA	NA	NA	NA	NA	NA	NA	NA	NA	NA	NA
1408	7004	KP780183.1	NA	Eukaryota	Opisthokonta	Metazoa	Arthropoda	Hexapoda	Insecta	Pterygota	Neoptera	Polyneoptera	NA	Orthoptera	Caelifera	Acrididae	Locusta	Locusta migratoria	Acrididea	Acridoidea	Oedipodinae	NA	NA	NA	NA	NA	NA	NA	NA	NA	NA	NA	NA	NA	NA
1409	7004	KP843203.1	NA	Eukaryota	Opisthokonta	Metazoa	Arthropoda	Hexapoda	Insecta	Pterygota	Neoptera	Polyneoptera	NA	Orthoptera	Caelifera	Acrididae	Locusta	Locusta migratoria	Acrididea	Acridoidea	Oedipodinae	NA	NA	NA	NA	NA	NA	NA	NA	NA	NA	NA	NA	NA	NA
1410	7029	NM_001162582.2	NA	Eukaryota	Opisthokonta	Metazoa	Arthropoda	Hexapoda	Insecta	Pterygota	Neoptera	Paraneoptera	NA	Hemiptera	Sternorrhyncha	Aphididae	Acyrthosiphon	Acyrthosiphon pisum	Aphidomorpha	Aphidoidea	Aphidinae	Macrosiphini	NA	NA	NA	NA	NA	NA	NA	NA	NA	NA	NA	NA	NA
1411	7029	AK342929.1	NA	Eukaryota	Opisthokonta	Metazoa	Arthropoda	Hexapoda	Insecta	Pterygota	Neoptera	Paraneoptera	NA	Hemiptera	Sternorrhyncha	Aphididae	Acyrthosiphon	Acyrthosiphon pisum	Aphidomorpha	Aphidoidea	Aphidinae	Macrosiphini	NA	NA	NA	NA	NA	NA	NA	NA	NA	NA	NA	NA	NA
1412	7029	XM_001948521.4	NA	Eukaryota	Opisthokonta	Metazoa	Arthropoda	Hexapoda	Insecta	Pterygota	Neoptera	Paraneoptera	NA	Hemiptera	Sternorrhyncha	Aphididae	Acyrthosiphon	Acyrthosiphon pisum	Aphidomorpha	Aphidoidea	Aphidinae	Macrosiphini	NA	NA	NA	NA	NA	NA	NA	NA	NA	NA	NA	NA	NA
1413	7029	AK343019.1	NA	Eukaryota	Opisthokonta	Metazoa	Arthropoda	Hexapoda	Insecta	Pterygota	Neoptera	Paraneoptera	NA	Hemiptera	Sternorrhyncha	Aphididae	Acyrthosiphon	Acyrthosiphon pisum	Aphidomorpha	Aphidoidea	Aphidinae	Macrosiphini	NA	NA	NA	NA	NA	NA	NA	NA	NA	NA	NA	NA	NA
1414	7029	NR_040138.1	NA	Eukaryota	Opisthokonta	Metazoa	Arthropoda	Hexapoda	Insecta	Pterygota	Neoptera	Paraneoptera	NA	Hemiptera	Sternorrhyncha	Aphididae	Acyrthosiphon	Acyrthosiphon pisum	Aphidomorpha	Aphidoidea	Aphidinae	Macrosiphini	NA	NA	NA	NA	NA	NA	NA	NA	NA	NA	NA	NA	NA
1415	7029	AK340710.1	NA	Eukaryota	Opisthokonta	Metazoa	Arthropoda	Hexapoda	Insecta	Pterygota	Neoptera	Paraneoptera	NA	Hemiptera	Sternorrhyncha	Aphididae	Acyrthosiphon	Acyrthosiphon pisum	Aphidomorpha	Aphidoidea	Aphidinae	Macrosiphini	NA	NA	NA	NA	NA	NA	NA	NA	NA	NA	NA	NA	NA
1416	7038	XM_019050788.1	NA	Eukaryota	Opisthokonta	Metazoa	Arthropoda	Hexapoda	Insecta	Pterygota	Neoptera	Paraneoptera	NA	Hemiptera	Sternorrhyncha	Aleyrodidae	Bemisia	Bemisia tabaci	NA	Aleyrodoidea	Aleyrodinae	NA	NA	NA	NA	NA	NA	NA	NA	NA	NA	NA	NA	NA	NA
1417	7038	XM_019042718.1	NA	Eukaryota	Opisthokonta	Metazoa	Arthropoda	Hexapoda	Insecta	Pterygota	Neoptera	Paraneoptera	NA	Hemiptera	Sternorrhyncha	Aleyrodidae	Bemisia	Bemisia tabaci	NA	Aleyrodoidea	Aleyrodinae	NA	NA	NA	NA	NA	NA	NA	NA	NA	NA	NA	NA	NA	NA
1418	7038	XM_019061090.1	NA	Eukaryota	Opisthokonta	Metazoa	Arthropoda	Hexapoda	Insecta	Pterygota	Neoptera	Paraneoptera	NA	Hemiptera	Sternorrhyncha	Aleyrodidae	Bemisia	Bemisia tabaci	NA	Aleyrodoidea	Aleyrodinae	NA	NA	NA	NA	NA	NA	NA	NA	NA	NA	NA	NA	NA	NA
1419	7038	XM_019059026.1	NA	Eukaryota	Opisthokonta	Metazoa	Arthropoda	Hexapoda	Insecta	Pterygota	Neoptera	Paraneoptera	NA	Hemiptera	Sternorrhyncha	Aleyrodidae	Bemisia	Bemisia tabaci	NA	Aleyrodoidea	Aleyrodinae	NA	NA	NA	NA	NA	NA	NA	NA	NA	NA	NA	NA	NA	NA
1420	7038	XM_019045784.1	NA	Eukaryota	Opisthokonta	Metazoa	Arthropoda	Hexapoda	Insecta	Pterygota	Neoptera	Paraneoptera	NA	Hemiptera	Sternorrhyncha	Aleyrodidae	Bemisia	Bemisia tabaci	NA	Aleyrodoidea	Aleyrodinae	NA	NA	NA	NA	NA	NA	NA	NA	NA	NA	NA	NA	NA	NA
1421	7038	XM_019042186.1	NA	Eukaryota	Opisthokonta	Metazoa	Arthropoda	Hexapoda	Insecta	Pterygota	Neoptera	Paraneoptera	NA	Hemiptera	Sternorrhyncha	Aleyrodidae	Bemisia	Bemisia tabaci	NA	Aleyrodoidea	Aleyrodinae	NA	NA	NA	NA	NA	NA	NA	NA	NA	NA	NA	NA	NA	NA
1422	7038	XM_019042152.1	NA	Eukaryota	Opisthokonta	Metazoa	Arthropoda	Hexapoda	Insecta	Pterygota	Neoptera	Paraneoptera	NA	Hemiptera	Sternorrhyncha	Aleyrodidae	Bemisia	Bemisia tabaci	NA	Aleyrodoidea	Aleyrodinae	NA	NA	NA	NA	NA	NA	NA	NA	NA	NA	NA	NA	NA	NA
1423	7038	XM_019060035.1	NA	Eukaryota	Opisthokonta	Metazoa	Arthropoda	Hexapoda	Insecta	Pterygota	Neoptera	Paraneoptera	NA	Hemiptera	Sternorrhyncha	Aleyrodidae	Bemisia	Bemisia tabaci	NA	Aleyrodoidea	Aleyrodinae	NA	NA	NA	NA	NA	NA	NA	NA	NA	NA	NA	NA	NA	NA
1424	7038	XM_019045785.1	NA	Eukaryota	Opisthokonta	Metazoa	Arthropoda	Hexapoda	Insecta	Pterygota	Neoptera	Paraneoptera	NA	Hemiptera	Sternorrhyncha	Aleyrodidae	Bemisia	Bemisia tabaci	NA	Aleyrodoidea	Aleyrodinae	NA	NA	NA	NA	NA	NA	NA	NA	NA	NA	NA	NA	NA	NA
1425	7038	XM_019042153.1	NA	Eukaryota	Opisthokonta	Metazoa	Arthropoda	Hexapoda	Insecta	Pterygota	Neoptera	Paraneoptera	NA	Hemiptera	Sternorrhyncha	Aleyrodidae	Bemisia	Bemisia tabaci	NA	Aleyrodoidea	Aleyrodinae	NA	NA	NA	NA	NA	NA	NA	NA	NA	NA	NA	NA	NA	NA
1426	7038	XM_019042195.1	NA	Eukaryota	Opisthokonta	Metazoa	Arthropoda	Hexapoda	Insecta	Pterygota	Neoptera	Paraneoptera	NA	Hemiptera	Sternorrhyncha	Aleyrodidae	Bemisia	Bemisia tabaci	NA	Aleyrodoidea	Aleyrodinae	NA	NA	NA	NA	NA	NA	NA	NA	NA	NA	NA	NA	NA	NA
1427	7038	XM_019042202.1	NA	Eukaryota	Opisthokonta	Metazoa	Arthropoda	Hexapoda	Insecta	Pterygota	Neoptera	Paraneoptera	NA	Hemiptera	Sternorrhyncha	Aleyrodidae	Bemisia	Bemisia tabaci	NA	Aleyrodoidea	Aleyrodinae	NA	NA	NA	NA	NA	NA	NA	NA	NA	NA	NA	NA	NA	NA
1428	7038	XM_019047812.1	NA	Eukaryota	Opisthokonta	Metazoa	Arthropoda	Hexapoda	Insecta	Pterygota	Neoptera	Paraneoptera	NA	Hemiptera	Sternorrhyncha	Aleyrodidae	Bemisia	Bemisia tabaci	NA	Aleyrodoidea	Aleyrodinae	NA	NA	NA	NA	NA	NA	NA	NA	NA	NA	NA	NA	NA	NA
1429	7038	XM_019042227.1	NA	Eukaryota	Opisthokonta	Metazoa	Arthropoda	Hexapoda	Insecta	Pterygota	Neoptera	Paraneoptera	NA	Hemiptera	Sternorrhyncha	Aleyrodidae	Bemisia	Bemisia tabaci	NA	Aleyrodoidea	Aleyrodinae	NA	NA	NA	NA	NA	NA	NA	NA	NA	NA	NA	NA	NA	NA
1430	7038	XM_019042209.1	NA	Eukaryota	Opisthokonta	Metazoa	Arthropoda	Hexapoda	Insecta	Pterygota	Neoptera	Paraneoptera	NA	Hemiptera	Sternorrhyncha	Aleyrodidae	Bemisia	Bemisia tabaci	NA	Aleyrodoidea	Aleyrodinae	NA	NA	NA	NA	NA	NA	NA	NA	NA	NA	NA	NA	NA	NA
1431	7038	JF273643.1	NA	Eukaryota	Opisthokonta	Metazoa	Arthropoda	Hexapoda	Insecta	Pterygota	Neoptera	Paraneoptera	NA	Hemiptera	Sternorrhyncha	Aleyrodidae	Bemisia	Bemisia tabaci	NA	Aleyrodoidea	Aleyrodinae	NA	NA	NA	NA	NA	NA	NA	NA	NA	NA	NA	NA	NA	NA
1432	7038	XM_019042194.1	NA	Eukaryota	Opisthokonta	Metazoa	Arthropoda	Hexapoda	Insecta	Pterygota	Neoptera	Paraneoptera	NA	Hemiptera	Sternorrhyncha	Aleyrodidae	Bemisia	Bemisia tabaci	NA	Aleyrodoidea	Aleyrodinae	NA	NA	NA	NA	NA	NA	NA	NA	NA	NA	NA	NA	NA	NA
1433	7038	XM_019059025.1	NA	Eukaryota	Opisthokonta	Metazoa	Arthropoda	Hexapoda	Insecta	Pterygota	Neoptera	Paraneoptera	NA	Hemiptera	Sternorrhyncha	Aleyrodidae	Bemisia	Bemisia tabaci	NA	Aleyrodoidea	Aleyrodinae	NA	NA	NA	NA	NA	NA	NA	NA	NA	NA	NA	NA	NA	NA
1434	7038	XM_019060032.1	NA	Eukaryota	Opisthokonta	Metazoa	Arthropoda	Hexapoda	Insecta	Pterygota	Neoptera	Paraneoptera	NA	Hemiptera	Sternorrhyncha	Aleyrodidae	Bemisia	Bemisia tabaci	NA	Aleyrodoidea	Aleyrodinae	NA	NA	NA	NA	NA	NA	NA	NA	NA	NA	NA	NA	NA	NA
1435	7038	XM_019061270.1	NA	Eukaryota	Opisthokonta	Metazoa	Arthropoda	Hexapoda	Insecta	Pterygota	Neoptera	Paraneoptera	NA	Hemiptera	Sternorrhyncha	Aleyrodidae	Bemisia	Bemisia tabaci	NA	Aleyrodoidea	Aleyrodinae	NA	NA	NA	NA	NA	NA	NA	NA	NA	NA	NA	NA	NA	NA
1436	7038	XM_019054916.1	NA	Eukaryota	Opisthokonta	Metazoa	Arthropoda	Hexapoda	Insecta	Pterygota	Neoptera	Paraneoptera	NA	Hemiptera	Sternorrhyncha	Aleyrodidae	Bemisia	Bemisia tabaci	NA	Aleyrodoidea	Aleyrodinae	NA	NA	NA	NA	NA	NA	NA	NA	NA	NA	NA	NA	NA	NA
1437	7038	XM_019047810.1	NA	Eukaryota	Opisthokonta	Metazoa	Arthropoda	Hexapoda	Insecta	Pterygota	Neoptera	Paraneoptera	NA	Hemiptera	Sternorrhyncha	Aleyrodidae	Bemisia	Bemisia tabaci	NA	Aleyrodoidea	Aleyrodinae	NA	NA	NA	NA	NA	NA	NA	NA	NA	NA	NA	NA	NA	NA
1438	7038	XM_019055078.1	NA	Eukaryota	Opisthokonta	Metazoa	Arthropoda	Hexapoda	Insecta	Pterygota	Neoptera	Paraneoptera	NA	Hemiptera	Sternorrhyncha	Aleyrodidae	Bemisia	Bemisia tabaci	NA	Aleyrodoidea	Aleyrodinae	NA	NA	NA	NA	NA	NA	NA	NA	NA	NA	NA	NA	NA	NA
1439	7038	XM_019060033.1	NA	Eukaryota	Opisthokonta	Metazoa	Arthropoda	Hexapoda	Insecta	Pterygota	Neoptera	Paraneoptera	NA	Hemiptera	Sternorrhyncha	Aleyrodidae	Bemisia	Bemisia tabaci	NA	Aleyrodoidea	Aleyrodinae	NA	NA	NA	NA	NA	NA	NA	NA	NA	NA	NA	NA	NA	NA
1440	7038	XM_019050059.1	NA	Eukaryota	Opisthokonta	Metazoa	Arthropoda	Hexapoda	Insecta	Pterygota	Neoptera	Paraneoptera	NA	Hemiptera	Sternorrhyncha	Aleyrodidae	Bemisia	Bemisia tabaci	NA	Aleyrodoidea	Aleyrodinae	NA	NA	NA	NA	NA	NA	NA	NA	NA	NA	NA	NA	NA	NA
1441	7038	XM_019058846.1	NA	Eukaryota	Opisthokonta	Metazoa	Arthropoda	Hexapoda	Insecta	Pterygota	Neoptera	Paraneoptera	NA	Hemiptera	Sternorrhyncha	Aleyrodidae	Bemisia	Bemisia tabaci	NA	Aleyrodoidea	Aleyrodinae	NA	NA	NA	NA	NA	NA	NA	NA	NA	NA	NA	NA	NA	NA
1442	7038	XM_019060034.1	NA	Eukaryota	Opisthokonta	Metazoa	Arthropoda	Hexapoda	Insecta	Pterygota	Neoptera	Paraneoptera	NA	Hemiptera	Sternorrhyncha	Aleyrodidae	Bemisia	Bemisia tabaci	NA	Aleyrodoidea	Aleyrodinae	NA	NA	NA	NA	NA	NA	NA	NA	NA	NA	NA	NA	NA	NA
1443	7038	XM_019042661.1	NA	Eukaryota	Opisthokonta	Metazoa	Arthropoda	Hexapoda	Insecta	Pterygota	Neoptera	Paraneoptera	NA	Hemiptera	Sternorrhyncha	Aleyrodidae	Bemisia	Bemisia tabaci	NA	Aleyrodoidea	Aleyrodinae	NA	NA	NA	NA	NA	NA	NA	NA	NA	NA	NA	NA	NA	NA
1444	7038	XM_019051619.1	NA	Eukaryota	Opisthokonta	Metazoa	Arthropoda	Hexapoda	Insecta	Pterygota	Neoptera	Paraneoptera	NA	Hemiptera	Sternorrhyncha	Aleyrodidae	Bemisia	Bemisia tabaci	NA	Aleyrodoidea	Aleyrodinae	NA	NA	NA	NA	NA	NA	NA	NA	NA	NA	NA	NA	NA	NA
1445	7038	XM_019053100.1	NA	Eukaryota	Opisthokonta	Metazoa	Arthropoda	Hexapoda	Insecta	Pterygota	Neoptera	Paraneoptera	NA	Hemiptera	Sternorrhyncha	Aleyrodidae	Bemisia	Bemisia tabaci	NA	Aleyrodoidea	Aleyrodinae	NA	NA	NA	NA	NA	NA	NA	NA	NA	NA	NA	NA	NA	NA
1446	7038	XM_019047811.1	NA	Eukaryota	Opisthokonta	Metazoa	Arthropoda	Hexapoda	Insecta	Pterygota	Neoptera	Paraneoptera	NA	Hemiptera	Sternorrhyncha	Aleyrodidae	Bemisia	Bemisia tabaci	NA	Aleyrodoidea	Aleyrodinae	NA	NA	NA	NA	NA	NA	NA	NA	NA	NA	NA	NA	NA	NA
1447	7038	XM_019047809.1	NA	Eukaryota	Opisthokonta	Metazoa	Arthropoda	Hexapoda	Insecta	Pterygota	Neoptera	Paraneoptera	NA	Hemiptera	Sternorrhyncha	Aleyrodidae	Bemisia	Bemisia tabaci	NA	Aleyrodoidea	Aleyrodinae	NA	NA	NA	NA	NA	NA	NA	NA	NA	NA	NA	NA	NA	NA
1448	7038	XM_019047258.1	NA	Eukaryota	Opisthokonta	Metazoa	Arthropoda	Hexapoda	Insecta	Pterygota	Neoptera	Paraneoptera	NA	Hemiptera	Sternorrhyncha	Aleyrodidae	Bemisia	Bemisia tabaci	NA	Aleyrodoidea	Aleyrodinae	NA	NA	NA	NA	NA	NA	NA	NA	NA	NA	NA	NA	NA	NA
1449	7038	XM_019054805.1	NA	Eukaryota	Opisthokonta	Metazoa	Arthropoda	Hexapoda	Insecta	Pterygota	Neoptera	Paraneoptera	NA	Hemiptera	Sternorrhyncha	Aleyrodidae	Bemisia	Bemisia tabaci	NA	Aleyrodoidea	Aleyrodinae	NA	NA	NA	NA	NA	NA	NA	NA	NA	NA	NA	NA	NA	NA
1450	7038	XM_019042218.1	NA	Eukaryota	Opisthokonta	Metazoa	Arthropoda	Hexapoda	Insecta	Pterygota	Neoptera	Paraneoptera	NA	Hemiptera	Sternorrhyncha	Aleyrodidae	Bemisia	Bemisia tabaci	NA	Aleyrodoidea	Aleyrodinae	NA	NA	NA	NA	NA	NA	NA	NA	NA	NA	NA	NA	NA	NA
1451	7038	XM_019045787.1	NA	Eukaryota	Opisthokonta	Metazoa	Arthropoda	Hexapoda	Insecta	Pterygota	Neoptera	Paraneoptera	NA	Hemiptera	Sternorrhyncha	Aleyrodidae	Bemisia	Bemisia tabaci	NA	Aleyrodoidea	Aleyrodinae	NA	NA	NA	NA	NA	NA	NA	NA	NA	NA	NA	NA	NA	NA
1452	7038	XM_019061731.1	NA	Eukaryota	Opisthokonta	Metazoa	Arthropoda	Hexapoda	Insecta	Pterygota	Neoptera	Paraneoptera	NA	Hemiptera	Sternorrhyncha	Aleyrodidae	Bemisia	Bemisia tabaci	NA	Aleyrodoidea	Aleyrodinae	NA	NA	NA	NA	NA	NA	NA	NA	NA	NA	NA	NA	NA	NA
1453	7038	XM_019054806.1	NA	Eukaryota	Opisthokonta	Metazoa	Arthropoda	Hexapoda	Insecta	Pterygota	Neoptera	Paraneoptera	NA	Hemiptera	Sternorrhyncha	Aleyrodidae	Bemisia	Bemisia tabaci	NA	Aleyrodoidea	Aleyrodinae	NA	NA	NA	NA	NA	NA	NA	NA	NA	NA	NA	NA	NA	NA
1454	7038	XM_019045053.1	NA	Eukaryota	Opisthokonta	Metazoa	Arthropoda	Hexapoda	Insecta	Pterygota	Neoptera	Paraneoptera	NA	Hemiptera	Sternorrhyncha	Aleyrodidae	Bemisia	Bemisia tabaci	NA	Aleyrodoidea	Aleyrodinae	NA	NA	NA	NA	NA	NA	NA	NA	NA	NA	NA	NA	NA	NA
1455	7038	XM_019058999.1	NA	Eukaryota	Opisthokonta	Metazoa	Arthropoda	Hexapoda	Insecta	Pterygota	Neoptera	Paraneoptera	NA	Hemiptera	Sternorrhyncha	Aleyrodidae	Bemisia	Bemisia tabaci	NA	Aleyrodoidea	Aleyrodinae	NA	NA	NA	NA	NA	NA	NA	NA	NA	NA	NA	NA	NA	NA
1456	7038	XM_019045788.1	NA	Eukaryota	Opisthokonta	Metazoa	Arthropoda	Hexapoda	Insecta	Pterygota	Neoptera	Paraneoptera	NA	Hemiptera	Sternorrhyncha	Aleyrodidae	Bemisia	Bemisia tabaci	NA	Aleyrodoidea	Aleyrodinae	NA	NA	NA	NA	NA	NA	NA	NA	NA	NA	NA	NA	NA	NA
1457	7038	XM_019045786.1	NA	Eukaryota	Opisthokonta	Metazoa	Arthropoda	Hexapoda	Insecta	Pterygota	Neoptera	Paraneoptera	NA	Hemiptera	Sternorrhyncha	Aleyrodidae	Bemisia	Bemisia tabaci	NA	Aleyrodoidea	Aleyrodinae	NA	NA	NA	NA	NA	NA	NA	NA	NA	NA	NA	NA	NA	NA
1458	7070	XM_970088.4	NA	Eukaryota	Opisthokonta	Metazoa	Arthropoda	Hexapoda	Insecta	Pterygota	Neoptera	Endopterygota	NA	Coleoptera	Polyphaga	Tenebrionidae	Tribolium	Tribolium castaneum	Cucujiformia	Tenebrionoidea	NA	NA	NA	NA	NA	NA	NA	NA	NA	NA	NA	NA	NA	NA	NA
1459	7070	XM_008198590.2	NA	Eukaryota	Opisthokonta	Metazoa	Arthropoda	Hexapoda	Insecta	Pterygota	Neoptera	Endopterygota	NA	Coleoptera	Polyphaga	Tenebrionidae	Tribolium	Tribolium castaneum	Cucujiformia	Tenebrionoidea	NA	NA	NA	NA	NA	NA	NA	NA	NA	NA	NA	NA	NA	NA	NA
1460	7070	XM_008200880.2	NA	Eukaryota	Opisthokonta	Metazoa	Arthropoda	Hexapoda	Insecta	Pterygota	Neoptera	Endopterygota	NA	Coleoptera	Polyphaga	Tenebrionidae	Tribolium	Tribolium castaneum	Cucujiformia	Tenebrionoidea	NA	NA	NA	NA	NA	NA	NA	NA	NA	NA	NA	NA	NA	NA	NA
1461	7070	XM_015982721.1	NA	Eukaryota	Opisthokonta	Metazoa	Arthropoda	Hexapoda	Insecta	Pterygota	Neoptera	Endopterygota	NA	Coleoptera	Polyphaga	Tenebrionidae	Tribolium	Tribolium castaneum	Cucujiformia	Tenebrionoidea	NA	NA	NA	NA	NA	NA	NA	NA	NA	NA	NA	NA	NA	NA	NA
1462	7070	XM_015983894.1	NA	Eukaryota	Opisthokonta	Metazoa	Arthropoda	Hexapoda	Insecta	Pterygota	Neoptera	Endopterygota	NA	Coleoptera	Polyphaga	Tenebrionidae	Tribolium	Tribolium castaneum	Cucujiformia	Tenebrionoidea	NA	NA	NA	NA	NA	NA	NA	NA	NA	NA	NA	NA	NA	NA	NA
1463	7070	XM_008200918.2	NA	Eukaryota	Opisthokonta	Metazoa	Arthropoda	Hexapoda	Insecta	Pterygota	Neoptera	Endopterygota	NA	Coleoptera	Polyphaga	Tenebrionidae	Tribolium	Tribolium castaneum	Cucujiformia	Tenebrionoidea	NA	NA	NA	NA	NA	NA	NA	NA	NA	NA	NA	NA	NA	NA	NA
1464	7070	XM_963712.4	NA	Eukaryota	Opisthokonta	Metazoa	Arthropoda	Hexapoda	Insecta	Pterygota	Neoptera	Endopterygota	NA	Coleoptera	Polyphaga	Tenebrionidae	Tribolium	Tribolium castaneum	Cucujiformia	Tenebrionoidea	NA	NA	NA	NA	NA	NA	NA	NA	NA	NA	NA	NA	NA	NA	NA
1465	7070	XM_008202634.2	NA	Eukaryota	Opisthokonta	Metazoa	Arthropoda	Hexapoda	Insecta	Pterygota	Neoptera	Endopterygota	NA	Coleoptera	Polyphaga	Tenebrionidae	Tribolium	Tribolium castaneum	Cucujiformia	Tenebrionoidea	NA	NA	NA	NA	NA	NA	NA	NA	NA	NA	NA	NA	NA	NA	NA
1466	7070	XM_008196275.2	NA	Eukaryota	Opisthokonta	Metazoa	Arthropoda	Hexapoda	Insecta	Pterygota	Neoptera	Endopterygota	NA	Coleoptera	Polyphaga	Tenebrionidae	Tribolium	Tribolium castaneum	Cucujiformia	Tenebrionoidea	NA	NA	NA	NA	NA	NA	NA	NA	NA	NA	NA	NA	NA	NA	NA
1467	7070	XM_965935.3	NA	Eukaryota	Opisthokonta	Metazoa	Arthropoda	Hexapoda	Insecta	Pterygota	Neoptera	Endopterygota	NA	Coleoptera	Polyphaga	Tenebrionidae	Tribolium	Tribolium castaneum	Cucujiformia	Tenebrionoidea	NA	NA	NA	NA	NA	NA	NA	NA	NA	NA	NA	NA	NA	NA	NA
1468	7070	XM_015982723.1	NA	Eukaryota	Opisthokonta	Metazoa	Arthropoda	Hexapoda	Insecta	Pterygota	Neoptera	Endopterygota	NA	Coleoptera	Polyphaga	Tenebrionidae	Tribolium	Tribolium castaneum	Cucujiformia	Tenebrionoidea	NA	NA	NA	NA	NA	NA	NA	NA	NA	NA	NA	NA	NA	NA	NA
1469	7070	XM_008198634.2	NA	Eukaryota	Opisthokonta	Metazoa	Arthropoda	Hexapoda	Insecta	Pterygota	Neoptera	Endopterygota	NA	Coleoptera	Polyphaga	Tenebrionidae	Tribolium	Tribolium castaneum	Cucujiformia	Tenebrionoidea	NA	NA	NA	NA	NA	NA	NA	NA	NA	NA	NA	NA	NA	NA	NA
1470	7070	XM_008198632.2	NA	Eukaryota	Opisthokonta	Metazoa	Arthropoda	Hexapoda	Insecta	Pterygota	Neoptera	Endopterygota	NA	Coleoptera	Polyphaga	Tenebrionidae	Tribolium	Tribolium castaneum	Cucujiformia	Tenebrionoidea	NA	NA	NA	NA	NA	NA	NA	NA	NA	NA	NA	NA	NA	NA	NA
1471	7070	XM_015982722.1	NA	Eukaryota	Opisthokonta	Metazoa	Arthropoda	Hexapoda	Insecta	Pterygota	Neoptera	Endopterygota	NA	Coleoptera	Polyphaga	Tenebrionidae	Tribolium	Tribolium castaneum	Cucujiformia	Tenebrionoidea	NA	NA	NA	NA	NA	NA	NA	NA	NA	NA	NA	NA	NA	NA	NA
1472	7070	XM_961679.3	NA	Eukaryota	Opisthokonta	Metazoa	Arthropoda	Hexapoda	Insecta	Pterygota	Neoptera	Endopterygota	NA	Coleoptera	Polyphaga	Tenebrionidae	Tribolium	Tribolium castaneum	Cucujiformia	Tenebrionoidea	NA	NA	NA	NA	NA	NA	NA	NA	NA	NA	NA	NA	NA	NA	NA
1473	7070	XM_015985323.1	NA	Eukaryota	Opisthokonta	Metazoa	Arthropoda	Hexapoda	Insecta	Pterygota	Neoptera	Endopterygota	NA	Coleoptera	Polyphaga	Tenebrionidae	Tribolium	Tribolium castaneum	Cucujiformia	Tenebrionoidea	NA	NA	NA	NA	NA	NA	NA	NA	NA	NA	NA	NA	NA	NA	NA
1474	7070	XM_008196276.2	NA	Eukaryota	Opisthokonta	Metazoa	Arthropoda	Hexapoda	Insecta	Pterygota	Neoptera	Endopterygota	NA	Coleoptera	Polyphaga	Tenebrionidae	Tribolium	Tribolium castaneum	Cucujiformia	Tenebrionoidea	NA	NA	NA	NA	NA	NA	NA	NA	NA	NA	NA	NA	NA	NA	NA
1475	7070	XM_001812646.3	NA	Eukaryota	Opisthokonta	Metazoa	Arthropoda	Hexapoda	Insecta	Pterygota	Neoptera	Endopterygota	NA	Coleoptera	Polyphaga	Tenebrionidae	Tribolium	Tribolium castaneum	Cucujiformia	Tenebrionoidea	NA	NA	NA	NA	NA	NA	NA	NA	NA	NA	NA	NA	NA	NA	NA
1476	7070	XM_015982482.1	NA	Eukaryota	Opisthokonta	Metazoa	Arthropoda	Hexapoda	Insecta	Pterygota	Neoptera	Endopterygota	NA	Coleoptera	Polyphaga	Tenebrionidae	Tribolium	Tribolium castaneum	Cucujiformia	Tenebrionoidea	NA	NA	NA	NA	NA	NA	NA	NA	NA	NA	NA	NA	NA	NA	NA
1477	7070	XM_969330.3	NA	Eukaryota	Opisthokonta	Metazoa	Arthropoda	Hexapoda	Insecta	Pterygota	Neoptera	Endopterygota	NA	Coleoptera	Polyphaga	Tenebrionidae	Tribolium	Tribolium castaneum	Cucujiformia	Tenebrionoidea	NA	NA	NA	NA	NA	NA	NA	NA	NA	NA	NA	NA	NA	NA	NA
1478	7070	XM_015978579.1	NA	Eukaryota	Opisthokonta	Metazoa	Arthropoda	Hexapoda	Insecta	Pterygota	Neoptera	Endopterygota	NA	Coleoptera	Polyphaga	Tenebrionidae	Tribolium	Tribolium castaneum	Cucujiformia	Tenebrionoidea	NA	NA	NA	NA	NA	NA	NA	NA	NA	NA	NA	NA	NA	NA	NA
1479	7070	XM_969840.3	NA	Eukaryota	Opisthokonta	Metazoa	Arthropoda	Hexapoda	Insecta	Pterygota	Neoptera	Endopterygota	NA	Coleoptera	Polyphaga	Tenebrionidae	Tribolium	Tribolium castaneum	Cucujiformia	Tenebrionoidea	NA	NA	NA	NA	NA	NA	NA	NA	NA	NA	NA	NA	NA	NA	NA
1480	7091	EF112400.1	NA	Eukaryota	Opisthokonta	Metazoa	Arthropoda	Hexapoda	Insecta	Pterygota	Neoptera	Endopterygota	Amphiesmenoptera	Lepidoptera	Glossata	Bombycidae	Bombyx	Bombyx mori	Neolepidoptera	Bombycoidea	Bombycinae	NA	Heteroneura	NA	NA	NA	NA	NA	NA	NA	NA	NA	NA	NA	NA
1481	7091	AK378610.1	NA	Eukaryota	Opisthokonta	Metazoa	Arthropoda	Hexapoda	Insecta	Pterygota	Neoptera	Endopterygota	Amphiesmenoptera	Lepidoptera	Glossata	Bombycidae	Bombyx	Bombyx mori	Neolepidoptera	Bombycoidea	Bombycinae	NA	Heteroneura	NA	NA	NA	NA	NA	NA	NA	NA	NA	NA	NA	NA
1482	7091	AK379675.1	NA	Eukaryota	Opisthokonta	Metazoa	Arthropoda	Hexapoda	Insecta	Pterygota	Neoptera	Endopterygota	Amphiesmenoptera	Lepidoptera	Glossata	Bombycidae	Bombyx	Bombyx mori	Neolepidoptera	Bombycoidea	Bombycinae	NA	Heteroneura	NA	NA	NA	NA	NA	NA	NA	NA	NA	NA	NA	NA
1483	7091	GU070698.1	NA	Eukaryota	Opisthokonta	Metazoa	Arthropoda	Hexapoda	Insecta	Pterygota	Neoptera	Endopterygota	Amphiesmenoptera	Lepidoptera	Glossata	Bombycidae	Bombyx	Bombyx mori	Neolepidoptera	Bombycoidea	Bombycinae	NA	Heteroneura	NA	NA	NA	NA	NA	NA	NA	NA	NA	NA	NA	NA
1484	7091	NM_001043991.2	NA	Eukaryota	Opisthokonta	Metazoa	Arthropoda	Hexapoda	Insecta	Pterygota	Neoptera	Endopterygota	Amphiesmenoptera	Lepidoptera	Glossata	Bombycidae	Bombyx	Bombyx mori	Neolepidoptera	Bombycoidea	Bombycinae	NA	Heteroneura	NA	NA	NA	NA	NA	NA	NA	NA	NA	NA	NA	NA
1485	7091	NM_001134269.1	NA	Eukaryota	Opisthokonta	Metazoa	Arthropoda	Hexapoda	Insecta	Pterygota	Neoptera	Endopterygota	Amphiesmenoptera	Lepidoptera	Glossata	Bombycidae	Bombyx	Bombyx mori	Neolepidoptera	Bombycoidea	Bombycinae	NA	Heteroneura	NA	NA	NA	NA	NA	NA	NA	NA	NA	NA	NA	NA
1486	7091	X03602.1	NA	Eukaryota	Opisthokonta	Metazoa	Arthropoda	Hexapoda	Insecta	Pterygota	Neoptera	Endopterygota	Amphiesmenoptera	Lepidoptera	Glossata	Bombycidae	Bombyx	Bombyx mori	Neolepidoptera	Bombycoidea	Bombycinae	NA	Heteroneura	NA	NA	NA	NA	NA	NA	NA	NA	NA	NA	NA	NA
1487	7091	AK386278.1	NA	Eukaryota	Opisthokonta	Metazoa	Arthropoda	Hexapoda	Insecta	Pterygota	Neoptera	Endopterygota	Amphiesmenoptera	Lepidoptera	Glossata	Bombycidae	Bombyx	Bombyx mori	Neolepidoptera	Bombycoidea	Bombycinae	NA	Heteroneura	NA	NA	NA	NA	NA	NA	NA	NA	NA	NA	NA	NA
1488	7091	NM_001098284.1	NA	Eukaryota	Opisthokonta	Metazoa	Arthropoda	Hexapoda	Insecta	Pterygota	Neoptera	Endopterygota	Amphiesmenoptera	Lepidoptera	Glossata	Bombycidae	Bombyx	Bombyx mori	Neolepidoptera	Bombycoidea	Bombycinae	NA	Heteroneura	NA	NA	NA	NA	NA	NA	NA	NA	NA	NA	NA	NA
1489	7091	AK384844.1	NA	Eukaryota	Opisthokonta	Metazoa	Arthropoda	Hexapoda	Insecta	Pterygota	Neoptera	Endopterygota	Amphiesmenoptera	Lepidoptera	Glossata	Bombycidae	Bombyx	Bombyx mori	Neolepidoptera	Bombycoidea	Bombycinae	NA	Heteroneura	NA	NA	NA	NA	NA	NA	NA	NA	NA	NA	NA	NA
1490	7091	M64781.1	NA	Eukaryota	Opisthokonta	Metazoa	Arthropoda	Hexapoda	Insecta	Pterygota	Neoptera	Endopterygota	Amphiesmenoptera	Lepidoptera	Glossata	Bombycidae	Bombyx	Bombyx mori	Neolepidoptera	Bombycoidea	Bombycinae	NA	Heteroneura	NA	NA	NA	NA	NA	NA	NA	NA	NA	NA	NA	NA
1491	7091	AK381123.1	NA	Eukaryota	Opisthokonta	Metazoa	Arthropoda	Hexapoda	Insecta	Pterygota	Neoptera	Endopterygota	Amphiesmenoptera	Lepidoptera	Glossata	Bombycidae	Bombyx	Bombyx mori	Neolepidoptera	Bombycoidea	Bombycinae	NA	Heteroneura	NA	NA	NA	NA	NA	NA	NA	NA	NA	NA	NA	NA
1492	7091	NM_001098294.1	NA	Eukaryota	Opisthokonta	Metazoa	Arthropoda	Hexapoda	Insecta	Pterygota	Neoptera	Endopterygota	Amphiesmenoptera	Lepidoptera	Glossata	Bombycidae	Bombyx	Bombyx mori	Neolepidoptera	Bombycoidea	Bombycinae	NA	Heteroneura	NA	NA	NA	NA	NA	NA	NA	NA	NA	NA	NA	NA
1493	7091	XM_004926714.2	NA	Eukaryota	Opisthokonta	Metazoa	Arthropoda	Hexapoda	Insecta	Pterygota	Neoptera	Endopterygota	Amphiesmenoptera	Lepidoptera	Glossata	Bombycidae	Bombyx	Bombyx mori	Neolepidoptera	Bombycoidea	Bombycinae	NA	Heteroneura	NA	NA	NA	NA	NA	NA	NA	NA	NA	NA	NA	NA
1494	7091	AK385922.1	NA	Eukaryota	Opisthokonta	Metazoa	Arthropoda	Hexapoda	Insecta	Pterygota	Neoptera	Endopterygota	Amphiesmenoptera	Lepidoptera	Glossata	Bombycidae	Bombyx	Bombyx mori	Neolepidoptera	Bombycoidea	Bombycinae	NA	Heteroneura	NA	NA	NA	NA	NA	NA	NA	NA	NA	NA	NA	NA
1495	7091	AB378098.1	NA	Eukaryota	Opisthokonta	Metazoa	Arthropoda	Hexapoda	Insecta	Pterygota	Neoptera	Endopterygota	Amphiesmenoptera	Lepidoptera	Glossata	Bombycidae	Bombyx	Bombyx mori	Neolepidoptera	Bombycoidea	Bombycinae	NA	Heteroneura	NA	NA	NA	NA	NA	NA	NA	NA	NA	NA	NA	NA
1496	7091	AK388530.1	NA	Eukaryota	Opisthokonta	Metazoa	Arthropoda	Hexapoda	Insecta	Pterygota	Neoptera	Endopterygota	Amphiesmenoptera	Lepidoptera	Glossata	Bombycidae	Bombyx	Bombyx mori	Neolepidoptera	Bombycoidea	Bombycinae	NA	Heteroneura	NA	NA	NA	NA	NA	NA	NA	NA	NA	NA	NA	NA
1497	7091	AK386650.1	NA	Eukaryota	Opisthokonta	Metazoa	Arthropoda	Hexapoda	Insecta	Pterygota	Neoptera	Endopterygota	Amphiesmenoptera	Lepidoptera	Glossata	Bombycidae	Bombyx	Bombyx mori	Neolepidoptera	Bombycoidea	Bombycinae	NA	Heteroneura	NA	NA	NA	NA	NA	NA	NA	NA	NA	NA	NA	NA
1498	7091	AK384165.1	NA	Eukaryota	Opisthokonta	Metazoa	Arthropoda	Hexapoda	Insecta	Pterygota	Neoptera	Endopterygota	Amphiesmenoptera	Lepidoptera	Glossata	Bombycidae	Bombyx	Bombyx mori	Neolepidoptera	Bombycoidea	Bombycinae	NA	Heteroneura	NA	NA	NA	NA	NA	NA	NA	NA	NA	NA	NA	NA
1499	7091	X02034.1	NA	Eukaryota	Opisthokonta	Metazoa	Arthropoda	Hexapoda	Insecta	Pterygota	Neoptera	Endopterygota	Amphiesmenoptera	Lepidoptera	Glossata	Bombycidae	Bombyx	Bombyx mori	Neolepidoptera	Bombycoidea	Bombycinae	NA	Heteroneura	NA	NA	NA	NA	NA	NA	NA	NA	NA	NA	NA	NA
1500	7091	AP009011.1	NA	Eukaryota	Opisthokonta	Metazoa	Arthropoda	Hexapoda	Insecta	Pterygota	Neoptera	Endopterygota	Amphiesmenoptera	Lepidoptera	Glossata	Bombycidae	Bombyx	Bombyx mori	Neolepidoptera	Bombycoidea	Bombycinae	NA	Heteroneura	NA	NA	NA	NA	NA	NA	NA	NA	NA	NA	NA	NA
1501	7091	AK384088.1	NA	Eukaryota	Opisthokonta	Metazoa	Arthropoda	Hexapoda	Insecta	Pterygota	Neoptera	Endopterygota	Amphiesmenoptera	Lepidoptera	Glossata	Bombycidae	Bombyx	Bombyx mori	Neolepidoptera	Bombycoidea	Bombycinae	NA	Heteroneura	NA	NA	NA	NA	NA	NA	NA	NA	NA	NA	NA	NA
1502	7091	NM_001146237.1	NA	Eukaryota	Opisthokonta	Metazoa	Arthropoda	Hexapoda	Insecta	Pterygota	Neoptera	Endopterygota	Amphiesmenoptera	Lepidoptera	Glossata	Bombycidae	Bombyx	Bombyx mori	Neolepidoptera	Bombycoidea	Bombycinae	NA	Heteroneura	NA	NA	NA	NA	NA	NA	NA	NA	NA	NA	NA	NA
1503	7091	AK386529.1	NA	Eukaryota	Opisthokonta	Metazoa	Arthropoda	Hexapoda	Insecta	Pterygota	Neoptera	Endopterygota	Amphiesmenoptera	Lepidoptera	Glossata	Bombycidae	Bombyx	Bombyx mori	Neolepidoptera	Bombycoidea	Bombycinae	NA	Heteroneura	NA	NA	NA	NA	NA	NA	NA	NA	NA	NA	NA	NA
1504	7091	AP009008.1	NA	Eukaryota	Opisthokonta	Metazoa	Arthropoda	Hexapoda	Insecta	Pterygota	Neoptera	Endopterygota	Amphiesmenoptera	Lepidoptera	Glossata	Bombycidae	Bombyx	Bombyx mori	Neolepidoptera	Bombycoidea	Bombycinae	NA	Heteroneura	NA	NA	NA	NA	NA	NA	NA	NA	NA	NA	NA	NA
1505	7091	AK387537.1	NA	Eukaryota	Opisthokonta	Metazoa	Arthropoda	Hexapoda	Insecta	Pterygota	Neoptera	Endopterygota	Amphiesmenoptera	Lepidoptera	Glossata	Bombycidae	Bombyx	Bombyx mori	Neolepidoptera	Bombycoidea	Bombycinae	NA	Heteroneura	NA	NA	NA	NA	NA	NA	NA	NA	NA	NA	NA	NA
1506	7091	AP008996.1	NA	Eukaryota	Opisthokonta	Metazoa	Arthropoda	Hexapoda	Insecta	Pterygota	Neoptera	Endopterygota	Amphiesmenoptera	Lepidoptera	Glossata	Bombycidae	Bombyx	Bombyx mori	Neolepidoptera	Bombycoidea	Bombycinae	NA	Heteroneura	NA	NA	NA	NA	NA	NA	NA	NA	NA	NA	NA	NA
1507	7091	DQ242743.1	NA	Eukaryota	Opisthokonta	Metazoa	Arthropoda	Hexapoda	Insecta	Pterygota	Neoptera	Endopterygota	Amphiesmenoptera	Lepidoptera	Glossata	Bombycidae	Bombyx	Bombyx mori	Neolepidoptera	Bombycoidea	Bombycinae	NA	Heteroneura	NA	NA	NA	NA	NA	NA	NA	NA	NA	NA	NA	NA
1508	7091	KF558366.1	NA	Eukaryota	Opisthokonta	Metazoa	Arthropoda	Hexapoda	Insecta	Pterygota	Neoptera	Endopterygota	Amphiesmenoptera	Lepidoptera	Glossata	Bombycidae	Bombyx	Bombyx mori	Neolepidoptera	Bombycoidea	Bombycinae	NA	Heteroneura	NA	NA	NA	NA	NA	NA	NA	NA	NA	NA	NA	NA
1509	7091	AP009012.1	NA	Eukaryota	Opisthokonta	Metazoa	Arthropoda	Hexapoda	Insecta	Pterygota	Neoptera	Endopterygota	Amphiesmenoptera	Lepidoptera	Glossata	Bombycidae	Bombyx	Bombyx mori	Neolepidoptera	Bombycoidea	Bombycinae	NA	Heteroneura	NA	NA	NA	NA	NA	NA	NA	NA	NA	NA	NA	NA
1510	7107	AY078407.1	NA	Eukaryota	Opisthokonta	Metazoa	Arthropoda	Hexapoda	Insecta	Pterygota	Neoptera	Endopterygota	Amphiesmenoptera	Lepidoptera	Glossata	Noctuidae	Spodoptera	Spodoptera exigua	Neolepidoptera	Noctuoidea	Amphipyrinae	NA	Heteroneura	NA	NA	NA	NA	NA	NA	NA	NA	NA	NA	NA	NA
1511	7108	FP340409.1	NA	Eukaryota	Opisthokonta	Metazoa	Arthropoda	Hexapoda	Insecta	Pterygota	Neoptera	Endopterygota	Amphiesmenoptera	Lepidoptera	Glossata	Noctuidae	Spodoptera	Spodoptera frugiperda	Neolepidoptera	Noctuoidea	Amphipyrinae	NA	Heteroneura	NA	NA	NA	NA	NA	NA	NA	NA	NA	NA	NA	NA
1512	7108	FP340418.1	NA	Eukaryota	Opisthokonta	Metazoa	Arthropoda	Hexapoda	Insecta	Pterygota	Neoptera	Endopterygota	Amphiesmenoptera	Lepidoptera	Glossata	Noctuidae	Spodoptera	Spodoptera frugiperda	Neolepidoptera	Noctuoidea	Amphipyrinae	NA	Heteroneura	NA	NA	NA	NA	NA	NA	NA	NA	NA	NA	NA	NA
1513	7108	HQ008728.1	NA	Eukaryota	Opisthokonta	Metazoa	Arthropoda	Hexapoda	Insecta	Pterygota	Neoptera	Endopterygota	Amphiesmenoptera	Lepidoptera	Glossata	Noctuidae	Spodoptera	Spodoptera frugiperda	Neolepidoptera	Noctuoidea	Amphipyrinae	NA	Heteroneura	NA	NA	NA	NA	NA	NA	NA	NA	NA	NA	NA	NA
1514	7108	FO082295.1	NA	Eukaryota	Opisthokonta	Metazoa	Arthropoda	Hexapoda	Insecta	Pterygota	Neoptera	Endopterygota	Amphiesmenoptera	Lepidoptera	Glossata	Noctuidae	Spodoptera	Spodoptera frugiperda	Neolepidoptera	Noctuoidea	Amphipyrinae	NA	Heteroneura	NA	NA	NA	NA	NA	NA	NA	NA	NA	NA	NA	NA
1515	7108	FO681376.1	NA	Eukaryota	Opisthokonta	Metazoa	Arthropoda	Hexapoda	Insecta	Pterygota	Neoptera	Endopterygota	Amphiesmenoptera	Lepidoptera	Glossata	Noctuidae	Spodoptera	Spodoptera frugiperda	Neolepidoptera	Noctuoidea	Amphipyrinae	NA	Heteroneura	NA	NA	NA	NA	NA	NA	NA	NA	NA	NA	NA	NA
1516	7111	KY514092.1	NA	Eukaryota	Opisthokonta	Metazoa	Arthropoda	Hexapoda	Insecta	Pterygota	Neoptera	Endopterygota	Amphiesmenoptera	Lepidoptera	Glossata	Noctuidae	Trichoplusia	Trichoplusia ni	Neolepidoptera	Noctuoidea	Plusiinae	NA	Heteroneura	NA	NA	NA	NA	NA	NA	NA	NA	NA	NA	NA	NA
1517	7159	XM_021856352.1	NA	Eukaryota	Opisthokonta	Metazoa	Arthropoda	Hexapoda	Insecta	Pterygota	Neoptera	Endopterygota	NA	Diptera	Nematocera	Culicidae	Aedes	Aedes aegypti	Culicomorpha	Culicoidea	Culicinae	Aedini	NA	NA	NA	Stegomyia	NA	NA	NA	NA	NA	NA	NA	NA	NA
1518	7159	XM_021845798.1	NA	Eukaryota	Opisthokonta	Metazoa	Arthropoda	Hexapoda	Insecta	Pterygota	Neoptera	Endopterygota	NA	Diptera	Nematocera	Culicidae	Aedes	Aedes aegypti	Culicomorpha	Culicoidea	Culicinae	Aedini	NA	NA	NA	Stegomyia	NA	NA	NA	NA	NA	NA	NA	NA	NA
1519	7159	XM_001648780.2	NA	Eukaryota	Opisthokonta	Metazoa	Arthropoda	Hexapoda	Insecta	Pterygota	Neoptera	Endopterygota	NA	Diptera	Nematocera	Culicidae	Aedes	Aedes aegypti	Culicomorpha	Culicoidea	Culicinae	Aedini	NA	NA	NA	Stegomyia	NA	NA	NA	NA	NA	NA	NA	NA	NA
1520	7159	XM_021844802.1	NA	Eukaryota	Opisthokonta	Metazoa	Arthropoda	Hexapoda	Insecta	Pterygota	Neoptera	Endopterygota	NA	Diptera	Nematocera	Culicidae	Aedes	Aedes aegypti	Culicomorpha	Culicoidea	Culicinae	Aedini	NA	NA	NA	Stegomyia	NA	NA	NA	NA	NA	NA	NA	NA	NA
1521	7159	XM_021849695.1	NA	Eukaryota	Opisthokonta	Metazoa	Arthropoda	Hexapoda	Insecta	Pterygota	Neoptera	Endopterygota	NA	Diptera	Nematocera	Culicidae	Aedes	Aedes aegypti	Culicomorpha	Culicoidea	Culicinae	Aedini	NA	NA	NA	Stegomyia	NA	NA	NA	NA	NA	NA	NA	NA	NA
[truncated: 345 more rows]
