# Supplementary material for: Draft genome assemblies of the avian louse Brueelia nebulosa and its associates using long-read sequencing from an individual specimen
Source: G3 (Bethesda). 2023 Feb 3;13(4):jkad030. doi: 10.1093/g3journal/jkad030 (PMC10085802; doi:10.1093/g3journal/jkad030)
Supplement: jkad030_Supplementary_Data [file jkad030_supplementary_data.zip › Table_S3_G3-2022-403842.txt]

#sample	chromosome	file_name	variants	phased	unphased	singletons	blocks	variant_per_block_median	variant_per_block_avg	variant_per_block_min	variant_per_block_max	variant_per_block_sum	bp_per_block_median	bp_per_block_avg	bp_per_block_min	bp_per_block_max	bp_per_block_sum	heterozygous_variants	heterozygous_snvs	phased_snvs	block_n50
UnnamedSample	scaffold1	stuvu_et_f2_arcs_blastTrim_phased_variants.vcf	30503	29393	26	0	21	985	1399.666667	2	4830	29393	55788	111427.0476	3323	335746	2339968	29419	23237	23235	nan
UnnamedSample	scaffold2	stuvu_et_f2_arcs_blastTrim_phased_variants.vcf	29762	28853	32	0	14	1182.5	2060.928571	2	10990	28853	124278.5	203032.3571	7773	1007574	2842453	28885	23966	23964	nan
UnnamedSample	scaffold3	stuvu_et_f2_arcs_blastTrim_phased_variants.vcf	21007	20536	39	0	10	977.5	2053.6	6	7271	20536	69538	203677.2	71	710640	2036772	20575	16519	16516	nan
UnnamedSample	scaffold4	stuvu_et_f2_arcs_blastTrim_phased_variants.vcf	27017	25999	32	0	14	905.5	1857.071429	2	7636	25999	60715	151956.7143	3747	651425	2127394	26031	20815	20815	nan
UnnamedSample	scaffold5	stuvu_et_f2_arcs_blastTrim_phased_variants.vcf	24987	24266	37	0	14	642.5	1733.285714	10	10724	24266	48534.5	122189.4286	4102	875909	1710652	24303	19127	19123	nan
UnnamedSample	scaffold6	stuvu_et_f2_arcs_blastTrim_phased_variants.vcf	39863	39231	27	0	17	1127	2307.705882	3	7563	39231	58632	168019.8824	3773	585149	2856338	39258	31621	31619	nan
UnnamedSample	scaffold7	stuvu_et_f2_arcs_blastTrim_phased_variants.vcf	2947	2646	7	0	9	10	294	2	1573	2646	33549	119541	3529	717029	1075869	2653	2017	2017	nan
UnnamedSample	scaffold8	stuvu_et_f2_arcs_blastTrim_phased_variants.vcf	4681	4612	19	0	3	1163	1537.333333	127	3322	4612	241295	250329.3333	33211	476482	750988	4631	3610	3607	nan
UnnamedSample	scaffold9	stuvu_et_f2_arcs_blastTrim_phased_variants.vcf	17498	17148	15	0	12	974	1429	3	5817	17148	87845.5	125023.75	7564	428950	1500285	17163	13784	13784	nan
UnnamedSample	scaffold10	stuvu_et_f2_arcs_blastTrim_phased_variants.vcf	12732	12571	14	0	6	1169.5	2095.166667	5	6478	12571	104103	145299.5	11457	411129	871797	12585	9981	9980	nan
UnnamedSample	scaffold11	stuvu_et_f2_arcs_blastTrim_phased_variants.vcf	2081	1878	9	0	4	8.5	469.5	5	1856	1878	9106	107167.5	7754	402704	428670	1887	1265	1265	nan
UnnamedSample	scaffold12	stuvu_et_f2_arcs_blastTrim_phased_variants.vcf	515	406	1	0	11	24	36.90909091	3	114	406	49388	57781.18182	2809	166230	635593	407	117	117	nan
UnnamedSample	scaffold13	stuvu_et_f2_arcs_blastTrim_phased_variants.vcf	6937	6869	15	0	5	1791	1373.8	3	3039	6869	99784	113489.2	12840	237010	567446	6884	5419	5417	nan
UnnamedSample	scaffold14	stuvu_et_f2_arcs_blastTrim_phased_variants.vcf	7903	7779	13	0	6	468	1296.5	2	5950	7779	144112	191045.3333	1	607853	1146272	7792	6199	6199	nan
UnnamedSample	scaffold15	stuvu_et_f2_arcs_blastTrim_phased_variants.vcf	8841	8473	8	0	12	4.5	706.0833333	2	5536	8473	10601	69128.16667	3073	368008	829538	8481	6979	6979	nan
UnnamedSample	scaffold16	stuvu_et_f2_arcs_blastTrim_phased_variants.vcf	16993	16598	23	0	13	25	1276.769231	2	4674	16598	16029	119761.6923	3392	415349	1556902	16621	13307	13307	nan
UnnamedSample	scaffold17	stuvu_et_f2_arcs_blastTrim_phased_variants.vcf	7605	6805	23	0	6	1087	1134.166667	93	2175	6805	105401	165280.8333	32813	545229	991685	6828	4971	4971	nan
UnnamedSample	scaffold18	stuvu_et_f2_arcs_blastTrim_phased_variants.vcf	3317	2931	9	0	5	81	586.2	9	1518	2931	38663	116642	8872	361646	583210	2940	2320	2320	nan
UnnamedSample	scaffold19	stuvu_et_f2_arcs_blastTrim_phased_variants.vcf	14198	13714	12	0	14	591	979.5714286	5	5319	13714	47481	80284.78571	12061	423498	1123987	13726	10727	10727	nan
UnnamedSample	scaffold20	stuvu_et_f2_arcs_blastTrim_phased_variants.vcf	3396	3102	7	0	5	68	620.4	6	2920	3102	32786	88971.6	7053	353547	444858	3109	2353	2352	nan
UnnamedSample	scaffold21	stuvu_et_f2_arcs_blastTrim_phased_variants.vcf	4346	4300	9	0	19	67	226.3157895	5	1415	4300	42757	64762.21053	10683	154179	1230482	4309	3015	3014	nan
UnnamedSample	scaffold22	stuvu_et_f2_arcs_blastTrim_phased_variants.vcf	2263	2252	9	0	1	2252	2252	2252	2252	2252	568441	568441	568441	568441	568441	2261	1711	1711	nan
UnnamedSample	scaffold23	stuvu_et_f2_arcs_blastTrim_phased_variants.vcf	10598	10099	12	0	7	1351	1442.714286	20	3462	10099	86385	113911.2857	19572	221626	797379	10111	8005	8004	nan
UnnamedSample	scaffold24	stuvu_et_f2_arcs_blastTrim_phased_variants.vcf	1473	1343	9	0	2	671.5	671.5	34	1309	1343	240021.5	240021.5	12199	467844	480043	1352	943	943	nan
UnnamedSample	scaffold25	stuvu_et_f2_arcs_blastTrim_phased_variants.vcf	5888	5619	6	0	7	946	802.7142857	7	2199	5619	85893	80528.14286	12264	192517	563697	5625	4335	4335	nan
UnnamedSample	scaffold26	stuvu_et_f2_arcs_blastTrim_phased_variants.vcf	3522	3453	9	0	8	38	431.625	3	3143	3453	40105	77076	3842	218022	616608	3462	2789	2789	nan
UnnamedSample	scaffold27	stuvu_et_f2_arcs_blastTrim_phased_variants.vcf	3982	3611	14	0	8	59	451.375	2	2140	3611	24757	96886.25	349	528263	775090	3625	2683	2682	nan
UnnamedSample	scaffold28	stuvu_et_f2_arcs_blastTrim_phased_variants.vcf	5196	5098	14	0	6	668	849.6666667	6	1785	5098	100683	150331.1667	2675	471423	901987	5112	3886	3886	nan
UnnamedSample	scaffold29	stuvu_et_f2_arcs_blastTrim_phased_variants.vcf	14234	13968	12	0	13	461	1074.461538	3	3141	13968	32714	75183.92308	6322	273797	977391	13980	11007	11006	nan
UnnamedSample	scaffold30	stuvu_et_f2_arcs_blastTrim_phased_variants.vcf	7543	7386	14	0	5	1597	1477.2	8	2934	7386	195147	132523.2	6088	219724	662616	7400	5913	5913	nan
UnnamedSample	scaffold31	stuvu_et_f2_arcs_blastTrim_phased_variants.vcf	15267	14446	30	0	14	652.5	1031.857143	49	4456	14446	62167	125828.9286	8748	404352	1761605	14476	11165	11163	nan
UnnamedSample	scaffold32	stuvu_et_f2_arcs_blastTrim_phased_variants.vcf	6218	5787	18	0	14	141	413.3571429	3	2417	5787	19753	44557.64286	1451	216221	623807	5805	4431	4429	nan
UnnamedSample	scaffold33	stuvu_et_f2_arcs_blastTrim_phased_variants.vcf	7212	7112	4	0	2	3556	3556	3093	4019	7112	223033.5	223033.5	219446	226621	446067	7116	5836	5836	nan
UnnamedSample	scaffold34	stuvu_et_f2_arcs_blastTrim_phased_variants.vcf	1455	1434	7	0	2	717	717	109	1325	1434	248434	248434	20101	476767	496868	1441	1071	1071	nan
UnnamedSample	scaffold35	stuvu_et_f2_arcs_blastTrim_phased_variants.vcf	10883	10603	5	0	8	451.5	1325.375	11	5172	10603	35074.5	97697.125	10074	348836	781577	10608	8357	8357	nan
UnnamedSample	scaffold36	stuvu_et_f2_arcs_blastTrim_phased_variants.vcf	4812	4646	17	0	4	417	1161.5	20	3792	4646	42400	128016.5	1859	425407	512066	4663	3717	3715	nan
UnnamedSample	scaffold37	stuvu_et_f2_arcs_blastTrim_phased_variants.vcf	7577	7413	6	0	5	442	1482.6	3	6351	7413	21022	106811.2	1047	460746	534056	7419	5915	5915	nan
UnnamedSample	scaffold38	stuvu_et_f2_arcs_blastTrim_phased_variants.vcf	2603	2554	4	0	2	1277	1277	327	2227	2554	318730	318730	190849	446611	637460	2558	1848	1848	nan
UnnamedSample	scaffold39	stuvu_et_f2_arcs_blastTrim_phased_variants.vcf	8479	8062	4	0	8	957.5	1007.75	14	2357	8062	65274.5	90526.5	9541	191336	724212	8066	6437	6437	nan
UnnamedSample	scaffold40	stuvu_et_f2_arcs_blastTrim_phased_variants.vcf	7483	7252	13	0	5	1477	1450.4	5	3973	7252	108181	131142.6	12462	381009	655713	7265	5651	5651	nan
UnnamedSample	scaffold41	stuvu_et_f2_arcs_blastTrim_phased_variants.vcf	5416	5300	14	0	11	230	481.8181818	2	1454	5300	53269	89265.81818	2703	339194	981924	5314	4079	4079	nan
UnnamedSample	scaffold42	stuvu_et_f2_arcs_blastTrim_phased_variants.vcf	6308	6251	12	0	4	753.5	1562.75	382	4362	6251	71537.5	147837	27302	420971	591348	6263	5045	5045	nan
UnnamedSample	scaffold43	stuvu_et_f2_arcs_blastTrim_phased_variants.vcf	703	697	3	0	2	348.5	348.5	8	689	697	211186	211186	3010	419362	422372	700	431	431	nan
UnnamedSample	scaffold44	stuvu_et_f2_arcs_blastTrim_phased_variants.vcf	8728	8642	6	0	4	970	2160.5	779	5923	8642	70496.5	151673.25	48796	416904	606693	8648	7167	7167	nan
UnnamedSample	scaffold45	stuvu_et_f2_arcs_blastTrim_phased_variants.vcf	4967	4895	8	0	4	888.5	1223.75	166	2952	4895	72726.5	105396	32590	243541	421584	4903	3735	3734	nan
UnnamedSample	scaffold46	stuvu_et_f2_arcs_blastTrim_phased_variants.vcf	4648	4626	2	0	2	2313	2313	1352	3274	4626	186566	186566	141732	231400	373132	4628	3773	3773	nan
UnnamedSample	scaffold47	stuvu_et_f2_arcs_blastTrim_phased_variants.vcf	4536	4503	12	0	5	212	900.6	12	3632	4503	29282	87440.6	11191	337876	437203	4515	3603	3603	nan
UnnamedSample	scaffold48	stuvu_et_f2_arcs_blastTrim_phased_variants.vcf	3547	3467	22	0	4	284.5	866.75	13	2885	3467	51034	118837.75	3553	369730	475351	3489	2596	2586	nan
UnnamedSample	scaffold49	stuvu_et_f2_arcs_blastTrim_phased_variants.vcf	10315	9847	50	0	6	1316.5	1641.166667	621	3761	9847	83147.5	108606	40537	278225	651636	9897	7485	7474	nan
UnnamedSample	scaffold50	stuvu_et_f2_arcs_blastTrim_phased_variants.vcf	16537	16136	28	0	17	834	949.1764706	2	2579	16136	55462	71227.94118	1458	245893	1210875	16164	12820	12818	nan
UnnamedSample	scaffold51	stuvu_et_f2_arcs_blastTrim_phased_variants.vcf	185	6	1	0	1	6	6	6	6	6	13568	13568	13568	13568	13568	7	0	0	nan
UnnamedSample	scaffold52	stuvu_et_f2_arcs_blastTrim_phased_variants.vcf	14591	14443	23	0	13	494	1111	9	3431	14443	55899	79214.84615	8132	190633	1029793	14466	11724	11721	nan
UnnamedSample	scaffold53	stuvu_et_f2_arcs_blastTrim_phased_variants.vcf	3790	3668	13	0	4	854.5	917	40	1919	3668	98258	117812.5	15249	259485	471250	3681	2780	2780	nan
UnnamedSample	scaffold54	stuvu_et_f2_arcs_blastTrim_phased_variants.vcf	5250	4748	6	0	1	4748	4748	4748	4748	4748	389386	389386	389386	389386	389386	4754	3719	3718	nan
UnnamedSample	scaffold55	stuvu_et_f2_arcs_blastTrim_phased_variants.vcf	10373	8605	7	0	14	79.5	614.6428571	5	2824	8605	29066	56192.85714	71	196366	786700	8612	6626	6626	nan
UnnamedSample	scaffold56	stuvu_et_f2_arcs_blastTrim_phased_variants.vcf	16284	15919	24	0	8	813.5	1989.875	213	7213	15919	63094	145686.875	14345	502137	1165495	15943	12446	12446	nan
UnnamedSample	scaffold57	stuvu_et_f2_arcs_blastTrim_phased_variants.vcf	2677	2651	5	0	3	630	883.6666667	477	1544	2651	92854	115808.3333	68629	185942	347425	2656	1994	1994	nan
UnnamedSample	scaffold58	stuvu_et_f2_arcs_blastTrim_phased_variants.vcf	4427	4382	5	0	2	2191	2191	1653	2729	4382	179640.5	179640.5	104948	254333	359281	4387	3505	3505	nan
UnnamedSample	scaffold59	stuvu_et_f2_arcs_blastTrim_phased_variants.vcf	969	288	1	0	8	7.5	36	2	160	288	16310	17758.875	165	35676	142071	289	188	188	nan
UnnamedSample	scaffold60	stuvu_et_f2_arcs_blastTrim_phased_variants.vcf	9699	9609	16	0	9	858	1067.666667	18	2120	9609	74535	98737.33333	23210	230288	888636	9625	7620	7619	nan
UnnamedSample	scaffold61	stuvu_et_f2_arcs_blastTrim_phased_variants.vcf	2409	2305	13	0	4	318.5	576.25	13	1655	2305	75838.5	124702.75	7845	339289	498811	2318	1724	1724	nan
UnnamedSample	scaffold62	stuvu_et_f2_arcs_blastTrim_phased_variants.vcf	10229	10095	12	0	8	304	1261.875	21	6028	10095	31725.5	94986.625	5949	373585	759893	10107	8268	8268	nan
UnnamedSample	scaffold63	stuvu_et_f2_arcs_blastTrim_phased_variants.vcf	9937	9740	15	0	2	4870	4870	3788	5952	9740	399854.5	399854.5	370374	429335	799709	9755	7731	7731	nan
UnnamedSample	scaffold64	stuvu_et_f2_arcs_blastTrim_phased_variants.vcf	2334	2296	3	0	6	51.5	382.6666667	3	1480	2296	31785.5	55820	2026	147077	334920	2299	1734	1732	nan
UnnamedSample	scaffold65	stuvu_et_f2_arcs_blastTrim_phased_variants.vcf	109	32	1	0	1	32	32	32	32	32	21659	21659	21659	21659	21659	33	1	1	nan
UnnamedSample	scaffold66	stuvu_et_f2_arcs_blastTrim_phased_variants.vcf	4080	3923	13	0	7	247	560.4285714	7	2829	3923	64526	70359	11178	197005	492513	3936	2954	2952	nan
UnnamedSample	scaffold67	stuvu_et_f2_arcs_blastTrim_phased_variants.vcf	5340	5206	9	0	7	191	743.7142857	7	2999	5206	25941	66903.14286	8047	259290	468322	5215	4130	4127	nan
UnnamedSample	scaffold68	stuvu_et_f2_arcs_blastTrim_phased_variants.vcf	5046	4965	17	0	3	270	1655	151	4544	4965	15701	123813	7047	348691	371439	4982	3897	3897	nan
UnnamedSample	scaffold69	stuvu_et_f2_arcs_blastTrim_phased_variants.vcf	4322	4243	13	0	4	969	1060.75	54	2251	4243	71335.5	80932.5	9455	171604	323730	4256	3403	3403	nan
UnnamedSample	scaffold70	stuvu_et_f2_arcs_blastTrim_phased_variants.vcf	651	625	8	0	1	625	625	625	625	625	338578	338578	338578	338578	338578	633	421	421	nan
UnnamedSample	scaffold71	stuvu_et_f2_arcs_blastTrim_phased_variants.vcf	3954	3733	17	0	5	91	746.6	2	3008	3733	31444	78649	517	250911	393245	3750	2859	2857	nan
UnnamedSample	scaffold72	stuvu_et_f2_arcs_blastTrim_phased_variants.vcf	3558	3468	10	0	6	611.5	578	2	1156	3468	57955	89258.66667	11705	278844	535552	3478	2766	2766	nan
UnnamedSample	scaffold73	stuvu_et_f2_arcs_blastTrim_phased_variants.vcf	5698	5584	7	0	6	575	930.6666667	122	2122	5584	73006	84557.83333	7926	181556	507347	5591	4423	4423	nan
UnnamedSample	scaffold74	stuvu_et_f2_arcs_blastTrim_phased_variants.vcf	6697	6109	13	0	5	777	1221.8	12	2910	6109	84061	93947	11632	205082	469735	6122	4896	4896	nan
UnnamedSample	scaffold75	stuvu_et_f2_arcs_blastTrim_phased_variants.vcf	5716	5658	11	0	13	13	435.2307692	2	4037	5658	25027	64509.07692	1391	379455	838618	5669	4443	4443	nan
UnnamedSample	scaffold76	stuvu_et_f2_arcs_blastTrim_phased_variants.vcf	85	85	0	0	4	9	21.25	2	65	85	25514.5	53438.75	45	162681	213755	85	11	11	nan
UnnamedSample	scaffold77	stuvu_et_f2_arcs_blastTrim_phased_variants.vcf	304	26	0	0	2	13	13	6	20	26	19801	19801	9696	29906	39602	26	0	0	nan
UnnamedSample	scaffold78	stuvu_et_f2_arcs_blastTrim_phased_variants.vcf	4167	4078	10	0	10	161	407.8	11	1654	4078	28018	41323.1	3734	160516	413231	4088	3094	3093	nan
UnnamedSample	scaffold79	stuvu_et_f2_arcs_blastTrim_phased_variants.vcf	139	5	0	0	1	5	5	5	5	5	13051	13051	13051	13051	13051	5	0	0	nan
UnnamedSample	scaffold80	stuvu_et_f2_arcs_blastTrim_phased_variants.vcf	285	70	1	0	4	14	17.5	8	34	70	12144.5	11111.25	4899	15257	44445	71	41	41	nan
UnnamedSample	scaffold81	stuvu_et_f2_arcs_blastTrim_phased_variants.vcf	5620	5328	8	0	5	1558	1065.6	271	1669	5328	125913	103626.6	9538	202330	518133	5336	4209	4209	nan
UnnamedSample	scaffold82	stuvu_et_f2_arcs_blastTrim_phased_variants.vcf	1377	1046	0	0	3	476	348.6666667	40	530	1046	30002	47508.66667	19604	92920	142526	1046	781	781	nan
UnnamedSample	scaffold83	stuvu_et_f2_arcs_blastTrim_phased_variants.vcf	5795	5745	9	0	9	149	638.3333333	2	4323	5745	19344	47281.11111	2107	281675	425530	5754	4614	4612	nan
UnnamedSample	scaffold84	stuvu_et_f2_arcs_blastTrim_phased_variants.vcf	3902	3812	0	0	3	934	1270.666667	206	2672	3812	71831	90151	14503	184119	270453	3812	2947	2947	nan
UnnamedSample	scaffold85	stuvu_et_f2_arcs_blastTrim_phased_variants.vcf	727	685	2	0	1	685	685	685	685	685	269866	269866	269866	269866	269866	687	494	494	nan
UnnamedSample	scaffold86	stuvu_et_f2_arcs_blastTrim_phased_variants.vcf	7849	7667	5	0	12	264.5	638.9166667	3	3334	7667	24273.5	50518.58333	2456	224309	606223	7672	6109	6109	nan
UnnamedSample	scaffold87	stuvu_et_f2_arcs_blastTrim_phased_variants.vcf	6182	6095	10	0	4	715.5	1523.75	255	4409	6095	59067	103804	11350	285732	415216	6105	4792	4792	nan
UnnamedSample	scaffold88	stuvu_et_f2_arcs_blastTrim_phased_variants.vcf	2629	2507	2	0	5	17	501.4	10	1933	2507	32538	54570.8	17344	141671	272854	2509	1967	1967	nan
UnnamedSample	scaffold89	stuvu_et_f2_arcs_blastTrim_phased_variants.vcf	15476	14932	23	0	19	524	785.8947368	5	3225	14932	37609	65701.73684	2955	313585	1248333	14955	11718	11717	nan
UnnamedSample	scaffold90	stuvu_et_f2_arcs_blastTrim_phased_variants.vcf	655	28	0	0	3	4	9.333333333	2	22	28	4072	17606.66667	2987	45761	52820	28	0	0	nan
UnnamedSample	scaffold91	stuvu_et_f2_arcs_blastTrim_phased_variants.vcf	5144	4922	11	0	5	766	984.4	418	2255	4922	57989	79091.4	33175	182808	395457	4933	3799	3797	nan
UnnamedSample	scaffold92	stuvu_et_f2_arcs_blastTrim_phased_variants.vcf	6500	6242	18	0	9	364	693.5555556	7	1672	6242	28344	56653.88889	10305	151518	509885	6260	4859	4859	nan
UnnamedSample	scaffold93	stuvu_et_f2_arcs_blastTrim_phased_variants.vcf	5190	4998	10	0	1	4998	4998	4998	4998	4998	330489	330489	330489	330489	330489	5008	3913	3912	nan
UnnamedSample	scaffold94	stuvu_et_f2_arcs_blastTrim_phased_variants.vcf	531	527	2	0	3	124	175.6666667	15	388	527	25289	80802.33333	23897	193221	242407	529	341	341	nan
UnnamedSample	scaffold95	stuvu_et_f2_arcs_blastTrim_phased_variants.vcf	1283	1269	4	0	2	634.5	634.5	25	1244	1269	143824	143824	49598	238050	287648	1273	989	989	nan
UnnamedSample	scaffold96	stuvu_et_f2_arcs_blastTrim_phased_variants.vcf	4955	4886	7	0	2	2443	2443	319	4567	4886	135517	135517	38382	232652	271034	4893	3901	3900	nan
UnnamedSample	scaffold97	stuvu_et_f2_arcs_blastTrim_phased_variants.vcf	937	914	10	0	2	457	457	104	810	914	115091.5	115091.5	32513	197670	230183	924	664	664	nan
UnnamedSample	scaffold98	stuvu_et_f2_arcs_blastTrim_phased_variants.vcf	2894	2856	2	0	2	1428	1428	865	1991	2856	106985	106985	45061	168909	213970	2858	2259	2259	nan
UnnamedSample	scaffold99	stuvu_et_f2_arcs_blastTrim_phased_variants.vcf	7799	7649	11	0	6	844	1274.833333	3	4044	7649	82748.5	100587.6667	1097	257595	603526	7660	6099	6099	nan
UnnamedSample	scaffold100	stuvu_et_f2_arcs_blastTrim_phased_variants.vcf	715	659	2	0	2	329.5	329.5	72	587	659	98039.5	98039.5	62249	133830	196079	661	518	518	nan
UnnamedSample	scaffold101	stuvu_et_f2_arcs_blastTrim_phased_variants.vcf	2785	2716	2	0	3	440	905.3333333	122	2154	2716	44125	66027.33333	12672	141285	198082	2718	2111	2111	nan
UnnamedSample	scaffold102	stuvu_et_f2_arcs_blastTrim_phased_variants.vcf	2247	2170	2	0	9	15	241.1111111	2	1082	2170	22005	29468.22222	6677	73681	265214	2172	1699	1699	nan
UnnamedSample	scaffold103	stuvu_et_f2_arcs_blastTrim_phased_variants.vcf	2895	2659	4	0	3	406	886.3333333	347	1906	2659	26049	68852.66667	14297	166212	206558	2663	2127	2126	nan
UnnamedSample	scaffold104	stuvu_et_f2_arcs_blastTrim_phased_variants.vcf	7205	7083	15	0	13	261	544.8461538	2	1751	7083	49085	51081.15385	3507	162043	664055	7098	5488	5488	nan
UnnamedSample	scaffold105	stuvu_et_f2_arcs_blastTrim_phased_variants.vcf	2389	2367	4	0	2	1183.5	1183.5	36	2331	2367	97183	97183	3005	191361	194366	2371	1851	1851	nan
UnnamedSample	scaffold106	stuvu_et_f2_arcs_blastTrim_phased_variants.vcf	3403	3290	6	0	3	1359	1096.666667	424	1507	3290	96646	99636	25629	176633	298908	3296	2472	2472	nan
UnnamedSample	scaffold107	stuvu_et_f2_arcs_blastTrim_phased_variants.vcf	4090	3909	5	0	5	576	781.8	169	2077	3909	29037	49736	19642	141342	248680	3914	2984	2984	nan
UnnamedSample	scaffold108	stuvu_et_f2_arcs_blastTrim_phased_variants.vcf	2278	2168	8	0	2	1084	1084	227	1941	2168	87020.5	87020.5	10605	163436	174041	2176	1544	1543	nan
UnnamedSample	scaffold109	stuvu_et_f2_arcs_blastTrim_phased_variants.vcf	754	751	2	0	2	375.5	375.5	38	713	751	88138.5	88138.5	17322	158955	176277	753	558	558	nan
UnnamedSample	scaffold110	stuvu_et_f2_arcs_blastTrim_phased_variants.vcf	2924	2852	8	0	1	2852	2852	2852	2852	2852	179897	179897	179897	179897	179897	2860	2385	2385	nan
UnnamedSample	scaffold111	stuvu_et_f2_arcs_blastTrim_phased_variants.vcf	2473	2419	3	0	6	109	403.1666667	3	1625	2419	23141.5	40099.33333	2200	111130	240596	2422	1891	1891	nan
UnnamedSample	scaffold112	stuvu_et_f2_arcs_blastTrim_phased_variants.vcf	2686	2605	2	0	2	1302.5	1302.5	218	2387	2605	94475	94475	10536	178414	188950	2607	2063	2063	nan
UnnamedSample	scaffold113	stuvu_et_f2_arcs_blastTrim_phased_variants.vcf	28	4	0	0	1	4	4	4	4	4	5595	5595	5595	5595	5595	4	0	0	nan
UnnamedSample	scaffold114	stuvu_et_f2_arcs_blastTrim_phased_variants.vcf	2210	2108	7	0	4	481.5	527	185	960	2108	52479	54464.5	15915	96985	217858	2115	1587	1585	nan
UnnamedSample	scaffold115	stuvu_et_f2_arcs_blastTrim_phased_variants.vcf	3350	3300	10	0	6	464	550	42	1341	3300	48295	57718.33333	9222	122075	346310	3310	2644	2644	nan
UnnamedSample	scaffold116	stuvu_et_f2_arcs_blastTrim_phased_variants.vcf	2902	2872	4	0	2	1436	1436	225	2647	2872	93154	93154	17050	169258	186308	2876	2256	2256	nan
UnnamedSample	scaffold117	stuvu_et_f2_arcs_blastTrim_phased_variants.vcf	5067	4950	14	0	5	660	990	23	1975	4950	105690	119678.4	21553	256991	598392	4964	3977	3977	nan
UnnamedSample	scaffold118	stuvu_et_f2_arcs_blastTrim_phased_variants.vcf	4423	4211	10	0	10	223	421.1	4	1422	4211	18695	37884.3	2870	97633	378843	4221	3208	3207	nan
UnnamedSample	scaffold119	stuvu_et_f2_arcs_blastTrim_phased_variants.vcf	3795	3735	6	0	3	1013	1245	455	2267	3735	114548	92777.66667	42767	121018	278333	3741	2961	2961	nan
UnnamedSample	scaffold120	stuvu_et_f2_arcs_blastTrim_phased_variants.vcf	1798	1791	0	0	2	895.5	895.5	77	1714	1791	83395	83395	7631	159159	166790	1791	1358	1358	nan
UnnamedSample	scaffold121	stuvu_et_f2_arcs_blastTrim_phased_variants.vcf	194	128	1	0	1	128	128	128	128	128	34762	34762	34762	34762	34762	129	99	99	nan
UnnamedSample	scaffold122	stuvu_et_f2_arcs_blastTrim_phased_variants.vcf	4024	3962	11	0	5	130	792.4	3	2256	3962	14354	56092	4613	152076	280460	3973	3316	3314	nan
UnnamedSample	scaffold123	stuvu_et_f2_arcs_blastTrim_phased_variants.vcf	1110	1100	3	0	1	1100	1100	1100	1100	1100	148759	148759	148759	148759	148759	1103	883	883	nan
UnnamedSample	scaffold124	stuvu_et_f2_arcs_blastTrim_phased_variants.vcf	2620	2602	4	0	1	2602	2602	2602	2602	2602	153611	153611	153611	153611	153611	2606	2136	2136	nan
UnnamedSample	scaffold125	stuvu_et_f2_arcs_blastTrim_phased_variants.vcf	1477	1338	8	0	5	25	267.6	5	659	1338	5718	22411.6	1527	58716	112058	1346	1018	1018	nan
UnnamedSample	scaffold126	stuvu_et_f2_arcs_blastTrim_phased_variants.vcf	2039	2038	0	0	1	2038	2038	2038	2038	2038	151147	151147	151147	151147	151147	2038	1755	1755	nan
UnnamedSample	scaffold127	stuvu_et_f2_arcs_blastTrim_phased_variants.vcf	2424	2205	2	0	5	156	441	3	1603	2205	16012	31032.8	4217	101140	155164	2207	1744	1744	nan
UnnamedSample	scaffold128	stuvu_et_f2_arcs_blastTrim_phased_variants.vcf	1459	1417	5	0	3	426	472.3333333	166	825	1417	85490	91225	37505	150680	273675	1422	1123	1123	nan
UnnamedSample	scaffold129	stuvu_et_f2_arcs_blastTrim_phased_variants.vcf	1599	1569	0	0	1	1569	1569	1569	1569	1569	146762	146762	146762	146762	146762	1569	1251	1251	nan
UnnamedSample	scaffold130	stuvu_et_f2_arcs_blastTrim_phased_variants.vcf	2212	2135	14	0	1	2135	2135	2135	2135	2135	148192	148192	148192	148192	148192	2149	1635	1633	nan
UnnamedSample	scaffold131	stuvu_et_f2_arcs_blastTrim_phased_variants.vcf	3093	3016	6	0	3	397	1005.333333	111	2508	3016	21389	61986	18799	145770	185958	3022	2333	2333	nan
UnnamedSample	scaffold132	stuvu_et_f2_arcs_blastTrim_phased_variants.vcf	1138	1125	1	0	2	562.5	562.5	494	631	1125	94093	94093	42637	145549	188186	1126	832	832	nan
UnnamedSample	scaffold133	stuvu_et_f2_arcs_blastTrim_phased_variants.vcf	3052	2953	8	0	3	594	984.3333333	330	2029	2953	76708	93324.33333	19918	183347	279973	2961	2250	2248	nan
UnnamedSample	scaffold134	stuvu_et_f2_arcs_blastTrim_phased_variants.vcf	1898	1854	6	0	1	1854	1854	1854	1854	1854	135791	135791	135791	135791	135791	1860	1460	1457	nan
UnnamedSample	scaffold135	stuvu_et_f2_arcs_blastTrim_phased_variants.vcf	2617	2449	4	0	8	115.5	306.125	5	1127	2449	32040	44049.375	8037	130371	352395	2453	1833	1833	nan
UnnamedSample	scaffold136	stuvu_et_f2_arcs_blastTrim_phased_variants.vcf	2362	2333	9	0	4	79	583.25	22	2153	2333	8093.5	38987.75	4994	134770	155951	2342	1781	1781	nan
UnnamedSample	scaffold137	stuvu_et_f2_arcs_blastTrim_phased_variants.vcf	406	385	1	0	2	192.5	192.5	111	274	385	43405.5	43405.5	31770	55041	86811	386	292	292	nan
UnnamedSample	scaffold138	stuvu_et_f2_arcs_blastTrim_phased_variants.vcf	1879	1486	2	0	3	217	495.3333333	10	1259	1486	32513	50201	20872	97218	150603	1488	1136	1136	nan
UnnamedSample	scaffold139	stuvu_et_f2_arcs_blastTrim_phased_variants.vcf	3325	3194	15	0	5	172	638.8	155	2513	3194	11577	53246	8457	216319	266230	3209	2502	2500	nan
UnnamedSample	scaffold140	stuvu_et_f2_arcs_blastTrim_phased_variants.vcf	92	78	1	0	2	39	39	32	46	78	19489.5	19489.5	6530	32449	38979	79	62	62	nan
UnnamedSample	scaffold141	stuvu_et_f2_arcs_blastTrim_phased_variants.vcf	3349	3248	8	0	6	472	541.3333333	4	1073	3248	72386	67682.5	8511	130453	406095	3256	2509	2509	nan
UnnamedSample	scaffold142	stuvu_et_f2_arcs_blastTrim_phased_variants.vcf	134	12	0	0	2	6	6	2	10	12	8464.5	8464.5	7434	9495	16929	12	2	2	nan
UnnamedSample	scaffold143	stuvu_et_f2_arcs_blastTrim_phased_variants.vcf	7418	7257	19	0	6	1196	1209.5	273	2070	7257	84156.5	74616.66667	33118	107085	447700	7276	5593	5584	nan
UnnamedSample	scaffold144	stuvu_et_f2_arcs_blastTrim_phased_variants.vcf	454	397	0	0	1	397	397	397	397	397	52881	52881	52881	52881	52881	397	316	316	nan
UnnamedSample	scaffold145	stuvu_et_f2_arcs_blastTrim_phased_variants.vcf	80	77	0	0	2	38.5	38.5	19	58	77	52195.5	52195.5	40364	64027	104391	77	45	45	nan
UnnamedSample	scaffold146	stuvu_et_f2_arcs_blastTrim_phased_variants.vcf	2195	2121	4	0	4	557.5	530.25	119	887	2121	30103.5	42422	13785	95696	169688	2125	1635	1635	nan
UnnamedSample	scaffold147	stuvu_et_f2_arcs_blastTrim_phased_variants.vcf	1893	1873	1	0	3	403	624.3333333	6	1464	1873	33255	39386	10232	74671	118158	1874	1444	1444	nan
UnnamedSample	scaffold148	stuvu_et_f2_arcs_blastTrim_phased_variants.vcf	27	0	0	0	0	nan	nan	0	0	0	nan	nan	0	0	0	0	0	0	nan
UnnamedSample	scaffold149	stuvu_et_f2_arcs_blastTrim_phased_variants.vcf	1225	916	5	0	1	916	916	916	916	916	118133	118133	118133	118133	118133	921	701	701	nan
UnnamedSample	scaffold151	stuvu_et_f2_arcs_blastTrim_phased_variants.vcf	1982	1769	5	0	1	1769	1769	1769	1769	1769	114994	114994	114994	114994	114994	1774	1303	1303	nan
UnnamedSample	scaffold152	stuvu_et_f2_arcs_blastTrim_phased_variants.vcf	3299	3126	18	0	5	261	625.2	189	1922	3126	20286	40355.8	10782	121376	201779	3144	2383	2380	nan
UnnamedSample	scaffold153	stuvu_et_f2_arcs_blastTrim_phased_variants.vcf	2252	2207	4	0	4	542.5	551.75	2	1120	2207	41745.5	40350.75	3836	74076	161403	2211	1668	1668	nan
UnnamedSample	scaffold154	stuvu_et_f2_arcs_blastTrim_phased_variants.vcf	11	4	0	0	1	4	4	4	4	4	10580	10580	10580	10580	10580	4	0	0	nan
UnnamedSample	scaffold155	stuvu_et_f2_arcs_blastTrim_phased_variants.vcf	188	88	1	0	2	44	44	29	59	88	24930.5	24930.5	16027	33834	49861	89	32	31	nan
UnnamedSample	scaffold156	stuvu_et_f2_arcs_blastTrim_phased_variants.vcf	1126	1047	2	0	2	523.5	523.5	13	1034	1047	43828	43828	32692	54964	87656	1049	874	874	nan
UnnamedSample	scaffold157	stuvu_et_f2_arcs_blastTrim_phased_variants.vcf	2154	2132	0	0	1	2132	2132	2132	2132	2132	119617	119617	119617	119617	119617	2132	1738	1738	nan
UnnamedSample	scaffold158	stuvu_et_f2_arcs_blastTrim_phased_variants.vcf	215	21	47	0	2	10.5	10.5	6	15	21	10752.5	10752.5	10086	11419	21505	68	55	9	nan
UnnamedSample	scaffold159	stuvu_et_f2_arcs_blastTrim_phased_variants.vcf	3708	3608	4	0	4	812	902	119	1865	3608	59740.5	61890.5	16128	111953	247562	3612	3022	3022	nan
UnnamedSample	scaffold160	stuvu_et_f2_arcs_blastTrim_phased_variants.vcf	4209	4034	9	0	6	433	672.3333333	342	1960	4034	25605.5	39362.16667	14850	114962	236173	4043	3080	3079	nan
UnnamedSample	scaffold161	stuvu_et_f2_arcs_blastTrim_phased_variants.vcf	374	50	15	0	2	25	25	7	43	50	49989	49989	26739	73239	99978	65	21	7	nan
UnnamedSample	scaffold162	stuvu_et_f2_arcs_blastTrim_phased_variants.vcf	2664	2545	30	0	4	623.5	636.25	169	1129	2545	51782.5	52188.75	13879	91311	208755	2575	1946	1943	nan
UnnamedSample	scaffold163	stuvu_et_f2_arcs_blastTrim_phased_variants.vcf	192	74	0	0	2	37	37	25	49	74	23419.5	23419.5	9149	37690	46839	74	44	44	nan
UnnamedSample	scaffold164	stuvu_et_f2_arcs_blastTrim_phased_variants.vcf	1764	1752	2	0	3	137	584	112	1503	1752	14115	37992	10948	88913	113976	1754	1376	1376	nan
UnnamedSample	scaffold165	stuvu_et_f2_arcs_blastTrim_phased_variants.vcf	395	252	2	0	2	126	126	52	200	252	73087	73087	49569	96605	146174	254	157	157	nan
UnnamedSample	scaffold166	stuvu_et_f2_arcs_blastTrim_phased_variants.vcf	106	102	0	0	3	36	34	24	42	102	16134	18283.33333	6379	32337	54850	102	12	12	nan
UnnamedSample	scaffold167	stuvu_et_f2_arcs_blastTrim_phased_variants.vcf	1683	1583	2	0	1	1583	1583	1583	1583	1583	109135	109135	109135	109135	109135	1585	1206	1206	nan
UnnamedSample	scaffold168	stuvu_et_f2_arcs_blastTrim_phased_variants.vcf	6	6	0	0	1	6	6	6	6	6	2826	2826	2826	2826	2826	6	0	0	nan
UnnamedSample	scaffold169	stuvu_et_f2_arcs_blastTrim_phased_variants.vcf	197	111	0	0	2	55.5	55.5	8	103	111	18448	18448	12256	24640	36896	111	78	78	nan
UnnamedSample	scaffold170	stuvu_et_f2_arcs_blastTrim_phased_variants.vcf	1246	1234	1	0	1	1234	1234	1234	1234	1234	96106	96106	96106	96106	96106	1235	988	988	nan
UnnamedSample	scaffold171	stuvu_et_f2_arcs_blastTrim_phased_variants.vcf	2427	2399	6	0	2	1199.5	1199.5	1068	1331	2399	86958.5	86958.5	79837	94080	173917	2405	1867	1866	nan
UnnamedSample	scaffold172	stuvu_et_f2_arcs_blastTrim_phased_variants.vcf	2326	2313	3	0	4	603.5	578.25	6	1100	2313	52154.5	50320.25	4587	92385	201281	2316	1817	1817	nan
UnnamedSample	scaffold173	stuvu_et_f2_arcs_blastTrim_phased_variants.vcf	2060	1825	0	0	3	537	608.3333333	526	762	1825	96284	71820.33333	19955	99222	215461	1825	1428	1428	nan
UnnamedSample	scaffold174	stuvu_et_f2_arcs_blastTrim_phased_variants.vcf	165	51	0	0	3	5	17	2	44	51	9047	26365.66667	1086	68964	79097	51	1	1	nan
UnnamedSample	scaffold175	stuvu_et_f2_arcs_blastTrim_phased_variants.vcf	4290	4191	9	0	4	853.5	1047.75	703	1781	4191	75597.5	73173	40997	100500	292692	4200	3290	3289	nan
UnnamedSample	scaffold176	stuvu_et_f2_arcs_blastTrim_phased_variants.vcf	1395	1371	5	0	1	1371	1371	1371	1371	1371	100287	100287	100287	100287	100287	1376	1032	1031	nan
UnnamedSample	scaffold177	stuvu_et_f2_arcs_blastTrim_phased_variants.vcf	1456	1435	1	0	2	717.5	717.5	124	1311	1435	52282.5	52282.5	7097	97468	104565	1436	1106	1106	nan
UnnamedSample	scaffold178	stuvu_et_f2_arcs_blastTrim_phased_variants.vcf	2560	2440	14	0	5	150	488	5	1131	2440	25377	40961.4	1866	93938	204807	2454	1847	1837	nan
UnnamedSample	scaffold179	stuvu_et_f2_arcs_blastTrim_phased_variants.vcf	2367	2331	7	0	3	1080	777	10	1241	2331	64119	61627.33333	24450	96313	184882	2338	1869	1869	nan
UnnamedSample	scaffold180	stuvu_et_f2_arcs_blastTrim_phased_variants.vcf	3304	3267	4	0	3	1182	1089	743	1342	3267	83981	75667.66667	54956	88066	227003	3271	2627	2627	nan
UnnamedSample	scaffold181	stuvu_et_f2_arcs_blastTrim_phased_variants.vcf	5	4	1	0	1	4	4	4	4	4	1026	1026	1026	1026	1026	5	0	0	nan
UnnamedSample	scaffold182	stuvu_et_f2_arcs_blastTrim_phased_variants.vcf	348	143	1	0	1	143	143	143	143	143	14970	14970	14970	14970	14970	144	116	116	nan
UnnamedSample	scaffold183	stuvu_et_f2_arcs_blastTrim_phased_variants.vcf	58	58	0	0	1	58	58	58	58	58	96552	96552	96552	96552	96552	58	35	35	nan
UnnamedSample	scaffold184	stuvu_et_f2_arcs_blastTrim_phased_variants.vcf	404	99	2	0	4	22	24.75	7	48	99	11803.5	12013.75	3554	20894	48055	101	48	48	nan
UnnamedSample	scaffold185	stuvu_et_f2_arcs_blastTrim_phased_variants.vcf	3033	2967	6	0	3	689	989	659	1619	2967	46155	59209.66667	38208	93266	177629	2973	2177	2176	nan
UnnamedSample	scaffold186	stuvu_et_f2_arcs_blastTrim_phased_variants.vcf	2488	2466	4	0	5	272	493.2	4	1538	2466	19070	33830.2	2538	90546	169151	2470	1806	1806	nan
UnnamedSample	scaffold187	stuvu_et_f2_arcs_blastTrim_phased_variants.vcf	94	9	1	0	2	4.5	4.5	4	5	9	8922.5	8922.5	6981	10864	17845	10	0	0	nan
UnnamedSample	scaffold188	stuvu_et_f2_arcs_blastTrim_phased_variants.vcf	834	735	1	0	2	367.5	367.5	4	731	735	36969.5	36969.5	1491	72448	73939	736	560	560	nan
UnnamedSample	scaffold189	stuvu_et_f2_arcs_blastTrim_phased_variants.vcf	1418	1323	2	0	1	1323	1323	1323	1323	1323	77305	77305	77305	77305	77305	1325	947	947	nan
UnnamedSample	scaffold190	stuvu_et_f2_arcs_blastTrim_phased_variants.vcf	2192	2071	0	0	3	721	690.3333333	479	871	2071	51315	44246	22047	59376	132738	2071	1585	1585	nan
UnnamedSample	scaffold191	stuvu_et_f2_arcs_blastTrim_phased_variants.vcf	1387	1328	11	0	4	170.5	332	23	964	1328	10556.5	28187.25	6501	85135	112749	1339	985	979	nan
UnnamedSample	scaffold192	stuvu_et_f2_arcs_blastTrim_phased_variants.vcf	378	294	2	0	2	147	147	23	271	294	50971.5	50971.5	19928	82015	101943	296	222	222	nan
UnnamedSample	scaffold193	stuvu_et_f2_arcs_blastTrim_phased_variants.vcf	116	115	0	0	1	115	115	115	115	115	81177	81177	81177	81177	81177	115	91	91	nan
UnnamedSample	scaffold194	stuvu_et_f2_arcs_blastTrim_phased_variants.vcf	1207	1181	3	0	1	1181	1181	1181	1181	1181	78379	78379	78379	78379	78379	1184	924	924	nan
UnnamedSample	scaffold195	stuvu_et_f2_arcs_blastTrim_phased_variants.vcf	64	14	1	0	3	6	4.666666667	2	6	14	7033	5012.666667	915	7090	15038	15	0	0	nan
UnnamedSample	scaffold196	stuvu_et_f2_arcs_blastTrim_phased_variants.vcf	1096	1062	0	0	1	1062	1062	1062	1062	1062	82019	82019	82019	82019	82019	1062	781	781	nan
UnnamedSample	scaffold197	stuvu_et_f2_arcs_blastTrim_phased_variants.vcf	2730	2617	5	0	4	513.5	654.25	389	1201	2617	31734.5	40335	21364	76507	161340	2622	1977	1976	nan
UnnamedSample	scaffold198	stuvu_et_f2_arcs_blastTrim_phased_variants.vcf	103	102	1	0	2	51	51	10	92	102	21193	21193	14698	27688	42386	103	71	71	nan
UnnamedSample	scaffold199	stuvu_et_f2_arcs_blastTrim_phased_variants.vcf	1685	1624	3	0	1	1624	1624	1624	1624	1624	91906	91906	91906	91906	91906	1627	1286	1285	nan
UnnamedSample	scaffold200	stuvu_et_f2_arcs_blastTrim_phased_variants.vcf	1024	925	4	0	4	245	231.25	15	420	925	20494	19378.25	8041	28484	77513	929	730	730	nan
UnnamedSample	scaffold201	stuvu_et_f2_arcs_blastTrim_phased_variants.vcf	140	130	0	0	2	65	65	4	126	130	36447.5	36447.5	9113	63782	72895	130	0	0	nan
UnnamedSample	scaffold202	stuvu_et_f2_arcs_blastTrim_phased_variants.vcf	1932	1899	1	0	3	848	633	8	1043	1899	69254	52127.66667	11865	75264	156383	1900	1526	1526	nan
UnnamedSample	scaffold203	stuvu_et_f2_arcs_blastTrim_phased_variants.vcf	3723	3548	16	0	5	539	709.6	467	1044	3548	32391	42022.4	20874	72552	210112	3564	2624	2622	nan
UnnamedSample	scaffold204	stuvu_et_f2_arcs_blastTrim_phased_variants.vcf	1513	1485	0	0	2	742.5	742.5	448	1037	1485	54934	54934	35472	74396	109868	1485	1203	1203	nan
UnnamedSample	scaffold205	stuvu_et_f2_arcs_blastTrim_phased_variants.vcf	2425	2308	4	0	3	623	769.3333333	617	1068	2308	60960	59550.66667	53386	64306	178652	2312	1869	1869	nan
UnnamedSample	scaffold206	stuvu_et_f2_arcs_blastTrim_phased_variants.vcf	852	829	5	0	4	205	207.25	174	245	829	21687.5	21951.5	8734	35697	87806	834	602	602	nan
UnnamedSample	scaffold207	stuvu_et_f2_arcs_blastTrim_phased_variants.vcf	1679	1581	7	0	1	1581	1581	1581	1581	1581	72522	72522	72522	72522	72522	1588	1224	1224	nan
UnnamedSample	scaffold208	stuvu_et_f2_arcs_blastTrim_phased_variants.vcf	431	401	1	0	1	401	401	401	401	401	67394	67394	67394	67394	67394	402	294	294	nan
UnnamedSample	scaffold209	stuvu_et_f2_arcs_blastTrim_phased_variants.vcf	3171	2779	1	0	3	753	926.3333333	478	1548	2779	33511	39734.33333	17077	68615	119203	2780	2168	2168	nan
UnnamedSample	scaffold210	stuvu_et_f2_arcs_blastTrim_phased_variants.vcf	843	754	1	0	1	754	754	754	754	754	70271	70271	70271	70271	70271	755	601	601	nan
UnnamedSample	scaffold211	stuvu_et_f2_arcs_blastTrim_phased_variants.vcf	625	602	0	0	2	301	301	265	337	602	28596	28596	21620	35572	57192	602	469	469	nan
UnnamedSample	scaffold212	stuvu_et_f2_arcs_blastTrim_phased_variants.vcf	182	50	2	0	2	25	25	4	46	50	12804.5	12804.5	8233	17376	25609	52	32	31	nan
UnnamedSample	scaffold213	stuvu_et_f2_arcs_blastTrim_phased_variants.vcf	759	729	1	0	2	364.5	364.5	200	529	729	32771	32771	12670	52872	65542	730	526	526	nan
UnnamedSample	scaffold214	stuvu_et_f2_arcs_blastTrim_phased_variants.vcf	132	33	1	0	2	16.5	16.5	3	30	33	14198.5	14198.5	7197	21200	28397	34	1	1	nan
UnnamedSample	scaffold215	stuvu_et_f2_arcs_blastTrim_phased_variants.vcf	67	37	1	0	1	37	37	37	37	37	55462	55462	55462	55462	55462	38	4	4	nan
UnnamedSample	scaffold216	stuvu_et_f2_arcs_blastTrim_phased_variants.vcf	501	477	6	0	3	43	159	37	397	477	21923	23941.33333	14574	35327	71824	483	282	282	nan
UnnamedSample	scaffold217	stuvu_et_f2_arcs_blastTrim_phased_variants.vcf	929	916	0	0	1	916	916	916	916	916	64971	64971	64971	64971	64971	916	669	669	nan
UnnamedSample	scaffold218	stuvu_et_f2_arcs_blastTrim_phased_variants.vcf	2160	2075	4	0	3	727	691.6666667	27	1321	2075	40415	35970	982	66513	107910	2079	1640	1640	nan
UnnamedSample	scaffold219	stuvu_et_f2_arcs_blastTrim_phased_variants.vcf	38	20	1	0	2	10	10	3	17	20	18337.5	18337.5	7598	29077	36675	21	0	0	nan
UnnamedSample	scaffold220	stuvu_et_f2_arcs_blastTrim_phased_variants.vcf	944	918	2	0	1	918	918	918	918	918	62576	62576	62576	62576	62576	920	728	728	nan
UnnamedSample	scaffold221	stuvu_et_f2_arcs_blastTrim_phased_variants.vcf	1597	1540	11	0	6	212	256.6666667	53	568	1540	12945.5	19461.5	7147	38623	116769	1551	1259	1259	nan
UnnamedSample	scaffold222	stuvu_et_f2_arcs_blastTrim_phased_variants.vcf	2375	2222	7	0	3	681	740.6666667	332	1209	2222	42948	42992.33333	19362	66667	128977	2229	1671	1671	nan
UnnamedSample	scaffold223	stuvu_et_f2_arcs_blastTrim_phased_variants.vcf	30	28	1	0	1	28	28	28	28	28	46723	46723	46723	46723	46723	29	0	0	nan
UnnamedSample	scaffold224	stuvu_et_f2_arcs_blastTrim_phased_variants.vcf	2160	2115	2	0	2	1057.5	1057.5	997	1118	2115	57373.5	57373.5	50550	64197	114747	2117	1638	1638	nan
UnnamedSample	scaffold225	stuvu_et_f2_arcs_blastTrim_phased_variants.vcf	40	35	1	0	1	35	35	35	35	35	60764	60764	60764	60764	60764	36	2	2	nan
UnnamedSample	scaffold226	stuvu_et_f2_arcs_blastTrim_phased_variants.vcf	241	82	2	0	1	82	82	82	82	82	51757	51757	51757	51757	51757	84	59	58	nan
UnnamedSample	scaffold227	stuvu_et_f2_arcs_blastTrim_phased_variants.vcf	446	169	0	0	3	8	56.33333333	2	159	169	6349	7262.333333	3388	12050	21787	169	135	135	nan
UnnamedSample	scaffold228	stuvu_et_f2_arcs_blastTrim_phased_variants.vcf	912	883	1	0	1	883	883	883	883	883	48565	48565	48565	48565	48565	884	676	675	nan
UnnamedSample	scaffold229	stuvu_et_f2_arcs_blastTrim_phased_variants.vcf	977	923	3	0	2	461.5	461.5	45	878	923	30207	30207	1021	59393	60414	926	735	735	nan
UnnamedSample	scaffold230	stuvu_et_f2_arcs_blastTrim_phased_variants.vcf	357	15	0	0	3	6	5	2	7	15	2771	6093.666667	1543	13967	18281	15	1	1	nan
UnnamedSample	scaffold231	stuvu_et_f2_arcs_blastTrim_phased_variants.vcf	40	37	0	0	2	18.5	18.5	2	35	37	4479	4479	342	8616	8958	37	2	2	nan
UnnamedSample	scaffold232	stuvu_et_f2_arcs_blastTrim_phased_variants.vcf	100	52	0	0	1	52	52	52	52	52	11333	11333	11333	11333	11333	52	39	39	nan
UnnamedSample	scaffold233	stuvu_et_f2_arcs_blastTrim_phased_variants.vcf	1306	1283	12	0	3	258	427.6666667	227	798	1283	21031	27288	10215	50618	81864	1295	936	936	nan
UnnamedSample	scaffold234	stuvu_et_f2_arcs_blastTrim_phased_variants.vcf	853	846	1	0	1	846	846	846	846	846	51732	51732	51732	51732	51732	847	676	676	nan
UnnamedSample	scaffold235	stuvu_et_f2_arcs_blastTrim_phased_variants.vcf	28	10	0	0	2	5	5	5	5	10	4937	4937	735	9139	9874	10	3	3	nan
UnnamedSample	scaffold236	stuvu_et_f2_arcs_blastTrim_phased_variants.vcf	665	663	1	0	1	663	663	663	663	663	52341	52341	52341	52341	52341	664	524	524	nan
UnnamedSample	scaffold237	stuvu_et_f2_arcs_blastTrim_phased_variants.vcf	1231	1212	2	0	3	331	404	171	710	1212	17346	26702	12407	50353	80106	1214	981	981	nan
UnnamedSample	scaffold238	stuvu_et_f2_arcs_blastTrim_phased_variants.vcf	1468	1403	11	0	3	535	467.6666667	331	537	1403	25953	32173	19933	50633	96519	1414	970	970	nan
UnnamedSample	scaffold239	stuvu_et_f2_arcs_blastTrim_phased_variants.vcf	836	805	1	0	1	805	805	805	805	805	55238	55238	55238	55238	55238	806	582	581	nan
UnnamedSample	scaffold240	stuvu_et_f2_arcs_blastTrim_phased_variants.vcf	156	59	0	0	3	4	19.66666667	2	53	59	4960	6308.666667	1987	11979	18926	59	42	42	nan
UnnamedSample	scaffold241	stuvu_et_f2_arcs_blastTrim_phased_variants.vcf	222	222	0	0	1	222	222	222	222	222	16243	16243	16243	16243	16243	222	176	176	nan
UnnamedSample	scaffold242	stuvu_et_f2_arcs_blastTrim_phased_variants.vcf	124	22	0	0	1	22	22	22	22	22	49168	49168	49168	49168	49168	22	0	0	nan
UnnamedSample	scaffold243	stuvu_et_f2_arcs_blastTrim_phased_variants.vcf	37	20	1	0	2	10	10	7	13	20	11794	11794	11069	12519	23588	21	0	0	nan
UnnamedSample	scaffold244	stuvu_et_f2_arcs_blastTrim_phased_variants.vcf	1491	1464	2	0	3	310	488	215	939	1464	27031	29806.33333	11540	50848	89419	1466	1125	1125	nan
UnnamedSample	scaffold245	stuvu_et_f2_arcs_blastTrim_phased_variants.vcf	56	3	0	0	1	3	3	3	3	3	5949	5949	5949	5949	5949	3	0	0	nan
UnnamedSample	scaffold246	stuvu_et_f2_arcs_blastTrim_phased_variants.vcf	608	604	0	0	1	604	604	604	604	604	39092	39092	39092	39092	39092	604	475	475	nan
UnnamedSample	scaffold247	stuvu_et_f2_arcs_blastTrim_phased_variants.vcf	136	18	0	0	2	9	9	7	11	18	5263	5263	83	10443	10526	18	12	12	nan
UnnamedSample	scaffold248	stuvu_et_f2_arcs_blastTrim_phased_variants.vcf	428	425	0	0	2	212.5	212.5	120	305	425	15704	15704	10889	20519	31408	425	350	350	nan
UnnamedSample	scaffold249	stuvu_et_f2_arcs_blastTrim_phased_variants.vcf	169	23	0	0	1	23	23	23	23	23	16026	16026	16026	16026	16026	23	0	0	nan
UnnamedSample	scaffold250	stuvu_et_f2_arcs_blastTrim_phased_variants.vcf	1439	1324	8	0	3	537	441.3333333	16	771	1324	39096	32779.66667	12468	46775	98339	1332	994	994	nan
UnnamedSample	scaffold252	stuvu_et_f2_arcs_blastTrim_phased_variants.vcf	29	29	0	0	1	29	29	29	29	29	38900	38900	38900	38900	38900	29	1	1	nan
UnnamedSample	scaffold254	stuvu_et_f2_arcs_blastTrim_phased_variants.vcf	670	650	0	0	1	650	650	650	650	650	45652	45652	45652	45652	45652	650	526	526	nan
UnnamedSample	scaffold255	stuvu_et_f2_arcs_blastTrim_phased_variants.vcf	135	67	6	0	2	33.5	33.5	10	57	67	12938	12938	6005	19871	25876	73	44	38	nan
UnnamedSample	scaffold257	stuvu_et_f2_arcs_blastTrim_phased_variants.vcf	735	733	1	0	2	366.5	366.5	294	439	733	20472	20472	15289	25655	40944	734	593	593	nan
UnnamedSample	scaffold258	stuvu_et_f2_arcs_blastTrim_phased_variants.vcf	874	820	0	0	2	410	410	188	632	820	29041	29041	14960	43122	58082	820	614	614	nan
UnnamedSample	scaffold259	stuvu_et_f2_arcs_blastTrim_phased_variants.vcf	158	5	0	0	1	5	5	5	5	5	10874	10874	10874	10874	10874	5	0	0	nan
UnnamedSample	scaffold260	stuvu_et_f2_arcs_blastTrim_phased_variants.vcf	995	920	3	0	1	920	920	920	920	920	60835	60835	60835	60835	60835	923	702	702	nan
UnnamedSample	scaffold261	stuvu_et_f2_arcs_blastTrim_phased_variants.vcf	673	654	0	0	1	654	654	654	654	654	43994	43994	43994	43994	43994	654	536	536	nan
UnnamedSample	scaffold262	stuvu_et_f2_arcs_blastTrim_phased_variants.vcf	2	0	1	0	0	nan	nan	0	0	0	nan	nan	0	0	0	1	0	0	nan
UnnamedSample	scaffold263	stuvu_et_f2_arcs_blastTrim_phased_variants.vcf	1352	1334	0	0	2	667	667	622	712	1334	35430.5	35430.5	31641	39220	70861	1334	1015	1015	nan
UnnamedSample	scaffold264	stuvu_et_f2_arcs_blastTrim_phased_variants.vcf	91	4	0	0	1	4	4	4	4	4	427	427	427	427	427	4	0	0	nan
UnnamedSample	scaffold265	stuvu_et_f2_arcs_blastTrim_phased_variants.vcf	35	2	0	0	1	2	2	2	2	2	253	253	253	253	253	2	0	0	nan
UnnamedSample	scaffold266	stuvu_et_f2_arcs_blastTrim_phased_variants.vcf	1234	1188	3	0	6	201	198	8	320	1188	16613	13691.5	4157	18703	82149	1191	905	905	nan
UnnamedSample	scaffold267	stuvu_et_f2_arcs_blastTrim_phased_variants.vcf	1806	1675	2	0	4	444.5	418.75	252	534	1675	23024	24729.75	14109	38762	98919	1677	1251	1251	nan
UnnamedSample	scaffold268	stuvu_et_f2_arcs_blastTrim_phased_variants.vcf	508	458	0	0	2	229	229	3	455	458	15368.5	15368.5	6361	24376	30737	458	328	328	nan
UnnamedSample	scaffold269	stuvu_et_f2_arcs_blastTrim_phased_variants.vcf	5	0	5	0	0	nan	nan	0	0	0	nan	nan	0	0	0	5	5	0	nan
UnnamedSample	scaffold270	stuvu_et_f2_arcs_blastTrim_phased_variants.vcf	290	280	0	0	1	280	280	280	280	280	16486	16486	16486	16486	16486	280	231	231	nan
UnnamedSample	scaffold272	stuvu_et_f2_arcs_blastTrim_phased_variants.vcf	989	945	1	0	2	472.5	472.5	418	527	945	31313.5	31313.5	23283	39344	62627	946	749	749	nan
UnnamedSample	scaffold273	stuvu_et_f2_arcs_blastTrim_phased_variants.vcf	751	679	2	0	2	339.5	339.5	186	493	679	25009.5	25009.5	11360	38659	50019	681	490	490	nan
UnnamedSample	scaffold274	stuvu_et_f2_arcs_blastTrim_phased_variants.vcf	87	10	73	0	2	5	5	4	6	10	5378.5	5378.5	4752	6005	10757	83	69	0	nan
UnnamedSample	scaffold275	stuvu_et_f2_arcs_blastTrim_phased_variants.vcf	1222	1175	6	0	2	587.5	587.5	347	828	1175	34075	34075	32427	35723	68150	1181	930	929	nan
UnnamedSample	scaffold276	stuvu_et_f2_arcs_blastTrim_phased_variants.vcf	1169	1131	1	0	4	325.5	282.75	10	470	1131	26721	26799	23253	30501	107196	1132	861	861	nan
UnnamedSample	scaffold278	stuvu_et_f2_arcs_blastTrim_phased_variants.vcf	12	2	0	0	1	2	2	2	2	2	1511	1511	1511	1511	1511	2	0	0	nan
UnnamedSample	scaffold279	stuvu_et_f2_arcs_blastTrim_phased_variants.vcf	27	5	1	0	1	5	5	5	5	5	11554	11554	11554	11554	11554	6	0	0	nan
UnnamedSample	scaffold282	stuvu_et_f2_arcs_blastTrim_phased_variants.vcf	171	4	0	0	1	4	4	4	4	4	6757	6757	6757	6757	6757	4	0	0	nan
UnnamedSample	scaffold283	stuvu_et_f2_arcs_blastTrim_phased_variants.vcf	64	37	0	0	1	37	37	37	37	37	44245	44245	44245	44245	44245	37	0	0	nan
UnnamedSample	scaffold284	stuvu_et_f2_arcs_blastTrim_phased_variants.vcf	814	752	6	0	4	179.5	188	16	377	752	10203.5	14229	5405	31104	56916	758	568	567	nan
UnnamedSample	scaffold285	stuvu_et_f2_arcs_blastTrim_phased_variants.vcf	212	206	1	0	1	206	206	206	206	206	17887	17887	17887	17887	17887	207	168	168	nan
UnnamedSample	scaffold286	stuvu_et_f2_arcs_blastTrim_phased_variants.vcf	598	586	1	0	2	293	293	186	400	586	23240.5	23240.5	12842	33639	46481	587	391	391	nan
UnnamedSample	scaffold287	stuvu_et_f2_arcs_blastTrim_phased_variants.vcf	337	330	0	0	1	330	330	330	330	330	31954	31954	31954	31954	31954	330	245	245	nan
UnnamedSample	scaffold288	stuvu_et_f2_arcs_blastTrim_phased_variants.vcf	1207	963	1	0	6	168	160.5	2	368	963	9471	10326.83333	187	18858	61961	964	702	702	nan
UnnamedSample	scaffold289	stuvu_et_f2_arcs_blastTrim_phased_variants.vcf	634	551	0	0	1	551	551	551	551	551	28796	28796	28796	28796	28796	551	395	395	nan
UnnamedSample	scaffold290	stuvu_et_f2_arcs_blastTrim_phased_variants.vcf	468	457	0	0	1	457	457	457	457	457	28753	28753	28753	28753	28753	457	333	333	nan
UnnamedSample	scaffold291	stuvu_et_f2_arcs_blastTrim_phased_variants.vcf	156	134	1	0	1	134	134	134	134	134	29203	29203	29203	29203	29203	135	67	67	nan
UnnamedSample	scaffold292	stuvu_et_f2_arcs_blastTrim_phased_variants.vcf	91	16	0	0	1	16	16	16	16	16	26883	26883	26883	26883	26883	16	4	4	nan
UnnamedSample	scaffold293	stuvu_et_f2_arcs_blastTrim_phased_variants.vcf	90	83	7	0	4	20	20.75	2	41	83	4540.5	7905.75	2	22540	31623	90	32	29	nan
UnnamedSample	scaffold294	stuvu_et_f2_arcs_blastTrim_phased_variants.vcf	627	533	1	0	2	266.5	266.5	146	387	533	21177.5	21177.5	13966	28389	42355	534	366	366	nan
UnnamedSample	scaffold295	stuvu_et_f2_arcs_blastTrim_phased_variants.vcf	340	315	1	0	1	315	315	315	315	315	18084	18084	18084	18084	18084	316	252	252	nan
UnnamedSample	scaffold296	stuvu_et_f2_arcs_blastTrim_phased_variants.vcf	883	846	4	0	3	217	282	195	434	846	15000	18164.33333	10845	28648	54493	850	628	628	nan
UnnamedSample	scaffold297	stuvu_et_f2_arcs_blastTrim_phased_variants.vcf	932	851	0	0	2	425.5	425.5	329	522	851	31928.5	31928.5	29977	33880	63857	851	642	642	nan
UnnamedSample	scaffold300	stuvu_et_f2_arcs_blastTrim_phased_variants.vcf	811	734	3	0	2	367	367	288	446	734	21748.5	21748.5	15814	27683	43497	737	608	608	nan
UnnamedSample	scaffold301	stuvu_et_f2_arcs_blastTrim_phased_variants.vcf	690	458	7	0	2	229	229	8	450	458	19157.5	19157.5	12048	26267	38315	465	387	386	nan
UnnamedSample	scaffold302	stuvu_et_f2_arcs_blastTrim_phased_variants.vcf	986	835	1	0	2	417.5	417.5	388	447	835	22983.5	22983.5	20125	25842	45967	836	618	618	nan
UnnamedSample	scaffold303	stuvu_et_f2_arcs_blastTrim_phased_variants.vcf	743	691	11	0	2	345.5	345.5	260	431	691	24897.5	24897.5	24460	25335	49795	702	496	495	nan
UnnamedSample	scaffold304	stuvu_et_f2_arcs_blastTrim_phased_variants.vcf	506	474	2	0	3	123	158	25	326	474	14261	14806	12654	17503	44418	476	300	300	nan
UnnamedSample	scaffold305	stuvu_et_f2_arcs_blastTrim_phased_variants.vcf	149	68	1	0	1	68	68	68	68	68	26424	26424	26424	26424	26424	69	44	44	nan
UnnamedSample	scaffold307	stuvu_et_f2_arcs_blastTrim_phased_variants.vcf	303	256	14	0	2	128	128	15	241	256	14522	14522	10874	18170	29044	270	158	156	nan
UnnamedSample	scaffold308	stuvu_et_f2_arcs_blastTrim_phased_variants.vcf	47	4	0	0	1	4	4	4	4	4	7533	7533	7533	7533	7533	4	0	0	nan
UnnamedSample	scaffold309	stuvu_et_f2_arcs_blastTrim_phased_variants.vcf	231	226	0	0	1	226	226	226	226	226	21766	21766	21766	21766	21766	226	161	161	nan
UnnamedSample	scaffold310	stuvu_et_f2_arcs_blastTrim_phased_variants.vcf	496	493	2	0	2	246.5	246.5	179	314	493	18068	18068	10565	25571	36136	495	367	367	nan
UnnamedSample	scaffold311	stuvu_et_f2_arcs_blastTrim_phased_variants.vcf	216	205	1	0	1	205	205	205	205	205	19193	19193	19193	19193	19193	206	170	170	nan
UnnamedSample	scaffold312	stuvu_et_f2_arcs_blastTrim_phased_variants.vcf	124	69	0	0	1	69	69	69	69	69	11410	11410	11410	11410	11410	69	45	45	nan
UnnamedSample	scaffold313	stuvu_et_f2_arcs_blastTrim_phased_variants.vcf	32	26	2	0	1	26	26	26	26	26	2629	2629	2629	2629	2629	28	22	22	nan
UnnamedSample	scaffold314	stuvu_et_f2_arcs_blastTrim_phased_variants.vcf	124	3	0	0	1	3	3	3	3	3	17517	17517	17517	17517	17517	3	0	0	nan
UnnamedSample	scaffold316	stuvu_et_f2_arcs_blastTrim_phased_variants.vcf	59	56	0	0	1	56	56	56	56	56	25672	25672	25672	25672	25672	56	47	47	nan
UnnamedSample	scaffold320	stuvu_et_f2_arcs_blastTrim_phased_variants.vcf	7	6	1	0	1	6	6	6	6	6	2591	2591	2591	2591	2591	7	3	3	nan
UnnamedSample	scaffold321	stuvu_et_f2_arcs_blastTrim_phased_variants.vcf	225	221	3	0	1	221	221	221	221	221	23248	23248	23248	23248	23248	224	162	162	nan
UnnamedSample	scaffold322	stuvu_et_f2_arcs_blastTrim_phased_variants.vcf	53	15	0	0	2	7.5	7.5	2	13	15	2534.5	2534.5	258	4811	5069	15	3	3	nan
UnnamedSample	scaffold324	stuvu_et_f2_arcs_blastTrim_phased_variants.vcf	430	429	1	0	1	429	429	429	429	429	23751	23751	23751	23751	23751	430	330	330	nan
UnnamedSample	scaffold325	stuvu_et_f2_arcs_blastTrim_phased_variants.vcf	291	231	4	0	1	231	231	231	231	231	24675	24675	24675	24675	24675	235	158	158	nan
UnnamedSample	scaffold326	stuvu_et_f2_arcs_blastTrim_phased_variants.vcf	586	533	4	0	1	533	533	533	533	533	22852	22852	22852	22852	22852	537	364	363	nan
UnnamedSample	scaffold327	stuvu_et_f2_arcs_blastTrim_phased_variants.vcf	872	719	2	0	4	194.5	179.75	49	281	719	11710	11005.75	5956	14647	44023	721	534	534	nan
UnnamedSample	scaffold328	stuvu_et_f2_arcs_blastTrim_phased_variants.vcf	628	583	0	0	1	583	583	583	583	583	24845	24845	24845	24845	24845	583	454	454	nan
UnnamedSample	scaffold329	stuvu_et_f2_arcs_blastTrim_phased_variants.vcf	504	491	0	0	1	491	491	491	491	491	22322	22322	22322	22322	22322	491	395	395	nan
UnnamedSample	scaffold330	stuvu_et_f2_arcs_blastTrim_phased_variants.vcf	50	13	0	0	1	13	13	13	13	13	7354	7354	7354	7354	7354	13	1	1	nan
UnnamedSample	scaffold331	stuvu_et_f2_arcs_blastTrim_phased_variants.vcf	259	244	4	0	1	244	244	244	244	244	20446	20446	20446	20446	20446	248	202	202	nan
UnnamedSample	scaffold332	stuvu_et_f2_arcs_blastTrim_phased_variants.vcf	90	0	1	0	0	nan	nan	0	0	0	nan	nan	0	0	0	1	0	0	nan
UnnamedSample	scaffold333	stuvu_et_f2_arcs_blastTrim_phased_variants.vcf	11	0	11	0	0	nan	nan	0	0	0	nan	nan	0	0	0	11	11	0	nan
UnnamedSample	scaffold336	stuvu_et_f2_arcs_blastTrim_phased_variants.vcf	94	84	2	0	1	84	84	84	84	84	20749	20749	20749	20749	20749	86	51	51	nan
UnnamedSample	scaffold337	stuvu_et_f2_arcs_blastTrim_phased_variants.vcf	8	8	0	0	1	8	8	8	8	8	255	255	255	255	255	8	6	6	nan
UnnamedSample	scaffold339	stuvu_et_f2_arcs_blastTrim_phased_variants.vcf	376	368	4	0	1	368	368	368	368	368	22294	22294	22294	22294	22294	372	263	263	nan
UnnamedSample	scaffold340	stuvu_et_f2_arcs_blastTrim_phased_variants.vcf	300	300	0	0	1	300	300	300	300	300	22378	22378	22378	22378	22378	300	218	218	nan
UnnamedSample	scaffold341	stuvu_et_f2_arcs_blastTrim_phased_variants.vcf	105	99	0	0	1	99	99	99	99	99	20756	20756	20756	20756	20756	99	72	72	nan
UnnamedSample	scaffold342	stuvu_et_f2_arcs_blastTrim_phased_variants.vcf	39	4	0	0	1	4	4	4	4	4	7779	7779	7779	7779	7779	4	0	0	nan
UnnamedSample	scaffold343	stuvu_et_f2_arcs_blastTrim_phased_variants.vcf	5	4	0	0	1	4	4	4	4	4	8546	8546	8546	8546	8546	4	0	0	nan
UnnamedSample	scaffold344	stuvu_et_f2_arcs_blastTrim_phased_variants.vcf	70	68	0	0	1	68	68	68	68	68	9387	9387	9387	9387	9387	68	59	59	nan
UnnamedSample	scaffold345	stuvu_et_f2_arcs_blastTrim_phased_variants.vcf	78	29	0	0	1	29	29	29	29	29	7256	7256	7256	7256	7256	29	24	24	nan
UnnamedSample	scaffold346	stuvu_et_f2_arcs_blastTrim_phased_variants.vcf	41	12	0	0	1	12	12	12	12	12	18369	18369	18369	18369	18369	12	0	0	nan
UnnamedSample	scaffold347	stuvu_et_f2_arcs_blastTrim_phased_variants.vcf	232	137	0	0	1	137	137	137	137	137	11918	11918	11918	11918	11918	137	97	97	nan
UnnamedSample	scaffold348	stuvu_et_f2_arcs_blastTrim_phased_variants.vcf	370	355	1	0	2	177.5	177.5	142	213	355	8773.5	8773.5	6044	11503	17547	356	290	290	nan
UnnamedSample	scaffold349	stuvu_et_f2_arcs_blastTrim_phased_variants.vcf	608	580	4	0	2	290	290	287	293	580	16120	16120	15340	16900	32240	584	463	463	nan
UnnamedSample	scaffold350	stuvu_et_f2_arcs_blastTrim_phased_variants.vcf	246	227	1	0	1	227	227	227	227	227	14982	14982	14982	14982	14982	228	167	167	nan
UnnamedSample	scaffold351	stuvu_et_f2_arcs_blastTrim_phased_variants.vcf	196	186	5	0	1	186	186	186	186	186	10151	10151	10151	10151	10151	191	140	140	nan
UnnamedSample	scaffold352	stuvu_et_f2_arcs_blastTrim_phased_variants.vcf	234	232	2	0	2	116	116	37	195	232	16137.5	16137.5	13703	18572	32275	234	155	155	nan
UnnamedSample	scaffold353	stuvu_et_f2_arcs_blastTrim_phased_variants.vcf	1134	1090	3	0	2	545	545	320	770	1090	28644.5	28644.5	17194	40095	57289	1093	778	778	nan
UnnamedSample	scaffold354	stuvu_et_f2_arcs_blastTrim_phased_variants.vcf	327	292	0	0	1	292	292	292	292	292	20518	20518	20518	20518	20518	292	219	219	nan
UnnamedSample	scaffold355	stuvu_et_f2_arcs_blastTrim_phased_variants.vcf	272	271	1	0	1	271	271	271	271	271	20142	20142	20142	20142	20142	272	204	204	nan
UnnamedSample	scaffold356	stuvu_et_f2_arcs_blastTrim_phased_variants.vcf	311	243	0	0	1	243	243	243	243	243	15858	15858	15858	15858	15858	243	160	160	nan
UnnamedSample	scaffold357	stuvu_et_f2_arcs_blastTrim_phased_variants.vcf	306	306	0	0	1	306	306	306	306	306	15837	15837	15837	15837	15837	306	245	245	nan
UnnamedSample	scaffold359	stuvu_et_f2_arcs_blastTrim_phased_variants.vcf	814	700	4	0	2	350	350	212	488	700	14722	14722	12385	17059	29444	704	514	514	nan
UnnamedSample	scaffold360	stuvu_et_f2_arcs_blastTrim_phased_variants.vcf	444	378	2	0	1	378	378	378	378	378	23552	23552	23552	23552	23552	380	273	273	nan
UnnamedSample	scaffold361	stuvu_et_f2_arcs_blastTrim_phased_variants.vcf	129	128	0	0	2	64	64	44	84	128	7483.5	7483.5	4289	10678	14967	128	106	106	nan
UnnamedSample	scaffold362	stuvu_et_f2_arcs_blastTrim_phased_variants.vcf	16	16	0	0	2	8	8	3	13	16	4676	4676	4281	5071	9352	16	10	10	nan
UnnamedSample	scaffold363	stuvu_et_f2_arcs_blastTrim_phased_variants.vcf	186	186	0	0	1	186	186	186	186	186	13617	13617	13617	13617	13617	186	141	141	nan
UnnamedSample	scaffold364	stuvu_et_f2_arcs_blastTrim_phased_variants.vcf	581	565	1	0	1	565	565	565	565	565	35434	35434	35434	35434	35434	566	415	415	nan
UnnamedSample	scaffold365	stuvu_et_f2_arcs_blastTrim_phased_variants.vcf	159	156	2	0	1	156	156	156	156	156	14206	14206	14206	14206	14206	158	103	103	nan
UnnamedSample	scaffold366	stuvu_et_f2_arcs_blastTrim_phased_variants.vcf	402	379	1	0	1	379	379	379	379	379	26978	26978	26978	26978	26978	380	268	268	nan
UnnamedSample	scaffold367	stuvu_et_f2_arcs_blastTrim_phased_variants.vcf	199	198	0	0	1	198	198	198	198	198	14664	14664	14664	14664	14664	198	143	143	nan
UnnamedSample	scaffold368	stuvu_et_f2_arcs_blastTrim_phased_variants.vcf	475	324	0	0	1	324	324	324	324	324	22729	22729	22729	22729	22729	324	232	232	nan
UnnamedSample	scaffold369	stuvu_et_f2_arcs_blastTrim_phased_variants.vcf	176	173	2	0	1	173	173	173	173	173	8017	8017	8017	8017	8017	175	117	117	nan
UnnamedSample	scaffold371	stuvu_et_f2_arcs_blastTrim_phased_variants.vcf	293	279	5	0	1	279	279	279	279	279	25206	25206	25206	25206	25206	284	237	237	nan
UnnamedSample	scaffold372	stuvu_et_f2_arcs_blastTrim_phased_variants.vcf	436	415	2	0	1	415	415	415	415	415	15730	15730	15730	15730	15730	417	346	346	nan
UnnamedSample	scaffold376	stuvu_et_f2_arcs_blastTrim_phased_variants.vcf	136	16	0	0	1	16	16	16	16	16	14866	14866	14866	14866	14866	16	0	0	nan
UnnamedSample	scaffold377	stuvu_et_f2_arcs_blastTrim_phased_variants.vcf	5	5	0	0	1	5	5	5	5	5	12905	12905	12905	12905	12905	5	0	0	nan
UnnamedSample	scaffold378	stuvu_et_f2_arcs_blastTrim_phased_variants.vcf	426	317	6	0	1	317	317	317	317	317	24701	24701	24701	24701	24701	323	243	243	nan
UnnamedSample	scaffold379	stuvu_et_f2_arcs_blastTrim_phased_variants.vcf	140	139	1	0	1	139	139	139	139	139	11402	11402	11402	11402	11402	140	116	116	nan
UnnamedSample	scaffold380	stuvu_et_f2_arcs_blastTrim_phased_variants.vcf	280	274	0	0	1	274	274	274	274	274	12630	12630	12630	12630	12630	274	200	200	nan
UnnamedSample	scaffold381	stuvu_et_f2_arcs_blastTrim_phased_variants.vcf	412	371	0	0	2	185.5	185.5	50	321	371	9200	9200	3849	14551	18400	371	281	281	nan
UnnamedSample	scaffold382	stuvu_et_f2_arcs_blastTrim_phased_variants.vcf	2	2	0	0	1	2	2	2	2	2	4914	4914	4914	4914	4914	2	0	0	nan
UnnamedSample	scaffold383	stuvu_et_f2_arcs_blastTrim_phased_variants.vcf	165	6	0	0	1	6	6	6	6	6	11249	11249	11249	11249	11249	6	0	0	nan
UnnamedSample	scaffold384	stuvu_et_f2_arcs_blastTrim_phased_variants.vcf	18	14	0	0	1	14	14	14	14	14	11876	11876	11876	11876	11876	14	0	0	nan
UnnamedSample	scaffold386	stuvu_et_f2_arcs_blastTrim_phased_variants.vcf	6	6	0	0	1	6	6	6	6	6	7297	7297	7297	7297	7297	6	3	3	nan
UnnamedSample	scaffold387	stuvu_et_f2_arcs_blastTrim_phased_variants.vcf	2	2	0	0	1	2	2	2	2	2	6090	6090	6090	6090	6090	2	0	0	nan
UnnamedSample	scaffold388	stuvu_et_f2_arcs_blastTrim_phased_variants.vcf	189	188	0	0	1	188	188	188	188	188	13995	13995	13995	13995	13995	188	148	148	nan
UnnamedSample	scaffold389	stuvu_et_f2_arcs_blastTrim_phased_variants.vcf	32	31	0	0	1	31	31	31	31	31	1272	1272	1272	1272	1272	31	29	29	nan
UnnamedSample	scaffold390	stuvu_et_f2_arcs_blastTrim_phased_variants.vcf	139	138	1	0	1	138	138	138	138	138	9958	9958	9958	9958	9958	139	102	102	nan
UnnamedSample	scaffold391	stuvu_et_f2_arcs_blastTrim_phased_variants.vcf	12	4	0	0	1	4	4	4	4	4	5752	5752	5752	5752	5752	4	0	0	nan
UnnamedSample	scaffold392	stuvu_et_f2_arcs_blastTrim_phased_variants.vcf	11	11	0	0	1	11	11	11	11	11	11312	11312	11312	11312	11312	11	6	6	nan
UnnamedSample	scaffold393	stuvu_et_f2_arcs_blastTrim_phased_variants.vcf	50	39	0	0	1	39	39	39	39	39	9515	9515	9515	9515	9515	39	21	21	nan
UnnamedSample	scaffold394	stuvu_et_f2_arcs_blastTrim_phased_variants.vcf	342	273	1	0	2	136.5	136.5	2	271	273	6441.5	6441.5	1733	11150	12883	274	167	167	nan
UnnamedSample	scaffold395	stuvu_et_f2_arcs_blastTrim_phased_variants.vcf	384	323	0	0	1	323	323	323	323	323	12926	12926	12926	12926	12926	323	236	236	nan
UnnamedSample	scaffold396	stuvu_et_f2_arcs_blastTrim_phased_variants.vcf	323	313	2	0	1	313	313	313	313	313	16038	16038	16038	16038	16038	315	226	226	nan
UnnamedSample	scaffold397	stuvu_et_f2_arcs_blastTrim_phased_variants.vcf	220	219	1	0	1	219	219	219	219	219	13201	13201	13201	13201	13201	220	162	162	nan
UnnamedSample	scaffold398	stuvu_et_f2_arcs_blastTrim_phased_variants.vcf	326	324	1	0	2	162	162	151	173	324	10442.5	10442.5	9612	11273	20885	325	244	244	nan
UnnamedSample	scaffold399	stuvu_et_f2_arcs_blastTrim_phased_variants.vcf	69	2	0	0	1	2	2	2	2	2	521	521	521	521	521	2	1	1	nan
UnnamedSample	scaffold400	stuvu_et_f2_arcs_blastTrim_phased_variants.vcf	458	407	5	0	2	203.5	203.5	116	291	407	15264.5	15264.5	15056	15473	30529	412	315	315	nan
UnnamedSample	scaffold401	stuvu_et_f2_arcs_blastTrim_phased_variants.vcf	372	351	0	0	1	351	351	351	351	351	15540	15540	15540	15540	15540	351	251	251	nan
UnnamedSample	scaffold402	stuvu_et_f2_arcs_blastTrim_phased_variants.vcf	136	133	0	0	1	133	133	133	133	133	12263	12263	12263	12263	12263	133	82	82	nan
UnnamedSample	scaffold403	stuvu_et_f2_arcs_blastTrim_phased_variants.vcf	7	5	0	0	1	5	5	5	5	5	13025	13025	13025	13025	13025	5	0	0	nan
UnnamedSample	scaffold404	stuvu_et_f2_arcs_blastTrim_phased_variants.vcf	28	21	0	0	1	21	21	21	21	21	11701	11701	11701	11701	11701	21	0	0	nan
UnnamedSample	scaffold405	stuvu_et_f2_arcs_blastTrim_phased_variants.vcf	120	104	2	0	1	104	104	104	104	104	10095	10095	10095	10095	10095	106	72	72	nan
UnnamedSample	scaffold407	stuvu_et_f2_arcs_blastTrim_phased_variants.vcf	3	3	0	0	1	3	3	3	3	3	3236	3236	3236	3236	3236	3	0	0	nan
UnnamedSample	scaffold408	stuvu_et_f2_arcs_blastTrim_phased_variants.vcf	358	329	2	0	2	164.5	164.5	162	167	329	11675.5	11675.5	11485	11866	23351	331	233	233	nan
UnnamedSample	scaffold409	stuvu_et_f2_arcs_blastTrim_phased_variants.vcf	218	216	1	0	1	216	216	216	216	216	12080	12080	12080	12080	12080	217	144	144	nan
UnnamedSample	scaffold410	stuvu_et_f2_arcs_blastTrim_phased_variants.vcf	42	41	1	0	1	41	41	41	41	41	6081	6081	6081	6081	6081	42	13	13	nan
UnnamedSample	scaffold411	stuvu_et_f2_arcs_blastTrim_phased_variants.vcf	36	36	0	0	1	36	36	36	36	36	12203	12203	12203	12203	12203	36	27	27	nan
UnnamedSample	scaffold412	stuvu_et_f2_arcs_blastTrim_phased_variants.vcf	19	6	0	0	1	6	6	6	6	6	13078	13078	13078	13078	13078	6	0	0	nan
UnnamedSample	scaffold413	stuvu_et_f2_arcs_blastTrim_phased_variants.vcf	1	0	1	0	0	nan	nan	0	0	0	nan	nan	0	0	0	1	0	0	nan
UnnamedSample	scaffold414	stuvu_et_f2_arcs_blastTrim_phased_variants.vcf	279	271	0	0	1	271	271	271	271	271	12466	12466	12466	12466	12466	271	199	199	nan
UnnamedSample	scaffold415	stuvu_et_f2_arcs_blastTrim_phased_variants.vcf	26	11	0	0	1	11	11	11	11	11	8392	8392	8392	8392	8392	11	0	0	nan
UnnamedSample	scaffold416	stuvu_et_f2_arcs_blastTrim_phased_variants.vcf	112	3	0	0	1	3	3	3	3	3	118	118	118	118	118	3	3	3	nan
UnnamedSample	scaffold417	stuvu_et_f2_arcs_blastTrim_phased_variants.vcf	140	110	0	0	2	55	55	19	91	110	9149	9149	4628	13670	18298	110	81	81	nan
UnnamedSample	scaffold418	stuvu_et_f2_arcs_blastTrim_phased_variants.vcf	186	183	0	0	1	183	183	183	183	183	12991	12991	12991	12991	12991	183	132	132	nan
UnnamedSample	scaffold419	stuvu_et_f2_arcs_blastTrim_phased_variants.vcf	198	184	0	0	1	184	184	184	184	184	14425	14425	14425	14425	14425	184	156	156	nan
UnnamedSample	scaffold421	stuvu_et_f2_arcs_blastTrim_phased_variants.vcf	13	5	0	0	1	5	5	5	5	5	8292	8292	8292	8292	8292	5	0	0	nan
UnnamedSample	scaffold422	stuvu_et_f2_arcs_blastTrim_phased_variants.vcf	184	183	1	0	1	183	183	183	183	183	8715	8715	8715	8715	8715	184	136	136	nan
UnnamedSample	scaffold423	stuvu_et_f2_arcs_blastTrim_phased_variants.vcf	292	271	0	0	1	271	271	271	271	271	12382	12382	12382	12382	12382	271	189	189	nan
UnnamedSample	scaffold424	stuvu_et_f2_arcs_blastTrim_phased_variants.vcf	1	0	1	0	0	nan	nan	0	0	0	nan	nan	0	0	0	1	0	0	nan
UnnamedSample	scaffold425	stuvu_et_f2_arcs_blastTrim_phased_variants.vcf	34	31	0	0	1	31	31	31	31	31	11556	11556	11556	11556	11556	31	13	13	nan
UnnamedSample	scaffold426	stuvu_et_f2_arcs_blastTrim_phased_variants.vcf	197	170	2	0	1	170	170	170	170	170	11630	11630	11630	11630	11630	172	112	112	nan
UnnamedSample	scaffold427	stuvu_et_f2_arcs_blastTrim_phased_variants.vcf	238	238	0	0	1	238	238	238	238	238	11141	11141	11141	11141	11141	238	184	184	nan
UnnamedSample	scaffold428	stuvu_et_f2_arcs_blastTrim_phased_variants.vcf	299	299	0	0	1	299	299	299	299	299	14234	14234	14234	14234	14234	299	245	245	nan
UnnamedSample	scaffold429	stuvu_et_f2_arcs_blastTrim_phased_variants.vcf	172	172	0	0	1	172	172	172	172	172	13958	13958	13958	13958	13958	172	127	127	nan
UnnamedSample	scaffold430	stuvu_et_f2_arcs_blastTrim_phased_variants.vcf	245	225	4	0	1	225	225	225	225	225	12365	12365	12365	12365	12365	229	178	178	nan
UnnamedSample	scaffold434	stuvu_et_f2_arcs_blastTrim_phased_variants.vcf	5	5	0	0	1	5	5	5	5	5	10152	10152	10152	10152	10152	5	1	1	nan
UnnamedSample	scaffold435	stuvu_et_f2_arcs_blastTrim_phased_variants.vcf	297	270	0	0	1	270	270	270	270	270	13390	13390	13390	13390	13390	270	224	224	nan
UnnamedSample	scaffold436	stuvu_et_f2_arcs_blastTrim_phased_variants.vcf	137	135	0	0	1	135	135	135	135	135	11041	11041	11041	11041	11041	135	105	105	nan
UnnamedSample	scaffold437	stuvu_et_f2_arcs_blastTrim_phased_variants.vcf	1	0	1	0	0	nan	nan	0	0	0	nan	nan	0	0	0	1	0	0	nan
UnnamedSample	scaffold438	stuvu_et_f2_arcs_blastTrim_phased_variants.vcf	132	131	1	0	1	131	131	131	131	131	10628	10628	10628	10628	10628	132	109	109	nan
UnnamedSample	scaffold439	stuvu_et_f2_arcs_blastTrim_phased_variants.vcf	3	3	0	0	1	3	3	3	3	3	2902	2902	2902	2902	2902	3	0	0	nan
UnnamedSample	scaffold440	stuvu_et_f2_arcs_blastTrim_phased_variants.vcf	165	158	0	0	1	158	158	158	158	158	8876	8876	8876	8876	8876	158	124	124	nan
UnnamedSample	scaffold441	stuvu_et_f2_arcs_blastTrim_phased_variants.vcf	15	7	0	0	1	7	7	7	7	7	11560	11560	11560	11560	11560	7	0	0	nan
UnnamedSample	scaffold442	stuvu_et_f2_arcs_blastTrim_phased_variants.vcf	224	222	1	0	1	222	222	222	222	222	10912	10912	10912	10912	10912	223	164	164	nan
UnnamedSample	scaffold444	stuvu_et_f2_arcs_blastTrim_phased_variants.vcf	65	4	0	0	1	4	4	4	4	4	4589	4589	4589	4589	4589	4	0	0	nan
UnnamedSample	scaffold446	stuvu_et_f2_arcs_blastTrim_phased_variants.vcf	8	8	0	0	1	8	8	8	8	8	10883	10883	10883	10883	10883	8	0	0	nan
UnnamedSample	scaffold447	stuvu_et_f2_arcs_blastTrim_phased_variants.vcf	11	11	0	0	1	11	11	11	11	11	9756	9756	9756	9756	9756	11	4	4	nan
UnnamedSample	scaffold448	stuvu_et_f2_arcs_blastTrim_phased_variants.vcf	105	105	0	0	1	105	105	105	105	105	9543	9543	9543	9543	9543	105	83	83	nan
UnnamedSample	scaffold449	stuvu_et_f2_arcs_blastTrim_phased_variants.vcf	4	4	0	0	1	4	4	4	4	4	9440	9440	9440	9440	9440	4	0	0	nan
UnnamedSample	scaffold450	stuvu_et_f2_arcs_blastTrim_phased_variants.vcf	7	0	1	0	0	nan	nan	0	0	0	nan	nan	0	0	0	1	0	0	nan
UnnamedSample	scaffold451	stuvu_et_f2_arcs_blastTrim_phased_variants.vcf	36	32	4	0	1	32	32	32	32	32	3743	3743	3743	3743	3743	36	27	27	nan
UnnamedSample	scaffold452	stuvu_et_f2_arcs_blastTrim_phased_variants.vcf	115	0	1	0	0	nan	nan	0	0	0	nan	nan	0	0	0	1	0	0	nan
UnnamedSample	scaffold453	stuvu_et_f2_arcs_blastTrim_phased_variants.vcf	233	229	1	0	1	229	229	229	229	229	10897	10897	10897	10897	10897	230	185	185	nan
UnnamedSample	scaffold455	stuvu_et_f2_arcs_blastTrim_phased_variants.vcf	136	96	0	0	1	96	96	96	96	96	11984	11984	11984	11984	11984	96	70	70	nan
UnnamedSample	scaffold456	stuvu_et_f2_arcs_blastTrim_phased_variants.vcf	240	232	0	0	1	232	232	232	232	232	10160	10160	10160	10160	10160	232	170	170	nan
UnnamedSample	scaffold457	stuvu_et_f2_arcs_blastTrim_phased_variants.vcf	2	2	0	0	1	2	2	2	2	2	4704	4704	4704	4704	4704	2	0	0	nan
UnnamedSample	scaffold458	stuvu_et_f2_arcs_blastTrim_phased_variants.vcf	7	3	0	0	1	3	3	3	3	3	3927	3927	3927	3927	3927	3	0	0	nan
UnnamedSample	scaffold460	stuvu_et_f2_arcs_blastTrim_phased_variants.vcf	116	115	1	0	1	115	115	115	115	115	8860	8860	8860	8860	8860	116	91	91	nan
UnnamedSample	scaffold462	stuvu_et_f2_arcs_blastTrim_phased_variants.vcf	154	154	0	0	1	154	154	154	154	154	12105	12105	12105	12105	12105	154	117	117	nan
UnnamedSample	scaffold464	stuvu_et_f2_arcs_blastTrim_phased_variants.vcf	104	104	0	0	1	104	104	104	104	104	8239	8239	8239	8239	8239	104	79	79	nan
UnnamedSample	scaffold465	stuvu_et_f2_arcs_blastTrim_phased_variants.vcf	230	213	1	0	1	213	213	213	213	213	11418	11418	11418	11418	11418	214	131	131	nan
UnnamedSample	scaffold466	stuvu_et_f2_arcs_blastTrim_phased_variants.vcf	98	96	1	0	1	96	96	96	96	96	11923	11923	11923	11923	11923	97	77	77	nan
UnnamedSample	scaffold467	stuvu_et_f2_arcs_blastTrim_phased_variants.vcf	187	184	3	0	1	184	184	184	184	184	10989	10989	10989	10989	10989	187	121	121	nan
UnnamedSample	scaffold468	stuvu_et_f2_arcs_blastTrim_phased_variants.vcf	108	107	1	0	1	107	107	107	107	107	7805	7805	7805	7805	7805	108	85	85	nan
UnnamedSample	scaffold469	stuvu_et_f2_arcs_blastTrim_phased_variants.vcf	233	233	0	0	1	233	233	233	233	233	9478	9478	9478	9478	9478	233	186	186	nan
UnnamedSample	scaffold470	stuvu_et_f2_arcs_blastTrim_phased_variants.vcf	76	13	1	0	1	13	13	13	13	13	10642	10642	10642	10642	10642	14	0	0	nan
UnnamedSample	scaffold472	stuvu_et_f2_arcs_blastTrim_phased_variants.vcf	24	21	0	0	1	21	21	21	21	21	176	176	176	176	176	21	9	9	nan
UnnamedSample	scaffold474	stuvu_et_f2_arcs_blastTrim_phased_variants.vcf	355	337	0	0	1	337	337	337	337	337	11194	11194	11194	11194	11194	337	252	252	nan
UnnamedSample	scaffold476	stuvu_et_f2_arcs_blastTrim_phased_variants.vcf	302	10	0	0	1	10	10	10	10	10	191	191	191	191	191	10	9	9	nan
UnnamedSample	scaffold480	stuvu_et_f2_arcs_blastTrim_phased_variants.vcf	52	52	0	0	1	52	52	52	52	52	6280	6280	6280	6280	6280	52	39	39	nan
UnnamedSample	scaffold481	stuvu_et_f2_arcs_blastTrim_phased_variants.vcf	87	87	0	0	1	87	87	87	87	87	7209	7209	7209	7209	7209	87	77	77	nan
UnnamedSample	scaffold482	stuvu_et_f2_arcs_blastTrim_phased_variants.vcf	6	4	0	0	1	4	4	4	4	4	4616	4616	4616	4616	4616	4	0	0	nan
UnnamedSample	scaffold488	stuvu_et_f2_arcs_blastTrim_phased_variants.vcf	204	200	0	0	1	200	200	200	200	200	10834	10834	10834	10834	10834	200	138	138	nan
UnnamedSample	scaffold489	stuvu_et_f2_arcs_blastTrim_phased_variants.vcf	1	0	1	0	0	nan	nan	0	0	0	nan	nan	0	0	0	1	0	0	nan
UnnamedSample	scaffold490	stuvu_et_f2_arcs_blastTrim_phased_variants.vcf	134	131	1	0	1	131	131	131	131	131	9452	9452	9452	9452	9452	132	125	125	nan
UnnamedSample	scaffold492	stuvu_et_f2_arcs_blastTrim_phased_variants.vcf	98	85	2	0	1	85	85	85	85	85	7761	7761	7761	7761	7761	87	70	68	nan
UnnamedSample	scaffold493	stuvu_et_f2_arcs_blastTrim_phased_variants.vcf	1	0	1	0	0	nan	nan	0	0	0	nan	nan	0	0	0	1	0	0	nan
UnnamedSample	scaffold494	stuvu_et_f2_arcs_blastTrim_phased_variants.vcf	69	69	0	0	1	69	69	69	69	69	9293	9293	9293	9293	9293	69	54	54	nan
UnnamedSample	scaffold498	stuvu_et_f2_arcs_blastTrim_phased_variants.vcf	56	55	1	0	1	55	55	55	55	55	9911	9911	9911	9911	9911	56	41	41	nan
UnnamedSample	scaffold502	stuvu_et_f2_arcs_blastTrim_phased_variants.vcf	4	4	0	0	1	4	4	4	4	4	6008	6008	6008	6008	6008	4	0	0	nan
UnnamedSample	scaffold503	stuvu_et_f2_arcs_blastTrim_phased_variants.vcf	163	163	0	0	1	163	163	163	163	163	9716	9716	9716	9716	9716	163	128	128	nan
UnnamedSample	scaffold505	stuvu_et_f2_arcs_blastTrim_phased_variants.vcf	164	105	0	0	1	105	105	105	105	105	9410	9410	9410	9410	9410	105	79	79	nan
UnnamedSample	scaffold507	stuvu_et_f2_arcs_blastTrim_phased_variants.vcf	135	118	0	0	1	118	118	118	118	118	8929	8929	8929	8929	8929	118	82	82	nan
UnnamedSample	scaffold511	stuvu_et_f2_arcs_blastTrim_phased_variants.vcf	109	109	0	0	1	109	109	109	109	109	7327	7327	7327	7327	7327	109	86	86	nan
UnnamedSample	scaffold512	stuvu_et_f2_arcs_blastTrim_phased_variants.vcf	2	0	0	0	0	nan	nan	0	0	0	nan	nan	0	0	0	0	0	0	nan
UnnamedSample	scaffold513	stuvu_et_f2_arcs_blastTrim_phased_variants.vcf	61	42	14	0	1	42	42	42	42	42	7964	7964	7964	7964	7964	56	28	28	nan
UnnamedSample	scaffold514	stuvu_et_f2_arcs_blastTrim_phased_variants.vcf	55	3	0	0	1	3	3	3	3	3	2586	2586	2586	2586	2586	3	1	1	nan
UnnamedSample	scaffold515	stuvu_et_f2_arcs_blastTrim_phased_variants.vcf	90	8	0	0	2	4	4	3	5	8	3190.5	3190.5	230	6151	6381	8	3	3	nan
UnnamedSample	scaffold516	stuvu_et_f2_arcs_blastTrim_phased_variants.vcf	179	179	0	0	1	179	179	179	179	179	6029	6029	6029	6029	6029	179	131	131	nan
UnnamedSample	scaffold517	stuvu_et_f2_arcs_blastTrim_phased_variants.vcf	39	7	0	0	1	7	7	7	7	7	3066	3066	3066	3066	3066	7	0	0	nan
UnnamedSample	scaffold518	stuvu_et_f2_arcs_blastTrim_phased_variants.vcf	102	101	1	0	1	101	101	101	101	101	6220	6220	6220	6220	6220	102	88	88	nan
UnnamedSample	scaffold520	stuvu_et_f2_arcs_blastTrim_phased_variants.vcf	46	4	0	0	1	4	4	4	4	4	146	146	146	146	146	4	0	0	nan
UnnamedSample	scaffold522	stuvu_et_f2_arcs_blastTrim_phased_variants.vcf	110	94	1	0	1	94	94	94	94	94	9343	9343	9343	9343	9343	95	60	60	nan
UnnamedSample	scaffold524	stuvu_et_f2_arcs_blastTrim_phased_variants.vcf	225	164	0	0	1	164	164	164	164	164	8879	8879	8879	8879	8879	164	141	141	nan
UnnamedSample	scaffold525	stuvu_et_f2_arcs_blastTrim_phased_variants.vcf	20	15	0	0	1	15	15	15	15	15	6405	6405	6405	6405	6405	15	14	14	nan
UnnamedSample	scaffold526	stuvu_et_f2_arcs_blastTrim_phased_variants.vcf	98	87	1	0	1	87	87	87	87	87	7534	7534	7534	7534	7534	88	57	57	nan
UnnamedSample	scaffold527	stuvu_et_f2_arcs_blastTrim_phased_variants.vcf	102	102	0	0	1	102	102	102	102	102	8972	8972	8972	8972	8972	102	79	79	nan
UnnamedSample	scaffold529	stuvu_et_f2_arcs_blastTrim_phased_variants.vcf	64	22	0	0	1	22	22	22	22	22	4558	4558	4558	4558	4558	22	18	18	nan
UnnamedSample	scaffold530	stuvu_et_f2_arcs_blastTrim_phased_variants.vcf	9	9	0	0	1	9	9	9	9	9	7174	7174	7174	7174	7174	9	3	3	nan
UnnamedSample	scaffold531	stuvu_et_f2_arcs_blastTrim_phased_variants.vcf	59	59	0	0	1	59	59	59	59	59	7996	7996	7996	7996	7996	59	44	44	nan
UnnamedSample	scaffold532	stuvu_et_f2_arcs_blastTrim_phased_variants.vcf	109	99	0	0	1	99	99	99	99	99	7372	7372	7372	7372	7372	99	79	79	nan
UnnamedSample	scaffold533	stuvu_et_f2_arcs_blastTrim_phased_variants.vcf	134	134	0	0	1	134	134	134	134	134	7617	7617	7617	7617	7617	134	103	103	nan
UnnamedSample	scaffold534	stuvu_et_f2_arcs_blastTrim_phased_variants.vcf	27	27	0	0	1	27	27	27	27	27	1644	1644	1644	1644	1644	27	19	19	nan
UnnamedSample	scaffold535	stuvu_et_f2_arcs_blastTrim_phased_variants.vcf	49	2	0	0	1	2	2	2	2	2	7186	7186	7186	7186	7186	2	0	0	nan
UnnamedSample	scaffold537	stuvu_et_f2_arcs_blastTrim_phased_variants.vcf	2	0	0	0	0	nan	nan	0	0	0	nan	nan	0	0	0	0	0	0	nan
UnnamedSample	scaffold538	stuvu_et_f2_arcs_blastTrim_phased_variants.vcf	130	129	1	0	1	129	129	129	129	129	7966	7966	7966	7966	7966	130	96	96	nan
UnnamedSample	scaffold541	stuvu_et_f2_arcs_blastTrim_phased_variants.vcf	196	162	1	0	1	162	162	162	162	162	8656	8656	8656	8656	8656	163	113	113	nan
UnnamedSample	scaffold544	stuvu_et_f2_arcs_blastTrim_phased_variants.vcf	144	144	0	0	1	144	144	144	144	144	8727	8727	8727	8727	8727	144	116	116	nan
UnnamedSample	scaffold545	stuvu_et_f2_arcs_blastTrim_phased_variants.vcf	159	148	0	0	1	148	148	148	148	148	7363	7363	7363	7363	7363	148	122	122	nan
UnnamedSample	scaffold546	stuvu_et_f2_arcs_blastTrim_phased_variants.vcf	3	3	0	0	1	3	3	3	3	3	184	184	184	184	184	3	0	0	nan
UnnamedSample	scaffold547	stuvu_et_f2_arcs_blastTrim_phased_variants.vcf	85	0	0	0	0	nan	nan	0	0	0	nan	nan	0	0	0	0	0	0	nan
UnnamedSample	scaffold548	stuvu_et_f2_arcs_blastTrim_phased_variants.vcf	23	14	0	0	1	14	14	14	14	14	5095	5095	5095	5095	5095	14	1	1	nan
UnnamedSample	scaffold549	stuvu_et_f2_arcs_blastTrim_phased_variants.vcf	41	0	0	0	0	nan	nan	0	0	0	nan	nan	0	0	0	0	0	0	nan
UnnamedSample	scaffold550	stuvu_et_f2_arcs_blastTrim_phased_variants.vcf	39	39	0	0	1	39	39	39	39	39	8661	8661	8661	8661	8661	39	25	25	nan
UnnamedSample	scaffold551	stuvu_et_f2_arcs_blastTrim_phased_variants.vcf	25	25	0	0	1	25	25	25	25	25	299	299	299	299	299	25	19	19	nan
UnnamedSample	scaffold552	stuvu_et_f2_arcs_blastTrim_phased_variants.vcf	142	142	0	0	1	142	142	142	142	142	8474	8474	8474	8474	8474	142	96	96	nan
UnnamedSample	scaffold553	stuvu_et_f2_arcs_blastTrim_phased_variants.vcf	241	238	3	0	1	238	238	238	238	238	8418	8418	8418	8418	8418	241	163	162	nan
UnnamedSample	scaffold554	stuvu_et_f2_arcs_blastTrim_phased_variants.vcf	2	2	0	0	1	2	2	2	2	2	3003	3003	3003	3003	3003	2	1	1	nan
UnnamedSample	scaffold555	stuvu_et_f2_arcs_blastTrim_phased_variants.vcf	162	158	4	0	1	158	158	158	158	158	6411	6411	6411	6411	6411	162	109	108	nan
UnnamedSample	scaffold556	stuvu_et_f2_arcs_blastTrim_phased_variants.vcf	22	15	0	0	1	15	15	15	15	15	8172	8172	8172	8172	8172	15	9	9	nan
UnnamedSample	scaffold557	stuvu_et_f2_arcs_blastTrim_phased_variants.vcf	38	33	0	0	1	33	33	33	33	33	6088	6088	6088	6088	6088	33	28	28	nan
UnnamedSample	scaffold558	stuvu_et_f2_arcs_blastTrim_phased_variants.vcf	165	165	0	0	1	165	165	165	165	165	8332	8332	8332	8332	8332	165	140	140	nan
UnnamedSample	scaffold560	stuvu_et_f2_arcs_blastTrim_phased_variants.vcf	207	207	0	0	1	207	207	207	207	207	8321	8321	8321	8321	8321	207	156	156	nan
UnnamedSample	scaffold561	stuvu_et_f2_arcs_blastTrim_phased_variants.vcf	132	85	0	0	1	85	85	85	85	85	4666	4666	4666	4666	4666	85	55	55	nan
UnnamedSample	scaffold562	stuvu_et_f2_arcs_blastTrim_phased_variants.vcf	38	0	0	0	0	nan	nan	0	0	0	nan	nan	0	0	0	0	0	0	nan
UnnamedSample	scaffold563	stuvu_et_f2_arcs_blastTrim_phased_variants.vcf	19	18	0	0	1	18	18	18	18	18	953	953	953	953	953	18	17	17	nan
UnnamedSample	scaffold564	stuvu_et_f2_arcs_blastTrim_phased_variants.vcf	42	0	0	0	0	nan	nan	0	0	0	nan	nan	0	0	0	0	0	0	nan
UnnamedSample	scaffold566	stuvu_et_f2_arcs_blastTrim_phased_variants.vcf	119	88	0	0	1	88	88	88	88	88	8054	8054	8054	8054	8054	88	59	59	nan
UnnamedSample	scaffold567	stuvu_et_f2_arcs_blastTrim_phased_variants.vcf	4	4	0	0	1	4	4	4	4	4	2881	2881	2881	2881	2881	4	2	2	nan
UnnamedSample	scaffold568	stuvu_et_f2_arcs_blastTrim_phased_variants.vcf	1	0	1	0	0	nan	nan	0	0	0	nan	nan	0	0	0	1	0	0	nan
UnnamedSample	scaffold569	stuvu_et_f2_arcs_blastTrim_phased_variants.vcf	106	105	0	0	1	105	105	105	105	105	4371	4371	4371	4371	4371	105	76	76	nan
UnnamedSample	scaffold570	stuvu_et_f2_arcs_blastTrim_phased_variants.vcf	162	123	0	0	1	123	123	123	123	123	5760	5760	5760	5760	5760	123	87	87	nan
UnnamedSample	scaffold572	stuvu_et_f2_arcs_blastTrim_phased_variants.vcf	165	133	2	0	1	133	133	133	133	133	7050	7050	7050	7050	7050	135	86	86	nan
UnnamedSample	scaffold573	stuvu_et_f2_arcs_blastTrim_phased_variants.vcf	14	14	0	0	1	14	14	14	14	14	5882	5882	5882	5882	5882	14	8	8	nan
UnnamedSample	scaffold575	stuvu_et_f2_arcs_blastTrim_phased_variants.vcf	62	0	1	0	0	nan	nan	0	0	0	nan	nan	0	0	0	1	0	0	nan
UnnamedSample	scaffold578	stuvu_et_f2_arcs_blastTrim_phased_variants.vcf	35	35	0	0	1	35	35	35	35	35	3157	3157	3157	3157	3157	35	24	24	nan
UnnamedSample	scaffold579	stuvu_et_f2_arcs_blastTrim_phased_variants.vcf	3	3	0	0	1	3	3	3	3	3	1915	1915	1915	1915	1915	3	0	0	nan
UnnamedSample	scaffold580	stuvu_et_f2_arcs_blastTrim_phased_variants.vcf	203	203	0	0	1	203	203	203	203	203	7508	7508	7508	7508	7508	203	170	170	nan
UnnamedSample	scaffold581	stuvu_et_f2_arcs_blastTrim_phased_variants.vcf	2	2	0	0	1	2	2	2	2	2	877	877	877	877	877	2	0	0	nan
UnnamedSample	scaffold582	stuvu_et_f2_arcs_blastTrim_phased_variants.vcf	6	0	1	0	0	nan	nan	0	0	0	nan	nan	0	0	0	1	0	0	nan
UnnamedSample	scaffold583	stuvu_et_f2_arcs_blastTrim_phased_variants.vcf	6	3	0	0	1	3	3	3	3	3	4731	4731	4731	4731	4731	3	0	0	nan
UnnamedSample	scaffold584	stuvu_et_f2_arcs_blastTrim_phased_variants.vcf	166	163	1	0	1	163	163	163	163	163	5417	5417	5417	5417	5417	164	110	109	nan
UnnamedSample	scaffold586	stuvu_et_f2_arcs_blastTrim_phased_variants.vcf	36	11	0	0	1	11	11	11	11	11	6804	6804	6804	6804	6804	11	0	0	nan
UnnamedSample	scaffold588	stuvu_et_f2_arcs_blastTrim_phased_variants.vcf	80	8	0	0	1	8	8	8	8	8	2781	2781	2781	2781	2781	8	5	5	nan
UnnamedSample	scaffold589	stuvu_et_f2_arcs_blastTrim_phased_variants.vcf	8	0	0	0	0	nan	nan	0	0	0	nan	nan	0	0	0	0	0	0	nan
UnnamedSample	scaffold590	stuvu_et_f2_arcs_blastTrim_phased_variants.vcf	3	3	0	0	1	3	3	3	3	3	3030	3030	3030	3030	3030	3	0	0	nan
UnnamedSample	scaffold591	stuvu_et_f2_arcs_blastTrim_phased_variants.vcf	26	4	0	0	1	4	4	4	4	4	3542	3542	3542	3542	3542	4	0	0	nan
UnnamedSample	scaffold595	stuvu_et_f2_arcs_blastTrim_phased_variants.vcf	1	0	1	0	0	nan	nan	0	0	0	nan	nan	0	0	0	1	0	0	nan
UnnamedSample	scaffold596	stuvu_et_f2_arcs_blastTrim_phased_variants.vcf	105	49	0	0	1	49	49	49	49	49	5623	5623	5623	5623	5623	49	40	40	nan
UnnamedSample	scaffold597	stuvu_et_f2_arcs_blastTrim_phased_variants.vcf	13	13	0	0	1	13	13	13	13	13	6406	6406	6406	6406	6406	13	4	4	nan
UnnamedSample	scaffold598	stuvu_et_f2_arcs_blastTrim_phased_variants.vcf	2	2	0	0	1	2	2	2	2	2	2223	2223	2223	2223	2223	2	0	0	nan
UnnamedSample	scaffold600	stuvu_et_f2_arcs_blastTrim_phased_variants.vcf	6	4	0	0	1	4	4	4	4	4	195	195	195	195	195	4	0	0	nan
UnnamedSample	scaffold601	stuvu_et_f2_arcs_blastTrim_phased_variants.vcf	20	12	2	0	1	12	12	12	12	12	1209	1209	1209	1209	1209	14	6	5	nan
UnnamedSample	scaffold602	stuvu_et_f2_arcs_blastTrim_phased_variants.vcf	100	57	1	0	1	57	57	57	57	57	6698	6698	6698	6698	6698	58	51	50	nan
UnnamedSample	scaffold603	stuvu_et_f2_arcs_blastTrim_phased_variants.vcf	76	0	1	0	0	nan	nan	0	0	0	nan	nan	0	0	0	1	0	0	nan
UnnamedSample	scaffold604	stuvu_et_f2_arcs_blastTrim_phased_variants.vcf	55	43	0	0	1	43	43	43	43	43	6591	6591	6591	6591	6591	43	29	29	nan
UnnamedSample	scaffold605	stuvu_et_f2_arcs_blastTrim_phased_variants.vcf	3	3	0	0	1	3	3	3	3	3	671	671	671	671	671	3	0	0	nan
UnnamedSample	scaffold606	stuvu_et_f2_arcs_blastTrim_phased_variants.vcf	11	11	0	0	1	11	11	11	11	11	6320	6320	6320	6320	6320	11	3	3	nan
UnnamedSample	scaffold608	stuvu_et_f2_arcs_blastTrim_phased_variants.vcf	106	106	0	0	1	106	106	106	106	106	6678	6678	6678	6678	6678	106	99	99	nan
UnnamedSample	scaffold610	stuvu_et_f2_arcs_blastTrim_phased_variants.vcf	162	112	0	0	1	112	112	112	112	112	7016	7016	7016	7016	7016	112	73	73	nan
UnnamedSample	scaffold616	stuvu_et_f2_arcs_blastTrim_phased_variants.vcf	10	7	0	0	1	7	7	7	7	7	6359	6359	6359	6359	6359	7	5	5	nan
UnnamedSample	scaffold622	stuvu_et_f2_arcs_blastTrim_phased_variants.vcf	4	4	0	0	1	4	4	4	4	4	1223	1223	1223	1223	1223	4	0	0	nan
UnnamedSample	scaffold623	stuvu_et_f2_arcs_blastTrim_phased_variants.vcf	17	4	0	0	1	4	4	4	4	4	2153	2153	2153	2153	2153	4	0	0	nan
UnnamedSample	scaffold624	stuvu_et_f2_arcs_blastTrim_phased_variants.vcf	2	0	1	0	0	nan	nan	0	0	0	nan	nan	0	0	0	1	0	0	nan
UnnamedSample	scaffold625	stuvu_et_f2_arcs_blastTrim_phased_variants.vcf	50	0	1	0	0	nan	nan	0	0	0	nan	nan	0	0	0	1	0	0	nan
UnnamedSample	scaffold626	stuvu_et_f2_arcs_blastTrim_phased_variants.vcf	7	0	1	0	0	nan	nan	0	0	0	nan	nan	0	0	0	1	0	0	nan
UnnamedSample	scaffold628	stuvu_et_f2_arcs_blastTrim_phased_variants.vcf	28	28	0	0	1	28	28	28	28	28	2942	2942	2942	2942	2942	28	25	25	nan
UnnamedSample	scaffold631	stuvu_et_f2_arcs_blastTrim_phased_variants.vcf	4	4	0	0	1	4	4	4	4	4	99	99	99	99	99	4	4	4	nan
UnnamedSample	scaffold632	stuvu_et_f2_arcs_blastTrim_phased_variants.vcf	55	55	0	0	1	55	55	55	55	55	3099	3099	3099	3099	3099	55	43	43	nan
UnnamedSample	scaffold633	stuvu_et_f2_arcs_blastTrim_phased_variants.vcf	114	108	0	0	1	108	108	108	108	108	6205	6205	6205	6205	6205	108	87	87	nan
UnnamedSample	scaffold634	stuvu_et_f2_arcs_blastTrim_phased_variants.vcf	100	99	0	0	1	99	99	99	99	99	4533	4533	4533	4533	4533	99	85	85	nan
UnnamedSample	scaffold635	stuvu_et_f2_arcs_blastTrim_phased_variants.vcf	14	0	0	0	0	nan	nan	0	0	0	nan	nan	0	0	0	0	0	0	nan
UnnamedSample	scaffold636	stuvu_et_f2_arcs_blastTrim_phased_variants.vcf	15	15	0	0	1	15	15	15	15	15	2612	2612	2612	2612	2612	15	10	10	nan
UnnamedSample	scaffold637	stuvu_et_f2_arcs_blastTrim_phased_variants.vcf	15	3	0	0	1	3	3	3	3	3	191	191	191	191	191	3	2	2	nan
UnnamedSample	scaffold638	stuvu_et_f2_arcs_blastTrim_phased_variants.vcf	23	0	1	0	0	nan	nan	0	0	0	nan	nan	0	0	0	1	0	0	nan
UnnamedSample	scaffold639	stuvu_et_f2_arcs_blastTrim_phased_variants.vcf	32	32	0	0	1	32	32	32	32	32	6277	6277	6277	6277	6277	32	19	19	nan
UnnamedSample	scaffold640	stuvu_et_f2_arcs_blastTrim_phased_variants.vcf	2	0	0	0	0	nan	nan	0	0	0	nan	nan	0	0	0	0	0	0	nan
UnnamedSample	scaffold641	stuvu_et_f2_arcs_blastTrim_phased_variants.vcf	109	24	0	0	1	24	24	24	24	24	2718	2718	2718	2718	2718	24	21	21	nan
UnnamedSample	scaffold645	stuvu_et_f2_arcs_blastTrim_phased_variants.vcf	15	15	0	0	1	15	15	15	15	15	5149	5149	5149	5149	5149	15	4	4	nan
UnnamedSample	scaffold646	stuvu_et_f2_arcs_blastTrim_phased_variants.vcf	27	2	0	0	1	2	2	2	2	2	1534	1534	1534	1534	1534	2	0	0	nan
UnnamedSample	scaffold647	stuvu_et_f2_arcs_blastTrim_phased_variants.vcf	14	0	0	0	0	nan	nan	0	0	0	nan	nan	0	0	0	0	0	0	nan
UnnamedSample	scaffold648	stuvu_et_f2_arcs_blastTrim_phased_variants.vcf	31	16	3	0	1	16	16	16	16	16	1839	1839	1839	1839	1839	19	11	10	nan
UnnamedSample	scaffold649	stuvu_et_f2_arcs_blastTrim_phased_variants.vcf	13	3	0	0	1	3	3	3	3	3	777	777	777	777	777	3	0	0	nan
UnnamedSample	scaffold650	stuvu_et_f2_arcs_blastTrim_phased_variants.vcf	115	115	0	0	1	115	115	115	115	115	5198	5198	5198	5198	5198	115	89	89	nan
UnnamedSample	scaffold653	stuvu_et_f2_arcs_blastTrim_phased_variants.vcf	38	5	0	0	1	5	5	5	5	5	5589	5589	5589	5589	5589	5	2	2	nan
UnnamedSample	scaffold656	stuvu_et_f2_arcs_blastTrim_phased_variants.vcf	2	2	0	0	1	2	2	2	2	2	955	955	955	955	955	2	0	0	nan
UnnamedSample	scaffold659	stuvu_et_f2_arcs_blastTrim_phased_variants.vcf	64	7	0	0	1	7	7	7	7	7	5672	5672	5672	5672	5672	7	0	0	nan
UnnamedSample	scaffold663	stuvu_et_f2_arcs_blastTrim_phased_variants.vcf	58	57	1	0	1	57	57	57	57	57	5097	5097	5097	5097	5097	58	37	36	nan
UnnamedSample	scaffold664	stuvu_et_f2_arcs_blastTrim_phased_variants.vcf	9	0	1	0	0	nan	nan	0	0	0	nan	nan	0	0	0	1	0	0	nan
UnnamedSample	scaffold669	stuvu_et_f2_arcs_blastTrim_phased_variants.vcf	1	0	1	0	0	nan	nan	0	0	0	nan	nan	0	0	0	1	0	0	nan
UnnamedSample	scaffold670	stuvu_et_f2_arcs_blastTrim_phased_variants.vcf	8	0	0	0	0	nan	nan	0	0	0	nan	nan	0	0	0	0	0	0	nan
UnnamedSample	scaffold671	stuvu_et_f2_arcs_blastTrim_phased_variants.vcf	3	3	0	0	1	3	3	3	3	3	1046	1046	1046	1046	1046	3	0	0	nan
UnnamedSample	scaffold672	stuvu_et_f2_arcs_blastTrim_phased_variants.vcf	90	90	0	0	1	90	90	90	90	90	4235	4235	4235	4235	4235	90	61	61	nan
UnnamedSample	scaffold674	stuvu_et_f2_arcs_blastTrim_phased_variants.vcf	23	21	1	0	1	21	21	21	21	21	4937	4937	4937	4937	4937	22	15	15	nan
UnnamedSample	scaffold675	stuvu_et_f2_arcs_blastTrim_phased_variants.vcf	65	0	0	0	0	nan	nan	0	0	0	nan	nan	0	0	0	0	0	0	nan
UnnamedSample	scaffold676	stuvu_et_f2_arcs_blastTrim_phased_variants.vcf	4	4	0	0	1	4	4	4	4	4	3854	3854	3854	3854	3854	4	0	0	nan
UnnamedSample	scaffold677	stuvu_et_f2_arcs_blastTrim_phased_variants.vcf	46	31	1	0	1	31	31	31	31	31	1265	1265	1265	1265	1265	32	27	27	nan
UnnamedSample	scaffold678	stuvu_et_f2_arcs_blastTrim_phased_variants.vcf	110	103	2	0	1	103	103	103	103	103	4056	4056	4056	4056	4056	105	81	81	nan
UnnamedSample	scaffold683	stuvu_et_f2_arcs_blastTrim_phased_variants.vcf	1	0	1	0	0	nan	nan	0	0	0	nan	nan	0	0	0	1	0	0	nan
UnnamedSample	scaffold684	stuvu_et_f2_arcs_blastTrim_phased_variants.vcf	2	2	0	0	1	2	2	2	2	2	2131	2131	2131	2131	2131	2	0	0	nan
UnnamedSample	scaffold687	stuvu_et_f2_arcs_blastTrim_phased_variants.vcf	38	0	38	0	0	nan	nan	0	0	0	nan	nan	0	0	0	38	31	0	nan
UnnamedSample	scaffold688	stuvu_et_f2_arcs_blastTrim_phased_variants.vcf	27	27	0	0	1	27	27	27	27	27	4794	4794	4794	4794	4794	27	19	19	nan
UnnamedSample	scaffold689	stuvu_et_f2_arcs_blastTrim_phased_variants.vcf	135	107	0	0	1	107	107	107	107	107	5646	5646	5646	5646	5646	107	82	82	nan
UnnamedSample	scaffold691	stuvu_et_f2_arcs_blastTrim_phased_variants.vcf	7	0	0	0	0	nan	nan	0	0	0	nan	nan	0	0	0	0	0	0	nan
UnnamedSample	scaffold692	stuvu_et_f2_arcs_blastTrim_phased_variants.vcf	12	0	0	0	0	nan	nan	0	0	0	nan	nan	0	0	0	0	0	0	nan
UnnamedSample	scaffold696	stuvu_et_f2_arcs_blastTrim_phased_variants.vcf	9	0	1	0	0	nan	nan	0	0	0	nan	nan	0	0	0	1	0	0	nan
UnnamedSample	scaffold697	stuvu_et_f2_arcs_blastTrim_phased_variants.vcf	4	4	0	0	1	4	4	4	4	4	147	147	147	147	147	4	3	3	nan
UnnamedSample	scaffold703	stuvu_et_f2_arcs_blastTrim_phased_variants.vcf	5	3	2	0	1	3	3	3	3	3	689	689	689	689	689	5	0	0	nan
UnnamedSample	scaffold704	stuvu_et_f2_arcs_blastTrim_phased_variants.vcf	3	3	0	0	1	3	3	3	3	3	3105	3105	3105	3105	3105	3	1	1	nan
UnnamedSample	scaffold705	stuvu_et_f2_arcs_blastTrim_phased_variants.vcf	14	2	0	0	1	2	2	2	2	2	141	141	141	141	141	2	0	0	nan
UnnamedSample	scaffold706	stuvu_et_f2_arcs_blastTrim_phased_variants.vcf	56	0	0	0	0	nan	nan	0	0	0	nan	nan	0	0	0	0	0	0	nan
UnnamedSample	scaffold709	stuvu_et_f2_arcs_blastTrim_phased_variants.vcf	2	2	0	0	1	2	2	2	2	2	2084	2084	2084	2084	2084	2	0	0	nan
UnnamedSample	scaffold711	stuvu_et_f2_arcs_blastTrim_phased_variants.vcf	18	12	2	0	1	12	12	12	12	12	1719	1719	1719	1719	1719	14	11	11	nan
UnnamedSample	scaffold715	stuvu_et_f2_arcs_blastTrim_phased_variants.vcf	44	44	0	0	1	44	44	44	44	44	5043	5043	5043	5043	5043	44	42	42	nan
UnnamedSample	scaffold717	stuvu_et_f2_arcs_blastTrim_phased_variants.vcf	5	5	0	0	1	5	5	5	5	5	25	25	25	25	25	5	5	5	nan
UnnamedSample	scaffold719	stuvu_et_f2_arcs_blastTrim_phased_variants.vcf	2	2	0	0	1	2	2	2	2	2	2871	2871	2871	2871	2871	2	0	0	nan
UnnamedSample	scaffold723	stuvu_et_f2_arcs_blastTrim_phased_variants.vcf	39	35	4	0	1	35	35	35	35	35	3290	3290	3290	3290	3290	39	25	25	nan
UnnamedSample	scaffold727	stuvu_et_f2_arcs_blastTrim_phased_variants.vcf	8	7	1	0	1	7	7	7	7	7	4396	4396	4396	4396	4396	8	3	3	nan
UnnamedSample	scaffold729	stuvu_et_f2_arcs_blastTrim_phased_variants.vcf	4	4	0	0	1	4	4	4	4	4	516	516	516	516	516	4	3	3	nan
UnnamedSample	scaffold730	stuvu_et_f2_arcs_blastTrim_phased_variants.vcf	57	55	1	0	1	55	55	55	55	55	1664	1664	1664	1664	1664	56	48	48	nan
UnnamedSample	scaffold731	stuvu_et_f2_arcs_blastTrim_phased_variants.vcf	10	10	0	0	1	10	10	10	10	10	4312	4312	4312	4312	4312	10	0	0	nan
UnnamedSample	scaffold733	stuvu_et_f2_arcs_blastTrim_phased_variants.vcf	13	13	0	0	1	13	13	13	13	13	4597	4597	4597	4597	4597	13	0	0	nan
UnnamedSample	scaffold735	stuvu_et_f2_arcs_blastTrim_phased_variants.vcf	23	23	0	0	1	23	23	23	23	23	1603	1603	1603	1603	1603	23	20	20	nan
UnnamedSample	scaffold736	stuvu_et_f2_arcs_blastTrim_phased_variants.vcf	46	0	1	0	0	nan	nan	0	0	0	nan	nan	0	0	0	1	0	0	nan
UnnamedSample	scaffold737	stuvu_et_f2_arcs_blastTrim_phased_variants.vcf	47	23	0	0	1	23	23	23	23	23	611	611	611	611	611	23	18	18	nan
UnnamedSample	scaffold739	stuvu_et_f2_arcs_blastTrim_phased_variants.vcf	1	0	1	0	0	nan	nan	0	0	0	nan	nan	0	0	0	1	0	0	nan
UnnamedSample	scaffold741	stuvu_et_f2_arcs_blastTrim_phased_variants.vcf	36	36	0	0	1	36	36	36	36	36	4755	4755	4755	4755	4755	36	26	26	nan
UnnamedSample	scaffold744	stuvu_et_f2_arcs_blastTrim_phased_variants.vcf	59	52	0	0	1	52	52	52	52	52	4759	4759	4759	4759	4759	52	34	34	nan
UnnamedSample	scaffold747	stuvu_et_f2_arcs_blastTrim_phased_variants.vcf	2	0	0	0	0	nan	nan	0	0	0	nan	nan	0	0	0	0	0	0	nan
UnnamedSample	scaffold749	stuvu_et_f2_arcs_blastTrim_phased_variants.vcf	74	0	4	0	0	nan	nan	0	0	0	nan	nan	0	0	0	4	0	0	nan
UnnamedSample	scaffold750	stuvu_et_f2_arcs_blastTrim_phased_variants.vcf	3	3	0	0	1	3	3	3	3	3	180	180	180	180	180	3	0	0	nan
UnnamedSample	scaffold751	stuvu_et_f2_arcs_blastTrim_phased_variants.vcf	1	0	1	0	0	nan	nan	0	0	0	nan	nan	0	0	0	1	0	0	nan
UnnamedSample	scaffold756	stuvu_et_f2_arcs_blastTrim_phased_variants.vcf	2	2	0	0	1	2	2	2	2	2	736	736	736	736	736	2	0	0	nan
UnnamedSample	scaffold757	stuvu_et_f2_arcs_blastTrim_phased_variants.vcf	17	0	0	0	0	nan	nan	0	0	0	nan	nan	0	0	0	0	0	0	nan
UnnamedSample	scaffold759	stuvu_et_f2_arcs_blastTrim_phased_variants.vcf	2	0	1	0	0	nan	nan	0	0	0	nan	nan	0	0	0	1	0	0	nan
UnnamedSample	scaffold760	stuvu_et_f2_arcs_blastTrim_phased_variants.vcf	8	6	0	0	1	6	6	6	6	6	46	46	46	46	46	6	6	6	nan
UnnamedSample	scaffold764	stuvu_et_f2_arcs_blastTrim_phased_variants.vcf	22	9	3	0	1	9	9	9	9	9	1793	1793	1793	1793	1793	12	8	8	nan
UnnamedSample	scaffold765	stuvu_et_f2_arcs_blastTrim_phased_variants.vcf	16	5	0	0	1	5	5	5	5	5	2143	2143	2143	2143	2143	5	5	5	nan
UnnamedSample	scaffold766	stuvu_et_f2_arcs_blastTrim_phased_variants.vcf	33	0	0	0	0	nan	nan	0	0	0	nan	nan	0	0	0	0	0	0	nan
UnnamedSample	scaffold767	stuvu_et_f2_arcs_blastTrim_phased_variants.vcf	17	17	0	0	1	17	17	17	17	17	4544	4544	4544	4544	4544	17	6	6	nan
UnnamedSample	scaffold768	stuvu_et_f2_arcs_blastTrim_phased_variants.vcf	19	14	0	0	1	14	14	14	14	14	1307	1307	1307	1307	1307	14	11	11	nan
UnnamedSample	scaffold769	stuvu_et_f2_arcs_blastTrim_phased_variants.vcf	37	0	1	0	0	nan	nan	0	0	0	nan	nan	0	0	0	1	0	0	nan
UnnamedSample	scaffold770	stuvu_et_f2_arcs_blastTrim_phased_variants.vcf	7	6	0	0	1	6	6	6	6	6	3606	3606	3606	3606	3606	6	0	0	nan
UnnamedSample	scaffold773	stuvu_et_f2_arcs_blastTrim_phased_variants.vcf	7	0	0	0	0	nan	nan	0	0	0	nan	nan	0	0	0	0	0	0	nan
UnnamedSample	scaffold782	stuvu_et_f2_arcs_blastTrim_phased_variants.vcf	5	5	0	0	1	5	5	5	5	5	3817	3817	3817	3817	3817	5	4	4	nan
UnnamedSample	scaffold784	stuvu_et_f2_arcs_blastTrim_phased_variants.vcf	1	0	1	0	0	nan	nan	0	0	0	nan	nan	0	0	0	1	0	0	nan
UnnamedSample	scaffold786	stuvu_et_f2_arcs_blastTrim_phased_variants.vcf	2	2	0	0	1	2	2	2	2	2	30	30	30	30	30	2	0	0	nan
UnnamedSample	scaffold788	stuvu_et_f2_arcs_blastTrim_phased_variants.vcf	4	0	1	0	0	nan	nan	0	0	0	nan	nan	0	0	0	1	0	0	nan
UnnamedSample	scaffold790	stuvu_et_f2_arcs_blastTrim_phased_variants.vcf	2	0	0	0	0	nan	nan	0	0	0	nan	nan	0	0	0	0	0	0	nan
UnnamedSample	scaffold791	stuvu_et_f2_arcs_blastTrim_phased_variants.vcf	3	3	0	0	1	3	3	3	3	3	2721	2721	2721	2721	2721	3	0	0	nan
UnnamedSample	scaffold792	stuvu_et_f2_arcs_blastTrim_phased_variants.vcf	49	47	0	0	1	47	47	47	47	47	3324	3324	3324	3324	3324	47	40	40	nan
UnnamedSample	scaffold798	stuvu_et_f2_arcs_blastTrim_phased_variants.vcf	2	0	0	0	0	nan	nan	0	0	0	nan	nan	0	0	0	0	0	0	nan
UnnamedSample	scaffold802	stuvu_et_f2_arcs_blastTrim_phased_variants.vcf	2	2	0	0	1	2	2	2	2	2	789	789	789	789	789	2	0	0	nan
UnnamedSample	scaffold803	stuvu_et_f2_arcs_blastTrim_phased_variants.vcf	17	14	3	0	1	14	14	14	14	14	1966	1966	1966	1966	1966	17	8	8	nan
UnnamedSample	scaffold807	stuvu_et_f2_arcs_blastTrim_phased_variants.vcf	8	8	0	0	1	8	8	8	8	8	1132	1132	1132	1132	1132	8	1	1	nan
UnnamedSample	scaffold808	stuvu_et_f2_arcs_blastTrim_phased_variants.vcf	5	0	0	0	0	nan	nan	0	0	0	nan	nan	0	0	0	0	0	0	nan
UnnamedSample	scaffold809	stuvu_et_f2_arcs_blastTrim_phased_variants.vcf	1	0	0	0	0	nan	nan	0	0	0	nan	nan	0	0	0	0	0	0	nan
UnnamedSample	scaffold812	stuvu_et_f2_arcs_blastTrim_phased_variants.vcf	1	0	1	0	0	nan	nan	0	0	0	nan	nan	0	0	0	1	0	0	nan
UnnamedSample	scaffold813	stuvu_et_f2_arcs_blastTrim_phased_variants.vcf	7	3	0	0	1	3	3	3	3	3	2831	2831	2831	2831	2831	3	0	0	nan
UnnamedSample	scaffold815	stuvu_et_f2_arcs_blastTrim_phased_variants.vcf	1	0	1	0	0	nan	nan	0	0	0	nan	nan	0	0	0	1	0	0	nan
UnnamedSample	scaffold816	stuvu_et_f2_arcs_blastTrim_phased_variants.vcf	18	18	0	0	1	18	18	18	18	18	831	831	831	831	831	18	12	12	nan
UnnamedSample	scaffold822	stuvu_et_f2_arcs_blastTrim_phased_variants.vcf	23	15	0	0	1	15	15	15	15	15	2495	2495	2495	2495	2495	15	6	6	nan
UnnamedSample	scaffold824	stuvu_et_f2_arcs_blastTrim_phased_variants.vcf	7	7	0	0	1	7	7	7	7	7	3879	3879	3879	3879	3879	7	0	0	nan
UnnamedSample	scaffold827	stuvu_et_f2_arcs_blastTrim_phased_variants.vcf	2	2	0	0	1	2	2	2	2	2	2472	2472	2472	2472	2472	2	0	0	nan
UnnamedSample	scaffold828	stuvu_et_f2_arcs_blastTrim_phased_variants.vcf	9	9	0	0	1	9	9	9	9	9	584	584	584	584	584	9	8	8	nan
UnnamedSample	scaffold834	stuvu_et_f2_arcs_blastTrim_phased_variants.vcf	2	0	0	0	0	nan	nan	0	0	0	nan	nan	0	0	0	0	0	0	nan
UnnamedSample	scaffold837	stuvu_et_f2_arcs_blastTrim_phased_variants.vcf	9	8	0	0	1	8	8	8	8	8	2656	2656	2656	2656	2656	8	4	4	nan
UnnamedSample	scaffold838	stuvu_et_f2_arcs_blastTrim_phased_variants.vcf	18	0	0	0	0	nan	nan	0	0	0	nan	nan	0	0	0	0	0	0	nan
UnnamedSample	scaffold842	stuvu_et_f2_arcs_blastTrim_phased_variants.vcf	23	20	3	0	1	20	20	20	20	20	1301	1301	1301	1301	1301	23	0	0	nan
UnnamedSample	scaffold845	stuvu_et_f2_arcs_blastTrim_phased_variants.vcf	4	0	4	0	0	nan	nan	0	0	0	nan	nan	0	0	0	4	0	0	nan
UnnamedSample	scaffold846	stuvu_et_f2_arcs_blastTrim_phased_variants.vcf	59	0	0	0	0	nan	nan	0	0	0	nan	nan	0	0	0	0	0	0	nan
UnnamedSample	scaffold848	stuvu_et_f2_arcs_blastTrim_phased_variants.vcf	11	11	0	0	1	11	11	11	11	11	3263	3263	3263	3263	3263	11	0	0	nan
UnnamedSample	scaffold849	stuvu_et_f2_arcs_blastTrim_phased_variants.vcf	1	0	1	0	0	nan	nan	0	0	0	nan	nan	0	0	0	1	0	0	nan
UnnamedSample	scaffold851	stuvu_et_f2_arcs_blastTrim_phased_variants.vcf	5	0	5	0	0	nan	nan	0	0	0	nan	nan	0	0	0	5	2	0	nan
UnnamedSample	scaffold852	stuvu_et_f2_arcs_blastTrim_phased_variants.vcf	5	0	4	0	0	nan	nan	0	0	0	nan	nan	0	0	0	4	0	0	nan
UnnamedSample	scaffold854	stuvu_et_f2_arcs_blastTrim_phased_variants.vcf	19	0	0	0	0	nan	nan	0	0	0	nan	nan	0	0	0	0	0	0	nan
UnnamedSample	scaffold855	stuvu_et_f2_arcs_blastTrim_phased_variants.vcf	4	0	0	0	0	nan	nan	0	0	0	nan	nan	0	0	0	0	0	0	nan
UnnamedSample	scaffold856	stuvu_et_f2_arcs_blastTrim_phased_variants.vcf	9	9	0	0	1	9	9	9	9	9	3408	3408	3408	3408	3408	9	0	0	nan
UnnamedSample	scaffold858	stuvu_et_f2_arcs_blastTrim_phased_variants.vcf	4	0	0	0	0	nan	nan	0	0	0	nan	nan	0	0	0	0	0	0	nan
UnnamedSample	scaffold859	stuvu_et_f2_arcs_blastTrim_phased_variants.vcf	99	95	4	0	1	95	95	95	95	95	3608	3608	3608	3608	3608	99	65	63	nan
UnnamedSample	scaffold860	stuvu_et_f2_arcs_blastTrim_phased_variants.vcf	50	2	0	0	1	2	2	2	2	2	951	951	951	951	951	2	0	0	nan
UnnamedSample	scaffold862	stuvu_et_f2_arcs_blastTrim_phased_variants.vcf	23	20	0	0	1	20	20	20	20	20	2134	2134	2134	2134	2134	20	1	1	nan
UnnamedSample	scaffold863	stuvu_et_f2_arcs_blastTrim_phased_variants.vcf	20	0	1	0	0	nan	nan	0	0	0	nan	nan	0	0	0	1	0	0	nan
UnnamedSample	scaffold869	stuvu_et_f2_arcs_blastTrim_phased_variants.vcf	18	0	0	0	0	nan	nan	0	0	0	nan	nan	0	0	0	0	0	0	nan
UnnamedSample	scaffold870	stuvu_et_f2_arcs_blastTrim_phased_variants.vcf	6	0	0	0	0	nan	nan	0	0	0	nan	nan	0	0	0	0	0	0	nan
UnnamedSample	scaffold873	stuvu_et_f2_arcs_blastTrim_phased_variants.vcf	80	0	0	0	0	nan	nan	0	0	0	nan	nan	0	0	0	0	0	0	nan
UnnamedSample	scaffold878	stuvu_et_f2_arcs_blastTrim_phased_variants.vcf	64	58	0	0	1	58	58	58	58	58	3302	3302	3302	3302	3302	58	46	46	nan
UnnamedSample	scaffold890	stuvu_et_f2_arcs_blastTrim_phased_variants.vcf	5	0	5	0	0	nan	nan	0	0	0	nan	nan	0	0	0	5	0	0	nan
UnnamedSample	scaffold891	stuvu_et_f2_arcs_blastTrim_phased_variants.vcf	3	0	2	0	0	nan	nan	0	0	0	nan	nan	0	0	0	2	0	0	nan
UnnamedSample	scaffold896	stuvu_et_f2_arcs_blastTrim_phased_variants.vcf	11	0	11	0	0	nan	nan	0	0	0	nan	nan	0	0	0	11	5	0	nan
UnnamedSample	scaffold897	stuvu_et_f2_arcs_blastTrim_phased_variants.vcf	62	37	25	0	1	37	37	37	37	37	1418	1418	1418	1418	1418	62	52	31	nan
UnnamedSample	scaffold898	stuvu_et_f2_arcs_blastTrim_phased_variants.vcf	7	0	5	0	0	nan	nan	0	0	0	nan	nan	0	0	0	5	0	0	nan
UnnamedSample	scaffold899	stuvu_et_f2_arcs_blastTrim_phased_variants.vcf	36	0	4	0	0	nan	nan	0	0	0	nan	nan	0	0	0	4	3	0	nan
UnnamedSample	scaffold902	stuvu_et_f2_arcs_blastTrim_phased_variants.vcf	45	0	1	0	0	nan	nan	0	0	0	nan	nan	0	0	0	1	0	0	nan
UnnamedSample	scaffold904	stuvu_et_f2_arcs_blastTrim_phased_variants.vcf	44	44	0	0	1	44	44	44	44	44	3243	3243	3243	3243	3243	44	28	28	nan
UnnamedSample	scaffold905	stuvu_et_f2_arcs_blastTrim_phased_variants.vcf	13	0	0	0	0	nan	nan	0	0	0	nan	nan	0	0	0	0	0	0	nan
UnnamedSample	scaffold906	stuvu_et_f2_arcs_blastTrim_phased_variants.vcf	7	0	1	0	0	nan	nan	0	0	0	nan	nan	0	0	0	1	1	0	nan
UnnamedSample	scaffold907	stuvu_et_f2_arcs_blastTrim_phased_variants.vcf	56	51	2	0	1	51	51	51	51	51	2991	2991	2991	2991	2991	53	37	37	nan
UnnamedSample	scaffold908	stuvu_et_f2_arcs_blastTrim_phased_variants.vcf	1	0	1	0	0	nan	nan	0	0	0	nan	nan	0	0	0	1	0	0	nan
UnnamedSample	scaffold909	stuvu_et_f2_arcs_blastTrim_phased_variants.vcf	12	10	2	0	1	10	10	10	10	10	1136	1136	1136	1136	1136	12	11	9	nan
UnnamedSample	scaffold913	stuvu_et_f2_arcs_blastTrim_phased_variants.vcf	9	9	0	0	1	9	9	9	9	9	92	92	92	92	92	9	7	7	nan
UnnamedSample	scaffold917	stuvu_et_f2_arcs_blastTrim_phased_variants.vcf	2	0	1	0	0	nan	nan	0	0	0	nan	nan	0	0	0	1	0	0	nan
UnnamedSample	scaffold919	stuvu_et_f2_arcs_blastTrim_phased_variants.vcf	3	0	2	0	0	nan	nan	0	0	0	nan	nan	0	0	0	2	0	0	nan
UnnamedSample	scaffold920	stuvu_et_f2_arcs_blastTrim_phased_variants.vcf	61	0	61	0	0	nan	nan	0	0	0	nan	nan	0	0	0	61	42	0	nan
UnnamedSample	scaffold921	stuvu_et_f2_arcs_blastTrim_phased_variants.vcf	1	0	1	0	0	nan	nan	0	0	0	nan	nan	0	0	0	1	0	0	nan
UnnamedSample	scaffold922	stuvu_et_f2_arcs_blastTrim_phased_variants.vcf	66	65	1	0	1	65	65	65	65	65	1622	1622	1622	1622	1622	66	52	52	nan
UnnamedSample	scaffold924	stuvu_et_f2_arcs_blastTrim_phased_variants.vcf	103	0	64	0	0	nan	nan	0	0	0	nan	nan	0	0	0	64	55	0	nan
UnnamedSample	scaffold925	stuvu_et_f2_arcs_blastTrim_phased_variants.vcf	1	0	0	0	0	nan	nan	0	0	0	nan	nan	0	0	0	0	0	0	nan
UnnamedSample	scaffold926	stuvu_et_f2_arcs_blastTrim_phased_variants.vcf	5	3	0	0	1	3	3	3	3	3	2107	2107	2107	2107	2107	3	2	2	nan
UnnamedSample	scaffold927	stuvu_et_f2_arcs_blastTrim_phased_variants.vcf	41	0	0	0	0	nan	nan	0	0	0	nan	nan	0	0	0	0	0	0	nan
UnnamedSample	scaffold932	stuvu_et_f2_arcs_blastTrim_phased_variants.vcf	1	0	1	0	0	nan	nan	0	0	0	nan	nan	0	0	0	1	1	0	nan
UnnamedSample	scaffold934	stuvu_et_f2_arcs_blastTrim_phased_variants.vcf	9	0	0	0	0	nan	nan	0	0	0	nan	nan	0	0	0	0	0	0	nan
UnnamedSample	scaffold935	stuvu_et_f2_arcs_blastTrim_phased_variants.vcf	13	8	0	0	1	8	8	8	8	8	1399	1399	1399	1399	1399	8	0	0	nan
UnnamedSample	scaffold936	stuvu_et_f2_arcs_blastTrim_phased_variants.vcf	1	0	1	0	0	nan	nan	0	0	0	nan	nan	0	0	0	1	0	0	nan
UnnamedSample	scaffold937	stuvu_et_f2_arcs_blastTrim_phased_variants.vcf	1	0	0	0	0	nan	nan	0	0	0	nan	nan	0	0	0	0	0	0	nan
UnnamedSample	scaffold943	stuvu_et_f2_arcs_blastTrim_phased_variants.vcf	2	0	2	0	0	nan	nan	0	0	0	nan	nan	0	0	0	2	0	0	nan
UnnamedSample	scaffold945	stuvu_et_f2_arcs_blastTrim_phased_variants.vcf	69	68	1	0	1	68	68	68	68	68	3044	3044	3044	3044	3044	69	57	56	nan
UnnamedSample	scaffold946	stuvu_et_f2_arcs_blastTrim_phased_variants.vcf	9	0	1	0	0	nan	nan	0	0	0	nan	nan	0	0	0	1	0	0	nan
UnnamedSample	scaffold947	stuvu_et_f2_arcs_blastTrim_phased_variants.vcf	12	0	0	0	0	nan	nan	0	0	0	nan	nan	0	0	0	0	0	0	nan
UnnamedSample	scaffold949	stuvu_et_f2_arcs_blastTrim_phased_variants.vcf	6	0	0	0	0	nan	nan	0	0	0	nan	nan	0	0	0	0	0	0	nan
UnnamedSample	scaffold951	stuvu_et_f2_arcs_blastTrim_phased_variants.vcf	14	0	9	0	0	nan	nan	0	0	0	nan	nan	0	0	0	9	8	0	nan
UnnamedSample	scaffold954	stuvu_et_f2_arcs_blastTrim_phased_variants.vcf	7	0	0	0	0	nan	nan	0	0	0	nan	nan	0	0	0	0	0	0	nan
UnnamedSample	scaffold958	stuvu_et_f2_arcs_blastTrim_phased_variants.vcf	4	4	0	0	1	4	4	4	4	4	27	27	27	27	27	4	4	4	nan
UnnamedSample	scaffold959	stuvu_et_f2_arcs_blastTrim_phased_variants.vcf	3	0	3	0	0	nan	nan	0	0	0	nan	nan	0	0	0	3	0	0	nan
UnnamedSample	scaffold961	stuvu_et_f2_arcs_blastTrim_phased_variants.vcf	15	15	0	0	1	15	15	15	15	15	2549	2549	2549	2549	2549	15	8	8	nan
UnnamedSample	scaffold963	stuvu_et_f2_arcs_blastTrim_phased_variants.vcf	16	11	5	0	1	11	11	11	11	11	369	369	369	369	369	16	11	8	nan
UnnamedSample	scaffold964	stuvu_et_f2_arcs_blastTrim_phased_variants.vcf	20	0	0	0	0	nan	nan	0	0	0	nan	nan	0	0	0	0	0	0	nan
UnnamedSample	scaffold970	stuvu_et_f2_arcs_blastTrim_phased_variants.vcf	15	2	0	0	1	2	2	2	2	2	2348	2348	2348	2348	2348	2	0	0	nan
UnnamedSample	scaffold971	stuvu_et_f2_arcs_blastTrim_phased_variants.vcf	1	0	1	0	0	nan	nan	0	0	0	nan	nan	0	0	0	1	1	0	nan
UnnamedSample	scaffold973	stuvu_et_f2_arcs_blastTrim_phased_variants.vcf	61	0	0	0	0	nan	nan	0	0	0	nan	nan	0	0	0	0	0	0	nan
UnnamedSample	scaffold974	stuvu_et_f2_arcs_blastTrim_phased_variants.vcf	1	0	1	0	0	nan	nan	0	0	0	nan	nan	0	0	0	1	0	0	nan
UnnamedSample	scaffold975	stuvu_et_f2_arcs_blastTrim_phased_variants.vcf	27	7	0	0	1	7	7	7	7	7	1549	1549	1549	1549	1549	7	1	1	nan
UnnamedSample	scaffold980	stuvu_et_f2_arcs_blastTrim_phased_variants.vcf	2	0	2	0	0	nan	nan	0	0	0	nan	nan	0	0	0	2	1	0	nan
UnnamedSample	scaffold982	stuvu_et_f2_arcs_blastTrim_phased_variants.vcf	5	0	0	0	0	nan	nan	0	0	0	nan	nan	0	0	0	0	0	0	nan
UnnamedSample	scaffold989	stuvu_et_f2_arcs_blastTrim_phased_variants.vcf	1	0	1	0	0	nan	nan	0	0	0	nan	nan	0	0	0	1	1	0	nan
UnnamedSample	scaffold994	stuvu_et_f2_arcs_blastTrim_phased_variants.vcf	6	0	5	0	0	nan	nan	0	0	0	nan	nan	0	0	0	5	2	0	nan
UnnamedSample	scaffold998	stuvu_et_f2_arcs_blastTrim_phased_variants.vcf	38	0	8	0	0	nan	nan	0	0	0	nan	nan	0	0	0	8	6	0	nan
UnnamedSample	scaffold1003	stuvu_et_f2_arcs_blastTrim_phased_variants.vcf	18	0	1	0	0	nan	nan	0	0	0	nan	nan	0	0	0	1	0	0	nan
UnnamedSample	scaffold1004	stuvu_et_f2_arcs_blastTrim_phased_variants.vcf	21	0	21	0	0	nan	nan	0	0	0	nan	nan	0	0	0	21	16	0	nan
UnnamedSample	scaffold1008	stuvu_et_f2_arcs_blastTrim_phased_variants.vcf	9	0	1	0	0	nan	nan	0	0	0	nan	nan	0	0	0	1	0	0	nan
UnnamedSample	scaffold1009	stuvu_et_f2_arcs_blastTrim_phased_variants.vcf	15	14	0	0	1	14	14	14	14	14	1408	1408	1408	1408	1408	14	11	11	nan
UnnamedSample	scaffold1010	stuvu_et_f2_arcs_blastTrim_phased_variants.vcf	1	0	0	0	0	nan	nan	0	0	0	nan	nan	0	0	0	0	0	0	nan
UnnamedSample	scaffold1011	stuvu_et_f2_arcs_blastTrim_phased_variants.vcf	8	0	0	0	0	nan	nan	0	0	0	nan	nan	0	0	0	0	0	0	nan
UnnamedSample	scaffold1015	stuvu_et_f2_arcs_blastTrim_phased_variants.vcf	31	7	0	0	1	7	7	7	7	7	1252	1252	1252	1252	1252	7	2	2	nan
UnnamedSample	scaffold1017	stuvu_et_f2_arcs_blastTrim_phased_variants.vcf	2	0	2	0	0	nan	nan	0	0	0	nan	nan	0	0	0	2	0	0	nan
UnnamedSample	scaffold1018	stuvu_et_f2_arcs_blastTrim_phased_variants.vcf	1	0	0	0	0	nan	nan	0	0	0	nan	nan	0	0	0	0	0	0	nan
UnnamedSample	scaffold1020	stuvu_et_f2_arcs_blastTrim_phased_variants.vcf	1	0	0	0	0	nan	nan	0	0	0	nan	nan	0	0	0	0	0	0	nan
UnnamedSample	scaffold1022	stuvu_et_f2_arcs_blastTrim_phased_variants.vcf	12	0	12	0	0	nan	nan	0	0	0	nan	nan	0	0	0	12	11	0	nan
UnnamedSample	scaffold1024	stuvu_et_f2_arcs_blastTrim_phased_variants.vcf	1	0	1	0	0	nan	nan	0	0	0	nan	nan	0	0	0	1	1	0	nan
UnnamedSample	scaffold1025	stuvu_et_f2_arcs_blastTrim_phased_variants.vcf	10	0	0	0	0	nan	nan	0	0	0	nan	nan	0	0	0	0	0	0	nan
UnnamedSample	scaffold1027	stuvu_et_f2_arcs_blastTrim_phased_variants.vcf	84	67	0	0	1	67	67	67	67	67	2238	2238	2238	2238	2238	67	48	48	nan
UnnamedSample	scaffold1028	stuvu_et_f2_arcs_blastTrim_phased_variants.vcf	25	0	0	0	0	nan	nan	0	0	0	nan	nan	0	0	0	0	0	0	nan
UnnamedSample	scaffold1029	stuvu_et_f2_arcs_blastTrim_phased_variants.vcf	119	0	66	0	0	nan	nan	0	0	0	nan	nan	0	0	0	66	55	0	nan
UnnamedSample	scaffold1032	stuvu_et_f2_arcs_blastTrim_phased_variants.vcf	11	0	0	0	0	nan	nan	0	0	0	nan	nan	0	0	0	0	0	0	nan
UnnamedSample	scaffold1033	stuvu_et_f2_arcs_blastTrim_phased_variants.vcf	20	0	0	0	0	nan	nan	0	0	0	nan	nan	0	0	0	0	0	0	nan
UnnamedSample	scaffold1037	stuvu_et_f2_arcs_blastTrim_phased_variants.vcf	64	0	0	0	0	nan	nan	0	0	0	nan	nan	0	0	0	0	0	0	nan
UnnamedSample	scaffold1038	stuvu_et_f2_arcs_blastTrim_phased_variants.vcf	14	0	1	0	0	nan	nan	0	0	0	nan	nan	0	0	0	1	1	0	nan
UnnamedSample	scaffold1039	stuvu_et_f2_arcs_blastTrim_phased_variants.vcf	2	0	0	0	0	nan	nan	0	0	0	nan	nan	0	0	0	0	0	0	nan
UnnamedSample	scaffold1040	stuvu_et_f2_arcs_blastTrim_phased_variants.vcf	79	0	0	0	0	nan	nan	0	0	0	nan	nan	0	0	0	0	0	0	nan
UnnamedSample	scaffold1041	stuvu_et_f2_arcs_blastTrim_phased_variants.vcf	96	0	26	0	0	nan	nan	0	0	0	nan	nan	0	0	0	26	17	0	nan
UnnamedSample	scaffold1044	stuvu_et_f2_arcs_blastTrim_phased_variants.vcf	32	32	0	0	1	32	32	32	32	32	660	660	660	660	660	32	27	27	nan
UnnamedSample	scaffold1049	stuvu_et_f2_arcs_blastTrim_phased_variants.vcf	67	0	0	0	0	nan	nan	0	0	0	nan	nan	0	0	0	0	0	0	nan
UnnamedSample	scaffold1050	stuvu_et_f2_arcs_blastTrim_phased_variants.vcf	4	0	0	0	0	nan	nan	0	0	0	nan	nan	0	0	0	0	0	0	nan
UnnamedSample	scaffold1051	stuvu_et_f2_arcs_blastTrim_phased_variants.vcf	45	0	11	0	0	nan	nan	0	0	0	nan	nan	0	0	0	11	9	0	nan
UnnamedSample	scaffold1052	stuvu_et_f2_arcs_blastTrim_phased_variants.vcf	71	0	0	0	0	nan	nan	0	0	0	nan	nan	0	0	0	0	0	0	nan
UnnamedSample	scaffold1054	stuvu_et_f2_arcs_blastTrim_phased_variants.vcf	46	0	46	0	0	nan	nan	0	0	0	nan	nan	0	0	0	46	43	0	nan
UnnamedSample	scaffold1058	stuvu_et_f2_arcs_blastTrim_phased_variants.vcf	51	0	1	0	0	nan	nan	0	0	0	nan	nan	0	0	0	1	0	0	nan
UnnamedSample	scaffold1064	stuvu_et_f2_arcs_blastTrim_phased_variants.vcf	51	0	36	0	0	nan	nan	0	0	0	nan	nan	0	0	0	36	34	0	nan
UnnamedSample	scaffold1067	stuvu_et_f2_arcs_blastTrim_phased_variants.vcf	19	19	0	0	1	19	19	19	19	19	943	943	943	943	943	19	14	14	nan
UnnamedSample	scaffold1071	stuvu_et_f2_arcs_blastTrim_phased_variants.vcf	4	0	3	0	0	nan	nan	0	0	0	nan	nan	0	0	0	3	3	0	nan
UnnamedSample	scaffold1072	stuvu_et_f2_arcs_blastTrim_phased_variants.vcf	9	8	0	0	1	8	8	8	8	8	1769	1769	1769	1769	1769	8	8	8	nan
UnnamedSample	scaffold1075	stuvu_et_f2_arcs_blastTrim_phased_variants.vcf	14	0	1	0	0	nan	nan	0	0	0	nan	nan	0	0	0	1	0	0	nan
UnnamedSample	scaffold1078	stuvu_et_f2_arcs_blastTrim_phased_variants.vcf	6	0	0	0	0	nan	nan	0	0	0	nan	nan	0	0	0	0	0	0	nan
UnnamedSample	scaffold1079	stuvu_et_f2_arcs_blastTrim_phased_variants.vcf	5	4	1	0	1	4	4	4	4	4	863	863	863	863	863	5	0	0	nan
UnnamedSample	scaffold1080	stuvu_et_f2_arcs_blastTrim_phased_variants.vcf	47	0	2	0	0	nan	nan	0	0	0	nan	nan	0	0	0	2	0	0	nan
UnnamedSample	scaffold1081	stuvu_et_f2_arcs_blastTrim_phased_variants.vcf	59	0	2	0	0	nan	nan	0	0	0	nan	nan	0	0	0	2	2	0	nan
UnnamedSample	scaffold1096	stuvu_et_f2_arcs_blastTrim_phased_variants.vcf	19	0	6	0	0	nan	nan	0	0	0	nan	nan	0	0	0	6	5	0	nan
UnnamedSample	scaffold1102	stuvu_et_f2_arcs_blastTrim_phased_variants.vcf	64	54	10	0	1	54	54	54	54	54	1636	1636	1636	1636	1636	64	49	39	nan
UnnamedSample	scaffold1103	stuvu_et_f2_arcs_blastTrim_phased_variants.vcf	17	0	2	0	0	nan	nan	0	0	0	nan	nan	0	0	0	2	0	0	nan
UnnamedSample	scaffold1104	stuvu_et_f2_arcs_blastTrim_phased_variants.vcf	25	0	0	0	0	nan	nan	0	0	0	nan	nan	0	0	0	0	0	0	nan
UnnamedSample	scaffold1106	stuvu_et_f2_arcs_blastTrim_phased_variants.vcf	1	0	1	0	0	nan	nan	0	0	0	nan	nan	0	0	0	1	0	0	nan
UnnamedSample	scaffold1108	stuvu_et_f2_arcs_blastTrim_phased_variants.vcf	20	0	2	0	0	nan	nan	0	0	0	nan	nan	0	0	0	2	1	0	nan
UnnamedSample	scaffold1109	stuvu_et_f2_arcs_blastTrim_phased_variants.vcf	3	2	1	0	1	2	2	2	2	2	1348	1348	1348	1348	1348	3	0	0	nan
UnnamedSample	scaffold1110	stuvu_et_f2_arcs_blastTrim_phased_variants.vcf	17	0	0	0	0	nan	nan	0	0	0	nan	nan	0	0	0	0	0	0	nan
UnnamedSample	scaffold1111	stuvu_et_f2_arcs_blastTrim_phased_variants.vcf	8	0	8	0	0	nan	nan	0	0	0	nan	nan	0	0	0	8	0	0	nan
UnnamedSample	scaffold1112	stuvu_et_f2_arcs_blastTrim_phased_variants.vcf	2	2	0	0	1	2	2	2	2	2	9	9	9	9	9	2	2	2	nan
UnnamedSample	scaffold1113	stuvu_et_f2_arcs_blastTrim_phased_variants.vcf	18	0	0	0	0	nan	nan	0	0	0	nan	nan	0	0	0	0	0	0	nan
UnnamedSample	scaffold1114	stuvu_et_f2_arcs_blastTrim_phased_variants.vcf	14	0	14	0	0	nan	nan	0	0	0	nan	nan	0	0	0	14	10	0	nan
UnnamedSample	scaffold1115	stuvu_et_f2_arcs_blastTrim_phased_variants.vcf	14	0	0	0	0	nan	nan	0	0	0	nan	nan	0	0	0	0	0	0	nan
UnnamedSample	scaffold1117	stuvu_et_f2_arcs_blastTrim_phased_variants.vcf	60	56	1	0	1	56	56	56	56	56	1915	1915	1915	1915	1915	57	51	50	nan
UnnamedSample	scaffold1118	stuvu_et_f2_arcs_blastTrim_phased_variants.vcf	1	0	1	0	0	nan	nan	0	0	0	nan	nan	0	0	0	1	0	0	nan
UnnamedSample	scaffold1119	stuvu_et_f2_arcs_blastTrim_phased_variants.vcf	17	0	1	0	0	nan	nan	0	0	0	nan	nan	0	0	0	1	0	0	nan
UnnamedSample	scaffold1122	stuvu_et_f2_arcs_blastTrim_phased_variants.vcf	28	0	22	0	0	nan	nan	0	0	0	nan	nan	0	0	0	22	6	0	nan
UnnamedSample	scaffold1129	stuvu_et_f2_arcs_blastTrim_phased_variants.vcf	46	46	0	0	1	46	46	46	46	46	2192	2192	2192	2192	2192	46	38	38	nan
UnnamedSample	scaffold1130	stuvu_et_f2_arcs_blastTrim_phased_variants.vcf	20	0	0	0	0	nan	nan	0	0	0	nan	nan	0	0	0	0	0	0	nan
UnnamedSample	scaffold1131	stuvu_et_f2_arcs_blastTrim_phased_variants.vcf	36	0	0	0	0	nan	nan	0	0	0	nan	nan	0	0	0	0	0	0	nan
UnnamedSample	scaffold1141	stuvu_et_f2_arcs_blastTrim_phased_variants.vcf	28	0	2	0	0	nan	nan	0	0	0	nan	nan	0	0	0	2	0	0	nan
UnnamedSample	scaffold1145	stuvu_et_f2_arcs_blastTrim_phased_variants.vcf	7	0	0	0	0	nan	nan	0	0	0	nan	nan	0	0	0	0	0	0	nan
UnnamedSample	scaffold1147	stuvu_et_f2_arcs_blastTrim_phased_variants.vcf	1	0	0	0	0	nan	nan	0	0	0	nan	nan	0	0	0	0	0	0	nan
UnnamedSample	scaffold1149	stuvu_et_f2_arcs_blastTrim_phased_variants.vcf	2	2	0	0	1	2	2	2	2	2	851	851	851	851	851	2	1	1	nan
UnnamedSample	scaffold1150	stuvu_et_f2_arcs_blastTrim_phased_variants.vcf	112	0	62	0	0	nan	nan	0	0	0	nan	nan	0	0	0	62	53	0	nan
UnnamedSample	scaffold1152	stuvu_et_f2_arcs_blastTrim_phased_variants.vcf	2	0	2	0	0	nan	nan	0	0	0	nan	nan	0	0	0	2	2	0	nan
UnnamedSample	scaffold1157	stuvu_et_f2_arcs_blastTrim_phased_variants.vcf	39	0	4	0	0	nan	nan	0	0	0	nan	nan	0	0	0	4	2	0	nan
UnnamedSample	scaffold1159	stuvu_et_f2_arcs_blastTrim_phased_variants.vcf	20	0	20	0	0	nan	nan	0	0	0	nan	nan	0	0	0	20	11	0	nan
UnnamedSample	scaffold1161	stuvu_et_f2_arcs_blastTrim_phased_variants.vcf	7	0	0	0	0	nan	nan	0	0	0	nan	nan	0	0	0	0	0	0	nan
UnnamedSample	scaffold1169	stuvu_et_f2_arcs_blastTrim_phased_variants.vcf	5	0	5	0	0	nan	nan	0	0	0	nan	nan	0	0	0	5	2	0	nan
UnnamedSample	scaffold1178	stuvu_et_f2_arcs_blastTrim_phased_variants.vcf	21	0	21	0	0	nan	nan	0	0	0	nan	nan	0	0	0	21	20	0	nan
UnnamedSample	scaffold1184	stuvu_et_f2_arcs_blastTrim_phased_variants.vcf	5	0	3	0	0	nan	nan	0	0	0	nan	nan	0	0	0	3	0	0	nan
UnnamedSample	scaffold1187	stuvu_et_f2_arcs_blastTrim_phased_variants.vcf	46	0	0	0	0	nan	nan	0	0	0	nan	nan	0	0	0	0	0	0	nan
UnnamedSample	scaffold1189	stuvu_et_f2_arcs_blastTrim_phased_variants.vcf	35	0	35	0	0	nan	nan	0	0	0	nan	nan	0	0	0	35	28	0	nan
UnnamedSample	scaffold1190	stuvu_et_f2_arcs_blastTrim_phased_variants.vcf	19	0	0	0	0	nan	nan	0	0	0	nan	nan	0	0	0	0	0	0	nan
UnnamedSample	scaffold1191	stuvu_et_f2_arcs_blastTrim_phased_variants.vcf	29	0	0	0	0	nan	nan	0	0	0	nan	nan	0	0	0	0	0	0	nan
UnnamedSample	scaffold1193	stuvu_et_f2_arcs_blastTrim_phased_variants.vcf	31	0	4	0	0	nan	nan	0	0	0	nan	nan	0	0	0	4	0	0	nan
UnnamedSample	scaffold1195	stuvu_et_f2_arcs_blastTrim_phased_variants.vcf	14	0	0	0	0	nan	nan	0	0	0	nan	nan	0	0	0	0	0	0	nan
UnnamedSample	scaffold1197	stuvu_et_f2_arcs_blastTrim_phased_variants.vcf	27	0	0	0	0	nan	nan	0	0	0	nan	nan	0	0	0	0	0	0	nan
UnnamedSample	scaffold1199	stuvu_et_f2_arcs_blastTrim_phased_variants.vcf	82	0	80	0	0	nan	nan	0	0	0	nan	nan	0	0	0	80	73	0	nan
UnnamedSample	scaffold1201	stuvu_et_f2_arcs_blastTrim_phased_variants.vcf	80	0	45	0	0	nan	nan	0	0	0	nan	nan	0	0	0	45	37	0	nan
UnnamedSample	scaffold1203	stuvu_et_f2_arcs_blastTrim_phased_variants.vcf	2	2	0	0	1	2	2	2	2	2	3	3	3	3	3	2	0	0	nan
UnnamedSample	scaffold1204	stuvu_et_f2_arcs_blastTrim_phased_variants.vcf	51	0	0	0	0	nan	nan	0	0	0	nan	nan	0	0	0	0	0	0	nan
UnnamedSample	scaffold1206	stuvu_et_f2_arcs_blastTrim_phased_variants.vcf	8	0	0	0	0	nan	nan	0	0	0	nan	nan	0	0	0	0	0	0	nan
UnnamedSample	scaffold1207	stuvu_et_f2_arcs_blastTrim_phased_variants.vcf	2	0	2	0	0	nan	nan	0	0	0	nan	nan	0	0	0	2	0	0	nan
UnnamedSample	scaffold1209	stuvu_et_f2_arcs_blastTrim_phased_variants.vcf	110	0	101	0	0	nan	nan	0	0	0	nan	nan	0	0	0	101	98	0	nan
UnnamedSample	scaffold1210	stuvu_et_f2_arcs_blastTrim_phased_variants.vcf	14	0	14	0	0	nan	nan	0	0	0	nan	nan	0	0	0	14	10	0	nan
UnnamedSample	scaffold1214	stuvu_et_f2_arcs_blastTrim_phased_variants.vcf	28	0	16	0	0	nan	nan	0	0	0	nan	nan	0	0	0	16	15	0	nan
UnnamedSample	scaffold1216	stuvu_et_f2_arcs_blastTrim_phased_variants.vcf	32	0	32	0	0	nan	nan	0	0	0	nan	nan	0	0	0	32	24	0	nan
UnnamedSample	scaffold1219	stuvu_et_f2_arcs_blastTrim_phased_variants.vcf	163	0	148	0	0	nan	nan	0	0	0	nan	nan	0	0	0	148	136	0	nan
UnnamedSample	scaffold1224	stuvu_et_f2_arcs_blastTrim_phased_variants.vcf	23	0	0	0	0	nan	nan	0	0	0	nan	nan	0	0	0	0	0	0	nan
UnnamedSample	scaffold1227	stuvu_et_f2_arcs_blastTrim_phased_variants.vcf	4	0	4	0	0	nan	nan	0	0	0	nan	nan	0	0	0	4	0	0	nan
UnnamedSample	scaffold1228	stuvu_et_f2_arcs_blastTrim_phased_variants.vcf	12	0	0	0	0	nan	nan	0	0	0	nan	nan	0	0	0	0	0	0	nan
UnnamedSample	scaffold1230	stuvu_et_f2_arcs_blastTrim_phased_variants.vcf	14	0	1	0	0	nan	nan	0	0	0	nan	nan	0	0	0	1	0	0	nan
UnnamedSample	scaffold1233	stuvu_et_f2_arcs_blastTrim_phased_variants.vcf	8	0	8	0	0	nan	nan	0	0	0	nan	nan	0	0	0	8	1	0	nan
UnnamedSample	scaffold1239	stuvu_et_f2_arcs_blastTrim_phased_variants.vcf	21	0	15	0	0	nan	nan	0	0	0	nan	nan	0	0	0	15	12	0	nan
UnnamedSample	scaffold1242	stuvu_et_f2_arcs_blastTrim_phased_variants.vcf	37	0	0	0	0	nan	nan	0	0	0	nan	nan	0	0	0	0	0	0	nan
UnnamedSample	scaffold1245	stuvu_et_f2_arcs_blastTrim_phased_variants.vcf	34	0	0	0	0	nan	nan	0	0	0	nan	nan	0	0	0	0	0	0	nan
UnnamedSample	scaffold1247	stuvu_et_f2_arcs_blastTrim_phased_variants.vcf	31	23	0	0	1	23	23	23	23	23	854	854	854	854	854	23	21	21	nan
UnnamedSample	scaffold1249	stuvu_et_f2_arcs_blastTrim_phased_variants.vcf	1	0	0	0	0	nan	nan	0	0	0	nan	nan	0	0	0	0	0	0	nan
UnnamedSample	scaffold1251	stuvu_et_f2_arcs_blastTrim_phased_variants.vcf	14	0	0	0	0	nan	nan	0	0	0	nan	nan	0	0	0	0	0	0	nan
UnnamedSample	scaffold1254	stuvu_et_f2_arcs_blastTrim_phased_variants.vcf	3	0	3	0	0	nan	nan	0	0	0	nan	nan	0	0	0	3	0	0	nan
UnnamedSample	scaffold1256	stuvu_et_f2_arcs_blastTrim_phased_variants.vcf	74	0	7	0	0	nan	nan	0	0	0	nan	nan	0	0	0	7	6	0	nan
UnnamedSample	scaffold1261	stuvu_et_f2_arcs_blastTrim_phased_variants.vcf	36	0	0	0	0	nan	nan	0	0	0	nan	nan	0	0	0	0	0	0	nan
UnnamedSample	scaffold1262	stuvu_et_f2_arcs_blastTrim_phased_variants.vcf	21	0	21	0	0	nan	nan	0	0	0	nan	nan	0	0	0	21	16	0	nan
UnnamedSample	scaffold1263	stuvu_et_f2_arcs_blastTrim_phased_variants.vcf	39	0	2	0	0	nan	nan	0	0	0	nan	nan	0	0	0	2	2	0	nan
UnnamedSample	scaffold1265	stuvu_et_f2_arcs_blastTrim_phased_variants.vcf	1	0	0	0	0	nan	nan	0	0	0	nan	nan	0	0	0	0	0	0	nan
UnnamedSample	scaffold1266	stuvu_et_f2_arcs_blastTrim_phased_variants.vcf	1	0	1	0	0	nan	nan	0	0	0	nan	nan	0	0	0	1	0	0	nan
UnnamedSample	scaffold1267	stuvu_et_f2_arcs_blastTrim_phased_variants.vcf	4	0	4	0	0	nan	nan	0	0	0	nan	nan	0	0	0	4	0	0	nan
UnnamedSample	scaffold1268	stuvu_et_f2_arcs_blastTrim_phased_variants.vcf	2	0	2	0	0	nan	nan	0	0	0	nan	nan	0	0	0	2	2	0	nan
UnnamedSample	scaffold1271	stuvu_et_f2_arcs_blastTrim_phased_variants.vcf	9	4	5	0	1	4	4	4	4	4	364	364	364	364	364	9	5	1	nan
UnnamedSample	scaffold1272	stuvu_et_f2_arcs_blastTrim_phased_variants.vcf	2	0	1	0	0	nan	nan	0	0	0	nan	nan	0	0	0	1	0	0	nan
UnnamedSample	scaffold1275	stuvu_et_f2_arcs_blastTrim_phased_variants.vcf	9	0	1	0	0	nan	nan	0	0	0	nan	nan	0	0	0	1	0	0	nan
UnnamedSample	scaffold1276	stuvu_et_f2_arcs_blastTrim_phased_variants.vcf	17	0	1	0	0	nan	nan	0	0	0	nan	nan	0	0	0	1	0	0	nan
UnnamedSample	scaffold1283	stuvu_et_f2_arcs_blastTrim_phased_variants.vcf	29	0	0	0	0	nan	nan	0	0	0	nan	nan	0	0	0	0	0	0	nan
UnnamedSample	scaffold1289	stuvu_et_f2_arcs_blastTrim_phased_variants.vcf	63	0	62	0	0	nan	nan	0	0	0	nan	nan	0	0	0	62	59	0	nan
UnnamedSample	scaffold1290	stuvu_et_f2_arcs_blastTrim_phased_variants.vcf	9	0	9	0	0	nan	nan	0	0	0	nan	nan	0	0	0	9	1	0	nan
UnnamedSample	scaffold1292	stuvu_et_f2_arcs_blastTrim_phased_variants.vcf	7	0	0	0	0	nan	nan	0	0	0	nan	nan	0	0	0	0	0	0	nan
UnnamedSample	scaffold1294	stuvu_et_f2_arcs_blastTrim_phased_variants.vcf	53	0	52	0	0	nan	nan	0	0	0	nan	nan	0	0	0	52	41	0	nan
UnnamedSample	scaffold1299	stuvu_et_f2_arcs_blastTrim_phased_variants.vcf	9	0	9	0	0	nan	nan	0	0	0	nan	nan	0	0	0	9	6	0	nan
UnnamedSample	scaffold1300	stuvu_et_f2_arcs_blastTrim_phased_variants.vcf	1	0	1	0	0	nan	nan	0	0	0	nan	nan	0	0	0	1	0	0	nan
UnnamedSample	scaffold1301	stuvu_et_f2_arcs_blastTrim_phased_variants.vcf	13	0	3	0	0	nan	nan	0	0	0	nan	nan	0	0	0	3	0	0	nan
UnnamedSample	scaffold1303	stuvu_et_f2_arcs_blastTrim_phased_variants.vcf	7	6	0	0	1	6	6	6	6	6	874	874	874	874	874	6	4	4	nan
UnnamedSample	scaffold1305	stuvu_et_f2_arcs_blastTrim_phased_variants.vcf	32	0	32	0	0	nan	nan	0	0	0	nan	nan	0	0	0	32	20	0	nan
UnnamedSample	scaffold1310	stuvu_et_f2_arcs_blastTrim_phased_variants.vcf	31	0	0	0	0	nan	nan	0	0	0	nan	nan	0	0	0	0	0	0	nan
UnnamedSample	scaffold1315	stuvu_et_f2_arcs_blastTrim_phased_variants.vcf	13	0	13	0	0	nan	nan	0	0	0	nan	nan	0	0	0	13	7	0	nan
UnnamedSample	scaffold1317	stuvu_et_f2_arcs_blastTrim_phased_variants.vcf	18	0	3	0	0	nan	nan	0	0	0	nan	nan	0	0	0	3	2	0	nan
UnnamedSample	scaffold1322	stuvu_et_f2_arcs_blastTrim_phased_variants.vcf	1	0	1	0	0	nan	nan	0	0	0	nan	nan	0	0	0	1	1	0	nan
UnnamedSample	scaffold1331	stuvu_et_f2_arcs_blastTrim_phased_variants.vcf	1	0	1	0	0	nan	nan	0	0	0	nan	nan	0	0	0	1	0	0	nan
UnnamedSample	scaffold1339	stuvu_et_f2_arcs_blastTrim_phased_variants.vcf	14	0	0	0	0	nan	nan	0	0	0	nan	nan	0	0	0	0	0	0	nan
UnnamedSample	scaffold1343	stuvu_et_f2_arcs_blastTrim_phased_variants.vcf	19	0	0	0	0	nan	nan	0	0	0	nan	nan	0	0	0	0	0	0	nan
UnnamedSample	scaffold1344	stuvu_et_f2_arcs_blastTrim_phased_variants.vcf	5	0	0	0	0	nan	nan	0	0	0	nan	nan	0	0	0	0	0	0	nan
UnnamedSample	scaffold1346	stuvu_et_f2_arcs_blastTrim_phased_variants.vcf	10	0	0	0	0	nan	nan	0	0	0	nan	nan	0	0	0	0	0	0	nan
UnnamedSample	scaffold1353	stuvu_et_f2_arcs_blastTrim_phased_variants.vcf	7	0	7	0	0	nan	nan	0	0	0	nan	nan	0	0	0	7	4	0	nan
UnnamedSample	scaffold1354	stuvu_et_f2_arcs_blastTrim_phased_variants.vcf	1	0	0	0	0	nan	nan	0	0	0	nan	nan	0	0	0	0	0	0	nan
UnnamedSample	scaffold1361	stuvu_et_f2_arcs_blastTrim_phased_variants.vcf	3	0	0	0	0	nan	nan	0	0	0	nan	nan	0	0	0	0	0	0	nan
UnnamedSample	scaffold1363	stuvu_et_f2_arcs_blastTrim_phased_variants.vcf	20	0	20	0	0	nan	nan	0	0	0	nan	nan	0	0	0	20	15	0	nan
UnnamedSample	scaffold1367	stuvu_et_f2_arcs_blastTrim_phased_variants.vcf	8	0	1	0	0	nan	nan	0	0	0	nan	nan	0	0	0	1	0	0	nan
UnnamedSample	scaffold1373	stuvu_et_f2_arcs_blastTrim_phased_variants.vcf	28	0	0	0	0	nan	nan	0	0	0	nan	nan	0	0	0	0	0	0	nan
UnnamedSample	scaffold1374	stuvu_et_f2_arcs_blastTrim_phased_variants.vcf	4	2	0	0	1	2	2	2	2	2	781	781	781	781	781	2	1	1	nan
UnnamedSample	scaffold1376	stuvu_et_f2_arcs_blastTrim_phased_variants.vcf	24	0	12	0	0	nan	nan	0	0	0	nan	nan	0	0	0	12	11	0	nan
UnnamedSample	scaffold1380	stuvu_et_f2_arcs_blastTrim_phased_variants.vcf	8	0	8	0	0	nan	nan	0	0	0	nan	nan	0	0	0	8	7	0	nan
UnnamedSample	scaffold1394	stuvu_et_f2_arcs_blastTrim_phased_variants.vcf	8	0	0	0	0	nan	nan	0	0	0	nan	nan	0	0	0	0	0	0	nan
UnnamedSample	scaffold1402	stuvu_et_f2_arcs_blastTrim_phased_variants.vcf	1	0	1	0	0	nan	nan	0	0	0	nan	nan	0	0	0	1	0	0	nan
UnnamedSample	scaffold1408	stuvu_et_f2_arcs_blastTrim_phased_variants.vcf	1	0	0	0	0	nan	nan	0	0	0	nan	nan	0	0	0	0	0	0	nan
UnnamedSample	scaffold1413	stuvu_et_f2_arcs_blastTrim_phased_variants.vcf	6	0	2	0	0	nan	nan	0	0	0	nan	nan	0	0	0	2	1	0	nan
UnnamedSample	scaffold1414	stuvu_et_f2_arcs_blastTrim_phased_variants.vcf	2	0	2	0	0	nan	nan	0	0	0	nan	nan	0	0	0	2	0	0	nan
UnnamedSample	scaffold1415	stuvu_et_f2_arcs_blastTrim_phased_variants.vcf	12	0	7	0	0	nan	nan	0	0	0	nan	nan	0	0	0	7	6	0	nan
UnnamedSample	scaffold1433	stuvu_et_f2_arcs_blastTrim_phased_variants.vcf	28	0	1	0	0	nan	nan	0	0	0	nan	nan	0	0	0	1	1	0	nan
UnnamedSample	scaffold1449	stuvu_et_f2_arcs_blastTrim_phased_variants.vcf	19	0	0	0	0	nan	nan	0	0	0	nan	nan	0	0	0	0	0	0	nan
UnnamedSample	scaffold1452	stuvu_et_f2_arcs_blastTrim_phased_variants.vcf	6	0	0	0	0	nan	nan	0	0	0	nan	nan	0	0	0	0	0	0	nan
UnnamedSample	scaffold1455	stuvu_et_f2_arcs_blastTrim_phased_variants.vcf	1	0	1	0	0	nan	nan	0	0	0	nan	nan	0	0	0	1	0	0	nan
UnnamedSample	scaffold1456	stuvu_et_f2_arcs_blastTrim_phased_variants.vcf	1	0	1	0	0	nan	nan	0	0	0	nan	nan	0	0	0	1	0	0	nan
UnnamedSample	scaffold1463	stuvu_et_f2_arcs_blastTrim_phased_variants.vcf	1	0	1	0	0	nan	nan	0	0	0	nan	nan	0	0	0	1	0	0	nan
UnnamedSample	scaffold1466	stuvu_et_f2_arcs_blastTrim_phased_variants.vcf	9	8	1	0	1	8	8	8	8	8	194	194	194	194	194	9	6	6	nan
UnnamedSample	scaffold1467	stuvu_et_f2_arcs_blastTrim_phased_variants.vcf	3	0	3	0	0	nan	nan	0	0	0	nan	nan	0	0	0	3	0	0	nan
UnnamedSample	scaffold1474	stuvu_et_f2_arcs_blastTrim_phased_variants.vcf	1	0	1	0	0	nan	nan	0	0	0	nan	nan	0	0	0	1	0	0	nan
UnnamedSample	scaffold1478	stuvu_et_f2_arcs_blastTrim_phased_variants.vcf	4	0	1	0	0	nan	nan	0	0	0	nan	nan	0	0	0	1	0	0	nan
UnnamedSample	scaffold1479	stuvu_et_f2_arcs_blastTrim_phased_variants.vcf	2	0	2	0	0	nan	nan	0	0	0	nan	nan	0	0	0	2	0	0	nan
UnnamedSample	scaffold1481	stuvu_et_f2_arcs_blastTrim_phased_variants.vcf	2	0	2	0	0	nan	nan	0	0	0	nan	nan	0	0	0	2	1	0	nan
UnnamedSample	scaffold1483	stuvu_et_f2_arcs_blastTrim_phased_variants.vcf	33	0	33	0	0	nan	nan	0	0	0	nan	nan	0	0	0	33	32	0	nan
UnnamedSample	scaffold1485	stuvu_et_f2_arcs_blastTrim_phased_variants.vcf	1	0	1	0	0	nan	nan	0	0	0	nan	nan	0	0	0	1	0	0	nan
UnnamedSample	scaffold1486	stuvu_et_f2_arcs_blastTrim_phased_variants.vcf	1	0	1	0	0	nan	nan	0	0	0	nan	nan	0	0	0	1	0	0	nan
UnnamedSample	scaffold1496	stuvu_et_f2_arcs_blastTrim_phased_variants.vcf	9	0	8	0	0	nan	nan	0	0	0	nan	nan	0	0	0	8	4	0	nan
UnnamedSample	scaffold1499	stuvu_et_f2_arcs_blastTrim_phased_variants.vcf	23	0	0	0	0	nan	nan	0	0	0	nan	nan	0	0	0	0	0	0	nan
UnnamedSample	scaffold1504	stuvu_et_f2_arcs_blastTrim_phased_variants.vcf	4	0	3	0	0	nan	nan	0	0	0	nan	nan	0	0	0	3	3	0	nan
UnnamedSample	scaffold1506	stuvu_et_f2_arcs_blastTrim_phased_variants.vcf	2	0	0	0	0	nan	nan	0	0	0	nan	nan	0	0	0	0	0	0	nan
UnnamedSample	scaffold1508	stuvu_et_f2_arcs_blastTrim_phased_variants.vcf	8	0	8	0	0	nan	nan	0	0	0	nan	nan	0	0	0	8	7	0	nan
UnnamedSample	scaffold1509	stuvu_et_f2_arcs_blastTrim_phased_variants.vcf	1	0	1	0	0	nan	nan	0	0	0	nan	nan	0	0	0	1	0	0	nan
UnnamedSample	scaffold1520	stuvu_et_f2_arcs_blastTrim_phased_variants.vcf	1	0	1	0	0	nan	nan	0	0	0	nan	nan	0	0	0	1	0	0	nan
UnnamedSample	scaffold1523	stuvu_et_f2_arcs_blastTrim_phased_variants.vcf	1	0	0	0	0	nan	nan	0	0	0	nan	nan	0	0	0	0	0	0	nan
UnnamedSample	scaffold1524	stuvu_et_f2_arcs_blastTrim_phased_variants.vcf	1	0	0	0	0	nan	nan	0	0	0	nan	nan	0	0	0	0	0	0	nan
UnnamedSample	scaffold1530	stuvu_et_f2_arcs_blastTrim_phased_variants.vcf	1	0	0	0	0	nan	nan	0	0	0	nan	nan	0	0	0	0	0	0	nan
UnnamedSample	scaffold1531	stuvu_et_f2_arcs_blastTrim_phased_variants.vcf	8	0	0	0	0	nan	nan	0	0	0	nan	nan	0	0	0	0	0	0	nan
UnnamedSample	scaffold1532	stuvu_et_f2_arcs_blastTrim_phased_variants.vcf	1	0	1	0	0	nan	nan	0	0	0	nan	nan	0	0	0	1	0	0	nan
UnnamedSample	scaffold1536	stuvu_et_f2_arcs_blastTrim_phased_variants.vcf	1	0	1	0	0	nan	nan	0	0	0	nan	nan	0	0	0	1	0	0	nan
UnnamedSample	scaffold1537	stuvu_et_f2_arcs_blastTrim_phased_variants.vcf	3	0	0	0	0	nan	nan	0	0	0	nan	nan	0	0	0	0	0	0	nan
UnnamedSample	scaffold1539	stuvu_et_f2_arcs_blastTrim_phased_variants.vcf	8	0	0	0	0	nan	nan	0	0	0	nan	nan	0	0	0	0	0	0	nan
UnnamedSample	scaffold1540	stuvu_et_f2_arcs_blastTrim_phased_variants.vcf	3	0	0	0	0	nan	nan	0	0	0	nan	nan	0	0	0	0	0	0	nan
UnnamedSample	scaffold1546	stuvu_et_f2_arcs_blastTrim_phased_variants.vcf	13	0	13	0	0	nan	nan	0	0	0	nan	nan	0	0	0	13	11	0	nan
UnnamedSample	scaffold1551	stuvu_et_f2_arcs_blastTrim_phased_variants.vcf	35	0	10	0	0	nan	nan	0	0	0	nan	nan	0	0	0	10	8	0	nan
UnnamedSample	scaffold1558	stuvu_et_f2_arcs_blastTrim_phased_variants.vcf	1	0	0	0	0	nan	nan	0	0	0	nan	nan	0	0	0	0	0	0	nan
UnnamedSample	scaffold1563	stuvu_et_f2_arcs_blastTrim_phased_variants.vcf	2	0	0	0	0	nan	nan	0	0	0	nan	nan	0	0	0	0	0	0	nan
UnnamedSample	scaffold1566	stuvu_et_f2_arcs_blastTrim_phased_variants.vcf	1	0	1	0	0	nan	nan	0	0	0	nan	nan	0	0	0	1	0	0	nan
UnnamedSample	scaffold1571	stuvu_et_f2_arcs_blastTrim_phased_variants.vcf	1	0	0	0	0	nan	nan	0	0	0	nan	nan	0	0	0	0	0	0	nan
UnnamedSample	scaffold1572	stuvu_et_f2_arcs_blastTrim_phased_variants.vcf	1	0	1	0	0	nan	nan	0	0	0	nan	nan	0	0	0	1	0	0	nan
UnnamedSample	scaffold1574	stuvu_et_f2_arcs_blastTrim_phased_variants.vcf	8	0	8	0	0	nan	nan	0	0	0	nan	nan	0	0	0	8	5	0	nan
UnnamedSample	scaffold1585	stuvu_et_f2_arcs_blastTrim_phased_variants.vcf	12	0	11	0	0	nan	nan	0	0	0	nan	nan	0	0	0	11	8	0	nan
UnnamedSample	scaffold1586	stuvu_et_f2_arcs_blastTrim_phased_variants.vcf	21	0	9	0	0	nan	nan	0	0	0	nan	nan	0	0	0	9	7	0	nan
UnnamedSample	scaffold1588	stuvu_et_f2_arcs_blastTrim_phased_variants.vcf	1	0	0	0	0	nan	nan	0	0	0	nan	nan	0	0	0	0	0	0	nan
UnnamedSample	scaffold1595	stuvu_et_f2_arcs_blastTrim_phased_variants.vcf	12	0	11	0	0	nan	nan	0	0	0	nan	nan	0	0	0	11	11	0	nan
UnnamedSample	scaffold1606	stuvu_et_f2_arcs_blastTrim_phased_variants.vcf	1	0	1	0	0	nan	nan	0	0	0	nan	nan	0	0	0	1	0	0	nan
UnnamedSample	scaffold1611	stuvu_et_f2_arcs_blastTrim_phased_variants.vcf	1	0	1	0	0	nan	nan	0	0	0	nan	nan	0	0	0	1	0	0	nan
UnnamedSample	scaffold1617	stuvu_et_f2_arcs_blastTrim_phased_variants.vcf	2	0	2	0	0	nan	nan	0	0	0	nan	nan	0	0	0	2	2	0	nan
UnnamedSample	scaffold1625	stuvu_et_f2_arcs_blastTrim_phased_variants.vcf	5	0	5	0	0	nan	nan	0	0	0	nan	nan	0	0	0	5	4	0	nan
UnnamedSample	scaffold1636	stuvu_et_f2_arcs_blastTrim_phased_variants.vcf	2	0	1	0	0	nan	nan	0	0	0	nan	nan	0	0	0	1	1	0	nan
UnnamedSample	scaffold1639	stuvu_et_f2_arcs_blastTrim_phased_variants.vcf	41	0	41	0	0	nan	nan	0	0	0	nan	nan	0	0	0	41	35	0	nan
UnnamedSample	scaffold1659	stuvu_et_f2_arcs_blastTrim_phased_variants.vcf	9	0	0	0	0	nan	nan	0	0	0	nan	nan	0	0	0	0	0	0	nan
UnnamedSample	scaffold1666	stuvu_et_f2_arcs_blastTrim_phased_variants.vcf	1	0	0	0	0	nan	nan	0	0	0	nan	nan	0	0	0	0	0	0	nan
UnnamedSample	scaffold1678	stuvu_et_f2_arcs_blastTrim_phased_variants.vcf	14	0	14	0	0	nan	nan	0	0	0	nan	nan	0	0	0	14	10	0	nan
UnnamedSample	scaffold1679	stuvu_et_f2_arcs_blastTrim_phased_variants.vcf	2	0	2	0	0	nan	nan	0	0	0	nan	nan	0	0	0	2	1	0	nan
UnnamedSample	scaffold1702	stuvu_et_f2_arcs_blastTrim_phased_variants.vcf	5	0	5	0	0	nan	nan	0	0	0	nan	nan	0	0	0	5	2	0	nan
UnnamedSample	scaffold1704	stuvu_et_f2_arcs_blastTrim_phased_variants.vcf	8	0	0	0	0	nan	nan	0	0	0	nan	nan	0	0	0	0	0	0	nan
UnnamedSample	scaffold1705	stuvu_et_f2_arcs_blastTrim_phased_variants.vcf	8	0	4	0	0	nan	nan	0	0	0	nan	nan	0	0	0	4	4	0	nan
UnnamedSample	scaffold1706	stuvu_et_f2_arcs_blastTrim_phased_variants.vcf	8	0	8	0	0	nan	nan	0	0	0	nan	nan	0	0	0	8	7	0	nan
UnnamedSample	ALL	stuvu_et_f2_arcs_blastTrim_phased_variants.vcf	1006225	956150	3876	0	1484	188.5	644.3059299	2	10990	956150	21844.5	61751.39623	1	1007574	91639072	960026	750446	748827	nan
